# Supplementary material for: Structural Insights into the Impact of the M142I Mutation in Monkeypox Virus G9 Protein on Subcomplex Formation Revealed by AlphaFold 3 Modeling
Source: Molecules. 2026 Apr 28;31(9):1466. doi: 10.3390/molecules31091466 (PMC13165415; doi:10.3390/molecules31091466)
Supplement: Supplementary file 1 [file molecules-31-01466-s001.zip]

Archive with 11 entries (10 files):
- Supplementary files/
- Supplementary files/Data S1.csv
- Supplementary files/Data S2.fasta
- Supplementary files/Data S3.csv
- Supplementary files/Data S4.fasta
- Supplementary files/Data S5.csv
- Supplementary files/Data S6.fasta
- Supplementary files/Data S7.rar
- Supplementary files/Data S8.csv
- Supplementary files/Data S9.rar
- Supplementary files/Supplement_Materials.pdf
