# Supplementary material for: Structural Insights into the Impact of the M142I Mutation in Monkeypox Virus G9 Protein on Subcomplex Formation Revealed by AlphaFold 3 Modeling
Source: Molecules. 2026 Apr 28;31(9):1466. doi: 10.3390/molecules31091466 (PMC13165415; doi:10.3390/molecules31091466)
Supplement: Supplementary file 1 [file molecules-31-01466-s001.zip › Supplementary files/Data S1.csv]

Data S1. Sequence background information of monkeypox virus clade I genetic diversity sequence dataset (n=100) created from NCBI virus database.
Accession	GenBank_RefSeq	Assembly	SRA_Accession	BioSample	BioProject	Organism_Name	Species	Genus	Family	MPXV_Lineage	Genotype	Isolate	Segment	GenBank_Title	Length	Nuc_Completeness	Geo_Location	Country	USA	Host	Tissue_Specimen_Source	Submitters	Organization	Org_location	Publications	Collection_Date	Release_Date	Molecule_type
OZ235156.1	GenBank			SAMEA117750674	PRJEB86106	Monkeypox virus	Orthopoxvirus monkeypox	Orthopoxvirus	Poxviridae		Ia			Monkeypox virus genome assembly, complete genome: monopartite	190460	complete	Central African Republic:Lobaye; Mbaiki	Central African Republic		Homo sapiens		Malaka,C., Patrono,L.V., Tombolomako,T.B., Farra,E., Garba-Ouangole,S., Sibiro-Demi,O., Loerke,J., Mbrenga,F., Singa Niatou,F.S., Rambaut,A., Lemey,P., Calvignac-Spencer,S., Nakoune,E., Somse,P., Leendertz,F., Boum,Y. II	Helmholtz Institute for One Health, Greifswald	Germany		2023/9/15	2025/2/25	dsDNA
OZ254469.1	GenBank			SAMEA118207376	PRJEB89000	Monkeypox virus	Orthopoxvirus monkeypox	Orthopoxvirus	Poxviridae		Ib	03nkv-mpx0031C|Nyiragongo|ont|2024-06-16		Monkeypox virus isolate 03nkv-mpx0031C|Nyiragongo|ont|2024-06-16 genome assembly, complete genome: monopartite	196870	complete	Democratic Republic of the Congo:Nord-Kivu	Democratic Republic of the Congo		Homo sapiens		Mukadi-Bamuleka,D., Kinganda-Lusamaki,E., Mulopo-Mukanya,N., Amuri-Aziza,A., OToole,A., Merritt,S., Modadra-Madakpa,B., Mutombo,G.N., Vakaniaki,E.H., Kacita,C., Lubambo,G.M., Makangara-Cigolo,J., Ngimba,M., Lokilo-Lofiko,E., Pukuta-Simbu,E., Luakanda-Ndelemo,G., Bodisa-Matamu,T., Paluku-Kalimuli,Z., Akil-Bandali,P., Kavira,S., Muyembe-Mawete,F., Guichet,E., Jansen,D., Kavira-Kamaliro,A., Muhindo-…	Institut National de Recherche Biomedicale, Kinshasa, Kinshasa	Democratic Republic of the Congo		2024/6/16	2025/4/30	dsDNA
OZ254398.1	GenBank			SAMEA118207718	PRJEB89000	Monkeypox virus	Orthopoxvirus monkeypox	Orthopoxvirus	Poxviridae		Ib	24MPX2497V		Monkeypox virus isolate 24MPX2497V genome assembly, complete genome: monopartite	196637	complete	Democratic Republic of the Congo:Kinshasa	Democratic Republic of the Congo		Homo sapiens		Wawina-Bokalanga,T., Merritt,S., Kinganda-Lusamaki,E., Jansen,D., Halbrook,M., OToole,A., Pukuta-Simbu,E., Muyamuna,E., Hasivirwe Vakaniaki,E., Ola-Mpumbe,R., Kwete-Mbokama,P., Akil-Bandali,P., Kacita,C., Ponga-Museme,A., Mapenzi-Kashali,N., Amuri-Aziza,A., Muyembe-Mawete,F., Lumembe-Numbi,R., Kabamba-Lungenyi,G., Tshiani-Mbaya,O., Paku-Tshambu,P., Dantas,P.H., DeBlock,T., Lokilo-Lofiko,E., Muswa…	Institut National de Recherche Biomedicale, Kinshasa, Kinshasa	Democratic Republic of the Congo		2024/8/30	2025/4/30	dsDNA
OZ254682.1	GenBank			SAMEA118210576	PRJEB89000	Monkeypox virus	Orthopoxvirus monkeypox	Orthopoxvirus	Poxviridae		Ib	24MPX4561V		Monkeypox virus isolate 24MPX4561V genome assembly, complete genome: monopartite	196432	complete	Democratic Republic of the Congo:Kinshasa	Democratic Republic of the Congo		Homo sapiens		Wawina-Bokalanga,T., Merritt,S., Kinganda-Lusamaki,E., Jansen,D., Halbrook,M., OToole,A., Pukuta-Simbu,E., Muyamuna,E., Hasivirwe Vakaniaki,E., Ola-Mpumbe,R., Kwete-Mbokama,P., Akil-Bandali,P., Kacita,C., Ponga-Museme,A., Mapenzi-Kashali,N., Amuri-Aziza,A., Muyembe-Mawete,F., Lumembe-Numbi,R., Kabamba-Lungenyi,G., Tshiani-Mbaya,O., Paku-Tshambu,P., Dantas,P.H., DeBlock,T., Lokilo-Lofiko,E., Muswa…	Institut National de Recherche Biomedicale, Kinshasa, Kinshasa	Democratic Republic of the Congo		2024/10/21	2025/4/30	dsDNA
KC257460.1	GenBank	set:KC257460				Monkeypox virus	Orthopoxvirus monkeypox	Orthopoxvirus	Poxviridae		Ia			Monkeypox virus strain DRC Yandongi 1985, complete genome	196487	complete	Democratic Republic of the Congo: Yandongi	Democratic Republic of the Congo		Homo sapiens		Nakazawa,Y., Emerson,G.L., Carroll,D.S., Zhao,H., Li,Y., Reynolds,M.G., Karem,K.L., Olson,V.A., Lash,R.R., Davidson,W.B., Smith,S.K., Levine,R.S., Regnery,R.L., Sammons,S.A., Frace,M.A., Mutasim,E.M., Karsani,M.E., Muntasir,M.O., Babiker,A.A., Opoka,L., Chowdhary,V., Damon,I.K., Karsani,M.E.M.	University of Victoria, Biochemistry and Microbiology	Canada	1	1985	2013/2/20	dsDNA
OZ254827.1	GenBank			SAMEA118210619	PRJEB89000	Monkeypox virus	Orthopoxvirus monkeypox	Orthopoxvirus	Poxviridae		Ia	24MPX4790V		Monkeypox virus isolate 24MPX4790V genome assembly, complete genome: monopartite	196432	complete	Democratic Republic of the Congo:Sankuru	Democratic Republic of the Congo		Homo sapiens		Muyembe-Tamfum,J., Wawina-Bokalanga,T., Merritt,S., Kinganda-Lusamaki,E., Jansen,D., Halbrook,M., OToole,A., Pukuta-Simbu,E., Hasivirwe Vakaniaki,E., Ola-Mpumbe,R., Kwete-Mbokama,P., Akil-Bandali,P., Kacita,C., Ponga-Museme,A., Mapenzi-Kashali,N., Amuri-Aziza,A., Tshiani-Mbaya,O., Paku-Tshambu,P., Dantas,P.H., De Block,T., Lokilo-Lofiko,E., Muswamba-Kayembe,C., Makangara-Cigolo,J., Luakanda-Ndele…	Institut National de Recherche Biomedicale, Kinshasa, Kinshasa	Democratic Republic of the Congo		2024/9/30	2025/4/30	dsDNA
OZ319638.1	GenBank			SAMEA120226990	PRJEB89353	Monkeypox virus	Orthopoxvirus monkeypox	Orthopoxvirus	Poxviridae		Ib	GIRL00062253		Monkeypox virus isolate GIRL00062253 genome assembly, complete genome: monopartite	189681	complete	Ireland	Ireland		Homo sapiens		Carr,M., Fahey,L., Keogan,B., Rice,A., Hare,D., De Gascun,C.F.	National Viral Reference Laboratory, University College Dublin, Ireland, Dublin, Co. Dublin	Ireland		2025/8/25	2025/9/19	dsDNA
OZ235155.1	GenBank			SAMEA117750679	PRJEB86106	Monkeypox virus	Orthopoxvirus monkeypox	Orthopoxvirus	Poxviridae		Ia			Monkeypox virus genome assembly, complete genome: monopartite	189996	complete	Central African Republic:Haute-Kotto; Bria	Central African Republic		Homo sapiens		Malaka,C., Patrono,L.V., Tombolomako,T.B., Farra,E., Garba-Ouangole,S., Sibiro-Demi,O., Loerke,J., Mbrenga,F., Singa Niatou,F.S., Rambaut,A., Lemey,P., Calvignac-Spencer,S., Nakoune,E., Somse,P., Leendertz,F., Boum,Y. II	Helmholtz Institute for One Health, Greifswald	Germany		2024/2/22	2025/2/25	dsDNA
OZ254298.1	GenBank			SAMEA118207660	PRJEB89000	Monkeypox virus	Orthopoxvirus monkeypox	Orthopoxvirus	Poxviridae		Ia	24MPX1909C_ont		Monkeypox virus isolate 24MPX1909C_ont genome assembly, complete genome: monopartite	196861	complete	Democratic Republic of the Congo:Sud-Ubangi	Democratic Republic of the Congo		Homo sapiens		Amuri-Aziza,A., Luakanda-Ndelemo,G., Kinganda-Lusamaki,E., Makangara-Cigolo,J., Kenye,M., Kavira,S., Wawina-Bokalanga,T., Merritt,S., Jansen,D., Halbrook,M., OToole,A., Pukuta-Simbu,E., Hasivirwe Vakaniaki,E., Ola-Mpumbe,R., Kwete-Mbokama,P., Akil-Bandali,P., Kacita,C., Ponga-Museme,A., Mapenzi-Kashali,N., Tshiani-Mbaya,O., Paku-Tshambu,P., Dantas,P.H., De Block,T., Lokilo-Lofiko,E., Muswamba-Kay…	Institut National de Recherche Biomedicale, Kinshasa, Kinshasa	Democratic Republic of the Congo		2024/7/17	2025/4/30	dsDNA
PX488349.1	GenBank					Monkeypox virus	Orthopoxvirus monkeypox	Orthopoxvirus	Poxviridae		Ib	MPXV/human/CHN/2025/IQTC-IM250966		Monkeypox virus isolate MPXV/human/CHN/2025/IQTC-IM250966, complete genome	195244	complete	China	China		Homo sapiens	skin, lesion	Wang,Y., Zhang,L., Shi,Y., Dai,J., Zhao,J.	State Key Laboratory of Respiratory Disease, Guangzhou Institute of Respiratory Health, the First Affiliated Hospital of Guangzhou Medical University	China		25-Feb	2025/11/12	dsDNA
OZ254295.1	GenBank			SAMEA118207402	PRJEB89000	Monkeypox virus	Orthopoxvirus monkeypox	Orthopoxvirus	Poxviridae		Ia	24MPX2950C		Monkeypox virus isolate 24MPX2950C genome assembly, complete genome: monopartite	196393	complete	Democratic Republic of the Congo:Nord-Ubangi	Democratic Republic of the Congo		Homo sapiens		Muyembe-Tamfum,J., Wawina-Bokalanga,T., Merritt,S., Kinganda-Lusamaki,E., Jansen,D., Halbrook,M., OToole,A., Pukuta-Simbu,E., Hasivirwe Vakaniaki,E., Ola-Mpumbe,R., Kwete-Mbokama,P., Akil-Bandali,P., Kacita,C., Ponga-Museme,A., Mapenzi-Kashali,N., Amuri-Aziza,A., Tshiani-Mbaya,O., Paku-Tshambu,P., Dantas,P.H., De Block,T., Lokilo-Lofiko,E., Muswamba-Kayembe,C., Makangara-Cigolo,J., Luakanda-Ndele…	Institut National de Recherche Biomedicale, Kinshasa, Kinshasa	Democratic Republic of the Congo		2024/9/2	2025/4/30	dsDNA
OZ254634.1	GenBank			SAMEA118210513	PRJEB89000	Monkeypox virus	Orthopoxvirus monkeypox	Orthopoxvirus	Poxviridae		Ib	24MPX4123V		Monkeypox virus isolate 24MPX4123V genome assembly, complete genome: monopartite	196390	complete	Democratic Republic of the Congo:Kinshasa	Democratic Republic of the Congo		Homo sapiens		Wawina-Bokalanga,T., Merritt,S., Kinganda-Lusamaki,E., Jansen,D., Halbrook,M., OToole,A., Pukuta-Simbu,E., Muyamuna,E., Hasivirwe Vakaniaki,E., Ola-Mpumbe,R., Kwete-Mbokama,P., Akil-Bandali,P., Kacita,C., Ponga-Museme,A., Mapenzi-Kashali,N., Amuri-Aziza,A., Muyembe-Mawete,F., Lumembe-Numbi,R., Kabamba-Lungenyi,G., Tshiani-Mbaya,O., Paku-Tshambu,P., Dantas,P.H., DeBlock,T., Lokilo-Lofiko,E., Muswa…	Institut National de Recherche Biomedicale, Kinshasa, Kinshasa	Democratic Republic of the Congo		2024/10/6	2025/4/30	dsDNA
DQ011154.1	GenBank	set:DQ011154				Monkeypox virus	Orthopoxvirus monkeypox	Orthopoxvirus	Poxviridae		Ia			Monkeypox virus strain Congo_2003_358, complete genome	197195	complete				Homo sapiens		Likos,A.M., Sammons,S.A., Olson,V.A., Frace,A.M., Li,Y., Olsen-Rasmussen,M., Davidson,W., Galloway,R., Khristova,M.L., Reynolds,M.G., Zhao,H., Carroll,D.S., Curns,A., Formenty,P., Esposito,J.J., Regnery,R.L., Damon,I.K., Olsen-Rasmussen,M.S.	Centers for Disease Control and Prevention, National Center for Infectious Diseases	USA	1		2005/9/27	dsDNA
OZ254717.1	GenBank			SAMEA118210497	PRJEB89000	Monkeypox virus	Orthopoxvirus monkeypox	Orthopoxvirus	Poxviridae		Ib	nkv-mpx0130C|Goma|ont|2024-07-08		Monkeypox virus isolate nkv-mpx0130C|Goma|ont|2024-07-08 genome assembly, complete genome: monopartite	196855	complete	Democratic Republic of the Congo:Nord-Kivu	Democratic Republic of the Congo		Homo sapiens		Mukadi-Bamuleka,D., Kinganda-Lusamaki,E., Mulopo-Mukanya,N., Amuri-Aziza,A., OToole,A., Merritt,S., Modadra-Madakpa,B., Mutombo,G.N., Vakaniaki,E.H., Kacita,C., Lubambo,G.M., Makangara-Cigolo,J., Ngimba,M., Lokilo-Lofiko,E., Pukuta-Simbu,E., Luakanda-Ndelemo,G., Bodisa-Matamu,T., Paluku-Kalimuli,Z., Akil-Bandali,P., Kavira,S., Muyembe-Mawete,F., Guichet,E., Jansen,D., Kavira-Kamaliro,A., Muhindo-…	Institut National de Recherche Biomedicale, Kinshasa, Kinshasa	Democratic Republic of the Congo		2024/7/8	2025/4/30	dsDNA
KJ642613.1	GenBank	set:KJ642613				Monkeypox virus	Orthopoxvirus monkeypox	Orthopoxvirus	Poxviridae		Ia			Monkeypox virus strain Congo_8, complete genome	196442	complete	Zaire	Zaire				Nakazawa,Y., Mauldin,M.R., Emerson,G.L., Reynolds,M.G., Lash,R.R., Gao,J., Zhao,H., Li,Y., Muyembe,J.J., Kingebeni,P.M., Wemakoy,O., Malekani,J., Karem,K.L., Damon,I.K., Carroll,D.S., Lil,Y., Weil,R.M., Muyembe,J.-J., Kingbeni,P.M., Balilo,M.	Centers for Disease Control and Prevention, Poxvirus Program	USA	1	1970	2015/5/11	dsDNA
KJ642618.1	GenBank	set:KJ642618				Monkeypox virus	Orthopoxvirus monkeypox	Orthopoxvirus	Poxviridae		Ia			Monkeypox virus strain Cameroon-1990, complete genome	194363	complete	Cameroon	Cameroon				Nakazawa,Y., Mauldin,M.R., Emerson,G.L., Reynolds,M.G., Lash,R.R., Gao,J., Zhao,H., Li,Y., Muyembe,J.J., Kingebeni,P.M., Wemakoy,O., Malekani,J., Karem,K.L., Damon,I.K., Carroll,D.S., Lil,Y., Weil,R.M., Muyembe,J.-J., Kingbeni,P.M., Balilo,M.	Centers for Disease Control and Prevention, Poxvirus Program	USA	1	1990	2015/5/11	dsDNA
PQ178862.2	GenBank		SRR30229922		PRJNA1147890	Monkeypox virus	Orthopoxvirus monkeypox	Orthopoxvirus	Poxviridae		Ib	KEMRI0010724-nvrl220		Monkeypox virus isolate KEMRI0010724-nvrl220, complete genome	195321	complete	Kenya: Taita Taveta	Kenya		Homo sapiens		Langat,S.K., Gathii,K., Limbaso,K., Roba,A., Ndia,M., Mutai,B., Pilarowski,G., Ochieng,M., Juma,B., Onyango,C., Nyunja,A., Okunga,E., Ofula,V., Oluniyi,P., Koka,H., Koskei,E., Owaka,S., Chelangat,B., Mulwa,F., Mutisya,J., Chepkorir,E., Lutomiah,J., Herman-Roloff,A., Lucchi,N., Limo,H., Langat,D., Khamadi,S., Kiiru,J., Amoth,P., Waitumbi,J., Songok,E.	Kenya Medical Research Institute, Arbovirology/Viral Haemorrhagic Fever Lab	Kenya		2024/7/25	2024/8/19	dsDNA
OZ254300.1	GenBank			SAMEA118207715	PRJEB89000	Monkeypox virus	Orthopoxvirus monkeypox	Orthopoxvirus	Poxviridae		Ia	24MPX2350C		Monkeypox virus isolate 24MPX2350C genome assembly, complete genome: monopartite	195601	complete	Democratic Republic of the Congo:Sud-Ubangi	Democratic Republic of the Congo		Homo sapiens		Amuri-Aziza,A., Luakanda-Ndelemo,G., Kinganda-Lusamaki,E., Makangara-Cigolo,J., Kenye,M., Kavira,S., Wawina-Bokalanga,T., Merritt,S., Jansen,D., Halbrook,M., OToole,A., Pukuta-Simbu,E., Hasivirwe Vakaniaki,E., Ola-Mpumbe,R., Kwete-Mbokama,P., Akil-Bandali,P., Kacita,C., Ponga-Museme,A., Mapenzi-Kashali,N., Tshiani-Mbaya,O., Paku-Tshambu,P., Dantas,P.H., De Block,T., Lokilo-Lofiko,E., Muswamba-Kay…	Institut National de Recherche Biomedicale, Kinshasa, Kinshasa	Democratic Republic of the Congo		2024/8/11	2025/4/30	dsDNA
AF380138.1	GenBank	set:AF380138				Monkeypox virus Zaire-96-I-16	Orthopoxvirus monkeypox	Orthopoxvirus	Poxviridae		Ia			Monkeypox virus strain Zaire-96-I-16, complete genome	196858	complete						Shchelkunov,S.N., Totmenin,A.V., Babkin,I.V., Safronov,P.F., Ryazankina,O.I., Petrov,N.A., Gutorov,V.V., Uvarova,E.A., Mikheev,M.V., Sisler,J.R., Esposito,J.J., Jahrling,P.B., Moss,B., Sandakhchiev,L.S.	SRC VB Vector, Department of Molecular Biology of Genomes	Russia	1		2001/12/12	dsDNA
OQ729808.1	GenBank		SRR23985275	SAMN33923478	PRJNA949408	Monkeypox virus	Orthopoxvirus monkeypox	Orthopoxvirus	Poxviridae		Ia	MPXV/COD/2023/172V		Monkeypox virus isolate MPXV/COD/2023/172V, complete genome	197433	complete	Democratic Republic of the Congo	Democratic Republic of the Congo		Homo sapiens		Lee,T.Y., Hwang,Y.-H., Yun,M.-R., Kim,Y.-J., Kim,D.	Korea National Institute of Health, Division of Infectious Disease Vaccine Research			2022	2023/4/9	dsDNA
OZ254291.1	GenBank			SAMEA118207383	PRJEB89000	Monkeypox virus	Orthopoxvirus monkeypox	Orthopoxvirus	Poxviridae		Ia	24MPX1057C_ont		Monkeypox virus isolate 24MPX1057C_ont genome assembly, complete genome: monopartite	196831	complete	Democratic Republic of the Congo:Maindombe	Democratic Republic of the Congo		Homo sapiens		Mbala-Kingebeni,P., Wawina-Bokalanga,T., Merritt,S., Kinganda-Lusamaki,E., Jansen,D., Halbrook,M., OToole,A., Pukuta-Simbu,E., Hasivirwe Vakaniaki,E., Ola-Mpumbe,R., Kwete-Mbokama,P., Akil-Bandali,P., Kacita,C., Ponga-Museme,A., Mapenzi-Kashali,N., Amuri-Aziza,A., Tshiani-Mbaya,O., Paku-Tshambu,P., Dantas,P.H., De Block,T., Lokilo-Lofiko,E., Muswamba-Kayembe,C., Makangara-Cigolo,J., Luakanda-Ndel…	Institut National de Recherche Biomedicale, Kinshasa, Kinshasa	Democratic Republic of the Congo		2024/4/14	2025/4/30	dsDNA
OZ254191.1	GenBank			SAMEA118207474	PRJEB89000	Monkeypox virus	Orthopoxvirus monkeypox	Orthopoxvirus	Poxviridae		Ib	24MPX3360V		Monkeypox virus isolate 24MPX3360V genome assembly, complete genome: monopartite	196386	complete	Democratic Republic of the Congo:Tshopo	Democratic Republic of the Congo		Homo sapiens		Ahuka-Mundeke,S., Pukuta-Simbu,E., Amuri-Aziza,A., Wawina-Bokalanga,T., Merritt,S., Kinganda-Lusamaki,E., Jansen,D., Halbrook,M., OToole,A., Hasivirwe Vakaniaki,E., Ola-Mpumbe,R., Kwete-Mbokama,P., Akil-Bandali,P., Kacita,C., Ponga-Museme,A., Mapenzi-Kashali,N., Tshiani-Mbaya,O., Paku-Tshambu,P., Dantas,P.H., De Block,T., Lokilo-Lofiko,E., Muswamba-Kayembe,C., Makangara-Cigolo,J., Luakanda-Ndelem…	Institut National de Recherche Biomedicale, Kinshasa, Kinshasa	Democratic Republic of the Congo		2024/9/11	2025/4/30	dsDNA
PQ963869.1	GenBank					Monkeypox virus	Orthopoxvirus monkeypox	Orthopoxvirus	Poxviridae		Ib	hMpxV/Thailand/DDCBIDI-001/2025		Monkeypox virus isolate hMpxV/Thailand/DDCBIDI-001/2025, complete genome	195645	complete	Thailand	Thailand		Homo sapiens	skin	Nitiyanontakij,R., Reawrang,S., Kaewsawang,P., Suwanwattana,P., Prasithsirikul,W., Sunchatawirul,K.	Bamrasnaradura infectious diseases institute, Department of Disease Control	Thailand		2025/1/6	2025/1/27	dsDNA
OZ254181.1	GenBank			SAMEA118207651	PRJEB89000	Monkeypox virus	Orthopoxvirus monkeypox	Orthopoxvirus	Poxviridae		Ia	24MPX1808C_ont		Monkeypox virus isolate 24MPX1808C_ont genome assembly, complete genome: monopartite	196887	complete	Democratic Republic of the Congo:Maindombe	Democratic Republic of the Congo		Homo sapiens		Mbala-Kingebeni,P., Wawina-Bokalanga,T., Merritt,S., Kinganda-Lusamaki,E., Jansen,D., Halbrook,M., OToole,A., Pukuta-Simbu,E., Hasivirwe Vakaniaki,E., Ola-Mpumbe,R., Kwete-Mbokama,P., Akil-Bandali,P., Kacita,C., Ponga-Museme,A., Mapenzi-Kashali,N., Amuri-Aziza,A., Tshiani-Mbaya,O., Paku-Tshambu,P., Dantas,P.H., De Block,T., Lokilo-Lofiko,E., Muswamba-Kayembe,C., Makangara-Cigolo,J., Luakanda-Ndel…	Institut National de Recherche Biomedicale, Kinshasa, Kinshasa	Democratic Republic of the Congo		2024/7/23	2025/4/30	dsDNA
OZ254187.1	GenBank			SAMEA118207472	PRJEB89000	Monkeypox virus	Orthopoxvirus monkeypox	Orthopoxvirus	Poxviridae		Ib	24MPX3353V		Monkeypox virus isolate 24MPX3353V genome assembly, complete genome: monopartite	196398	complete	Democratic Republic of the Congo:Kinshasa	Democratic Republic of the Congo		Homo sapiens		Wawina-Bokalanga,T., Merritt,S., Kinganda-Lusamaki,E., Jansen,D., Halbrook,M., OToole,A., Pukuta-Simbu,E., Muyamuna,E., Hasivirwe Vakaniaki,E., Ola-Mpumbe,R., Kwete-Mbokama,P., Akil-Bandali,P., Kacita,C., Ponga-Museme,A., Mapenzi-Kashali,N., Amuri-Aziza,A., Muyembe-Mawete,F., Lumembe-Numbi,R., Kabamba-Lungenyi,G., Tshiani-Mbaya,O., Paku-Tshambu,P., Dantas,P.H., DeBlock,T., Lokilo-Lofiko,E., Muswa…	Institut National de Recherche Biomedicale, Kinshasa, Kinshasa	Democratic Republic of the Congo		2024/9/18	2025/4/30	dsDNA
OZ245035.1	GenBank			SAMEA117844927	PRJEB87374	Monkeypox virus	Orthopoxvirus monkeypox	Orthopoxvirus	Poxviridae		Ib			Monkeypox virus genome assembly, complete genome: monopartite	195413	complete	Canada	Canada				Audet,J., Soriano,K., Chan,M., Prevost,J., Strong,J.	National Microbiology Laboratory			25-Jan	2025/3/21	dsDNA
OZ235144.1	GenBank			SAMEA117750712	PRJEB86106	Monkeypox virus	Orthopoxvirus monkeypox	Orthopoxvirus	Poxviridae		Ia			Monkeypox virus genome assembly, complete genome: monopartite	190431	complete	Central African Republic:Sangha-Mbaere; Nola	Central African Republic		Homo sapiens		Malaka,C., Patrono,L.V., Tombolomako,T.B., Farra,E., Garba-Ouangole,S., Sibiro-Demi,O., Loerke,J., Mbrenga,F., Singa Niatou,F.S., Rambaut,A., Lemey,P., Calvignac-Spencer,S., Nakoune,E., Somse,P., Leendertz,F., Boum,Y. II	Helmholtz Institute for One Health, Greifswald	Germany		2022/10/15	2025/2/25	dsDNA
OZ254463.1	GenBank			SAMEA118207691	PRJEB89000	Monkeypox virus	Orthopoxvirus monkeypox	Orthopoxvirus	Poxviridae		Ib	24MPX2136C		Monkeypox virus isolate 24MPX2136C genome assembly, complete genome: monopartite	195124	complete	Democratic Republic of the Congo:Kinshasa	Democratic Republic of the Congo		Homo sapiens		Wawina-Bokalanga,T., Merritt,S., Kinganda-Lusamaki,E., Jansen,D., Halbrook,M., OToole,A., Pukuta-Simbu,E., Muyamuna,E., Hasivirwe Vakaniaki,E., Ola-Mpumbe,R., Kwete-Mbokama,P., Akil-Bandali,P., Kacita,C., Ponga-Museme,A., Mapenzi-Kashali,N., Amuri-Aziza,A., Muyembe-Mawete,F., Lumembe-Numbi,R., Kabamba-Lungenyi,G., Tshiani-Mbaya,O., Paku-Tshambu,P., Dantas,P.H., DeBlock,T., Lokilo-Lofiko,E., Muswa…	Institut National de Recherche Biomedicale, Kinshasa, Kinshasa	Democratic Republic of the Congo		2024/8/20	2025/4/30	dsDNA
OZ245037.1	GenBank			SAMEA117844924	PRJEB87374	Monkeypox virus	Orthopoxvirus monkeypox	Orthopoxvirus	Poxviridae		Ib			Monkeypox virus genome assembly, complete genome: monopartite	195459	complete	Canada:Manitoba	Canada		Homo sapiens		Audet,J., Soriano,K., Chan,M., Duggan,A., Hole,D., Eaton,K., Chato,C., Tyler,A., Strong,J.	National Microbiology Laboratory			2024/11/21	2025/3/21	dsDNA
OZ235117.1	GenBank			SAMEA117750709	PRJEB86106	Monkeypox virus	Orthopoxvirus monkeypox	Orthopoxvirus	Poxviridae		Ia			Monkeypox virus genome assembly, complete genome: monopartite	190458	complete	Central African Republic:Bangui; Bangui-1	Central African Republic		Homo sapiens		Malaka,C., Patrono,L.V., Tombolomako,T.B., Farra,E., Garba-Ouangole,S., Sibiro-Demi,O., Loerke,J., Mbrenga,F., Singa Niatou,F.S., Rambaut,A., Lemey,P., Calvignac-Spencer,S., Nakoune,E., Somse,P., Leendertz,F., Boum,Y. II	Helmholtz Institute for One Health, Greifswald	Germany		2022/2/17	2025/2/25	dsDNA
KC257459.1	GenBank	set:KC257459				Monkeypox virus	Orthopoxvirus monkeypox	Orthopoxvirus	Poxviridae		Ia			Monkeypox virus strain Sudan 2005_01, complete genome	206372	complete	Sudan: Nuria	Sudan		Homo sapiens		Nakazawa,Y., Emerson,G.L., Carroll,D.S., Zhao,H., Li,Y., Reynolds,M.G., Karem,K.L., Olson,V.A., Lash,R.R., Davidson,W.B., Smith,S.K., Levine,R.S., Regnery,R.L., Sammons,S.A., Frace,M.A., Mutasim,E.M., Karsani,M.E., Muntasir,M.O., Babiker,A.A., Opoka,L., Chowdhary,V., Damon,I.K., Karsani,M.E.M.	University of Victoria, Biochemistry and Microbiology	Canada	1	2005	2013/2/20	dsDNA
OZ254448.1	GenBank			SAMEA118207438	PRJEB89000	Monkeypox virus	Orthopoxvirus monkeypox	Orthopoxvirus	Poxviridae		Ib	24MPX3207V		Monkeypox virus isolate 24MPX3207V genome assembly, complete genome: monopartite	196388	complete	Democratic Republic of the Congo:Tshopo	Democratic Republic of the Congo		Homo sapiens		Ahuka-Mundeke,S., Pukuta-Simbu,E., Amuri-Aziza,A., Wawina-Bokalanga,T., Merritt,S., Kinganda-Lusamaki,E., Jansen,D., Halbrook,M., OToole,A., Hasivirwe Vakaniaki,E., Ola-Mpumbe,R., Kwete-Mbokama,P., Akil-Bandali,P., Kacita,C., Ponga-Museme,A., Mapenzi-Kashali,N., Tshiani-Mbaya,O., Paku-Tshambu,P., Dantas,P.H., De Block,T., Lokilo-Lofiko,E., Muswamba-Kayembe,C., Makangara-Cigolo,J., Luakanda-Ndelem…	Institut National de Recherche Biomedicale, Kinshasa, Kinshasa	Democratic Republic of the Congo		2024/9/8	2025/4/30	dsDNA
OZ254906.1	GenBank			SAMEA118210486	PRJEB89000	Monkeypox virus	Orthopoxvirus monkeypox	Orthopoxvirus	Poxviridae		Ib	24MPXV-GOM-65_S1_ilm		Monkeypox virus isolate 24MPXV-GOM-65_S1_ilm genome assembly, complete genome: monopartite	195463	complete	Democratic Republic of the Congo:Nord-Kivu	Democratic Republic of the Congo		Homo sapiens		Mukadi-Bamuleka,D., Kinganda-Lusamaki,E., Mulopo-Mukanya,N., Amuri-Aziza,A., OToole,A., Merritt,S., Modadra-Madakpa,B., Mutombo,G.N., Vakaniaki,E.H., Kacita,C., Lubambo,G.M., Makangara-Cigolo,J., Ngimba,M., Lokilo-Lofiko,E., Pukuta-Simbu,E., Luakanda-Ndelemo,G., Bodisa-Matamu,T., Paluku-Kalimuli,Z., Akil-Bandali,P., Kavira,S., Muyembe-Mawete,F., Guichet,E., Jansen,D., Kavira-Kamaliro,A., Muhindo-…	Institut National de Recherche Biomedicale, Kinshasa, Kinshasa	Democratic Republic of the Congo		2024/6/15	2025/4/30	dsDNA
OZ254403.1	GenBank			SAMEA118207688	PRJEB89000	Monkeypox virus	Orthopoxvirus monkeypox	Orthopoxvirus	Poxviridae		Ib	24MPX2129C		Monkeypox virus isolate 24MPX2129C genome assembly, complete genome: monopartite	195418	complete	Democratic Republic of the Congo:Kinshasa	Democratic Republic of the Congo		Homo sapiens		Wawina-Bokalanga,T., Merritt,S., Kinganda-Lusamaki,E., Jansen,D., Halbrook,M., OToole,A., Pukuta-Simbu,E., Muyamuna,E., Hasivirwe Vakaniaki,E., Ola-Mpumbe,R., Kwete-Mbokama,P., Akil-Bandali,P., Kacita,C., Ponga-Museme,A., Mapenzi-Kashali,N., Amuri-Aziza,A., Muyembe-Mawete,F., Lumembe-Numbi,R., Kabamba-Lungenyi,G., Tshiani-Mbaya,O., Paku-Tshambu,P., Dantas,P.H., DeBlock,T., Lokilo-Lofiko,E., Muswa…	Institut National de Recherche Biomedicale, Kinshasa, Kinshasa	Democratic Republic of the Congo		2024/8/19	2025/4/30	dsDNA
OZ254904.1	GenBank			SAMEA118210487	PRJEB89000	Monkeypox virus	Orthopoxvirus monkeypox	Orthopoxvirus	Poxviridae		Ib	24MPXV-GOM-208_ont		Monkeypox virus isolate 24MPXV-GOM-208_ont genome assembly, complete genome: monopartite	195612	complete	Democratic Republic of the Congo:Nord-Kivu	Democratic Republic of the Congo		Homo sapiens		Mukadi-Bamuleka,D., Kinganda-Lusamaki,E., Mulopo-Mukanya,N., Amuri-Aziza,A., OToole,A., Merritt,S., Modadra-Madakpa,B., Mutombo,G.N., Vakaniaki,E.H., Kacita,C., Lubambo,G.M., Makangara-Cigolo,J., Ngimba,M., Lokilo-Lofiko,E., Pukuta-Simbu,E., Luakanda-Ndelemo,G., Bodisa-Matamu,T., Paluku-Kalimuli,Z., Akil-Bandali,P., Kavira,S., Muyembe-Mawete,F., Guichet,E., Jansen,D., Kavira-Kamaliro,A., Muhindo-…	Institut National de Recherche Biomedicale, Kinshasa, Kinshasa	Democratic Republic of the Congo		2024/6/15	2025/4/30	dsDNA
PP601198.1	GenBank					Monkeypox virus	Orthopoxvirus monkeypox	Orthopoxvirus	Poxviridae		Ia	24MPX0041V		Monkeypox virus isolate 24MPX0041V, complete genome	196753	complete	Democratic Republic of the Congo: Sud-Ubangi,Bulu	Democratic Republic of the Congo		Homo sapiens		Vakaniaki,E.H., Kacita,C., Kinganda-Lusamaki,E., O'Toole,A., Wawina-Bokalanga,T., Mukadi-Bamuleka,D., Amuri-Aziza,A., Malyamungu-Bubala,N., Mweshi-Kumbana,F., Mutimbwa-Mambo,L., Belesi-Siangoli,F., Mujula,Y., Parker,E., Muswamba-Kayembe,P.C., Nundu,S.S., Lushima,R.S., Makangara-Cigolo,J.C., Mulopo-Mukanya,N., Pukuta-Simbu,E., Akil-Bandali,P., Kavunga,H., Abdramane,O., Brosius,I., Bangwen,E., Verc…	Institut National de Recherche Biomedicale, Pathogen Genomic Laboratory		1	2024/1/8	2024/5/2	dsDNA
JX878407.1	GenBank	set:JX878407				Monkeypox virus	Orthopoxvirus monkeypox	Orthopoxvirus	Poxviridae		Ia	DRC 06-0950		Monkeypox virus isolate DRC 06-0950, complete genome	196440	complete	Democratic Republic of the Congo	Democratic Republic of the Congo		Homo sapiens	lesion	Kugelman,J.R., Johnston,S.C., Mulembakani,P.M., Kisalu,N., Lee,M.S., Koroleva,G., McCarthy,S.E., Gestole,M.C., Wolfe,N.D., Fair,J.N., Schneider,B.S., Wright,L.L., Huggins,J., Whitehouse,C.A., Wemakoy,E.O., Muyembe-Tamfum,J.J., Hensley,L.E., Palacios,G.F., Rimoin,A.W., Palacios,G.	United States Army Medical Research Institute of Infectious Diseases (USAMRIID), Center for Genome Sciences	USA	1	2006/10/9	2014/1/14	dsDNA
OZ254293.1	GenBank			SAMEA118207708	PRJEB89000	Monkeypox virus	Orthopoxvirus monkeypox	Orthopoxvirus	Poxviridae		Ia	24MPX2279C		Monkeypox virus isolate 24MPX2279C genome assembly, complete genome: monopartite	194400	complete	Democratic Republic of the Congo:Kinshasa	Democratic Republic of the Congo		Homo sapiens		Wawina-Bokalanga,T., Merritt,S., Kinganda-Lusamaki,E., Jansen,D., Halbrook,M., OToole,A., Pukuta-Simbu,E., Muyamuna,E., Hasivirwe Vakaniaki,E., Ola-Mpumbe,R., Kwete-Mbokama,P., Akil-Bandali,P., Kacita,C., Ponga-Museme,A., Mapenzi-Kashali,N., Amuri-Aziza,A., Muyembe-Mawete,F., Lumembe-Numbi,R., Kabamba-Lungenyi,G., Tshiani-Mbaya,O., Paku-Tshambu,P., Dantas,P.H., DeBlock,T., Lokilo-Lofiko,E., Muswa…	Institut National de Recherche Biomedicale, Kinshasa, Kinshasa	Democratic Republic of the Congo		2024/8/26	2025/4/30	dsDNA
PP601206.1	GenBank					Monkeypox virus	Orthopoxvirus monkeypox	Orthopoxvirus	Poxviridae		Ia	24MPX0194V		Monkeypox virus isolate 24MPX0194V, complete genome	196806	complete	Democratic Republic of the Congo: Equateur,Wangata	Democratic Republic of the Congo		Homo sapiens		Vakaniaki,E.H., Kacita,C., Kinganda-Lusamaki,E., O'Toole,A., Wawina-Bokalanga,T., Mukadi-Bamuleka,D., Amuri-Aziza,A., Malyamungu-Bubala,N., Mweshi-Kumbana,F., Mutimbwa-Mambo,L., Belesi-Siangoli,F., Mujula,Y., Parker,E., Muswamba-Kayembe,P.C., Nundu,S.S., Lushima,R.S., Makangara-Cigolo,J.C., Mulopo-Mukanya,N., Pukuta-Simbu,E., Akil-Bandali,P., Kavunga,H., Abdramane,O., Brosius,I., Bangwen,E., Verc…	Institut National de Recherche Biomedicale, Pathogen Genomic Laboratory		1	2024/1/20	2024/5/2	dsDNA
JX878429.1	GenBank	set:JX878429				Monkeypox virus	Orthopoxvirus monkeypox	Orthopoxvirus	Poxviridae		Ia	DRC 07-0662		Monkeypox virus isolate DRC 07-0662, complete genome	196866	complete	Democratic Republic of the Congo	Democratic Republic of the Congo		Homo sapiens	lesion	Kugelman,J.R., Johnston,S.C., Mulembakani,P.M., Kisalu,N., Lee,M.S., Koroleva,G., McCarthy,S.E., Gestole,M.C., Wolfe,N.D., Fair,J.N., Schneider,B.S., Wright,L.L., Huggins,J., Whitehouse,C.A., Wemakoy,E.O., Muyembe-Tamfum,J.J., Hensley,L.E., Palacios,G.F., Rimoin,A.W., Palacios,G.	United States Army Medical Research Institute of Infectious Diseases (USAMRIID), Center for Genome Sciences	USA	1	2007/9/4	2014/1/14	dsDNA
OZ254381.1	GenBank			SAMEA118207397	PRJEB89000	Monkeypox virus	Orthopoxvirus monkeypox	Orthopoxvirus	Poxviridae		Ib	24MPX2925V		Monkeypox virus isolate 24MPX2925V genome assembly, complete genome: monopartite	196680	complete	Democratic Republic of the Congo:Kinshasa	Democratic Republic of the Congo		Homo sapiens		Wawina-Bokalanga,T., Merritt,S., Kinganda-Lusamaki,E., Jansen,D., Halbrook,M., OToole,A., Pukuta-Simbu,E., Muyamuna,E., Hasivirwe Vakaniaki,E., Ola-Mpumbe,R., Kwete-Mbokama,P., Akil-Bandali,P., Kacita,C., Ponga-Museme,A., Mapenzi-Kashali,N., Amuri-Aziza,A., Muyembe-Mawete,F., Lumembe-Numbi,R., Kabamba-Lungenyi,G., Tshiani-Mbaya,O., Paku-Tshambu,P., Dantas,P.H., DeBlock,T., Lokilo-Lofiko,E., Muswa…	Institut National de Recherche Biomedicale, Kinshasa, Kinshasa	Democratic Republic of the Congo		2024/9/9	2025/4/30	dsDNA
OR943698.1	GenBank				PRJNA849962	Monkeypox virus	Orthopoxvirus monkeypox	Orthopoxvirus	Poxviridae		Ia	MPXV_CMR_2016_Chimp		Monkeypox virus isolate MPXV_CMR_2016_Chimp, complete genome	196728	complete	Cameroon: Centre Region	Cameroon		Pan troglodytes		Brien,S.C., LeBreton,M., Doty,J.B., Mauldin,M.R., Morgan,C.N., Pieracci,E.G., Ritter,J.M., Matheny,A., Wilkins,K., Tafon,B.G., Tamoufe,U., Missoup,A.D., Nwobegahay,J., Takuo,J.M., Nkom,F., Mouiche,M.M., Feussom,J.M., Wade,A., McCollum,A.M.	CDC, DHCPP-PRB	USA		16-Aug	2023/12/25	dsDNA
OZ245036.1	GenBank			SAMEA117844925	PRJEB87374	Monkeypox virus	Orthopoxvirus monkeypox	Orthopoxvirus	Poxviridae		Ib			Monkeypox virus genome assembly, complete genome: monopartite	195458	complete	Canada:Manitoba	Canada		Homo sapiens		Audet,J., Soriano,K., Chan,M., Duggan,A., Hole,D., Eaton,K., Chato,C., Tyler,A., Strong,J.	National Microbiology Laboratory			2024/11/21	2025/3/21	dsDNA
OZ254905.1	GenBank			SAMEA118210490	PRJEB89000	Monkeypox virus	Orthopoxvirus monkeypox	Orthopoxvirus	Poxviridae		Ib	24MPXV-GOM-255_ont		Monkeypox virus isolate 24MPXV-GOM-255_ont genome assembly, complete genome: monopartite	196459	complete	Democratic Republic of the Congo:Nord-Kivu	Democratic Republic of the Congo		Homo sapiens		Mukadi-Bamuleka,D., Kinganda-Lusamaki,E., Mulopo-Mukanya,N., Amuri-Aziza,A., OToole,A., Merritt,S., Modadra-Madakpa,B., Mutombo,G.N., Vakaniaki,E.H., Kacita,C., Lubambo,G.M., Makangara-Cigolo,J., Ngimba,M., Lokilo-Lofiko,E., Pukuta-Simbu,E., Luakanda-Ndelemo,G., Bodisa-Matamu,T., Paluku-Kalimuli,Z., Akil-Bandali,P., Kavira,S., Muyembe-Mawete,F., Guichet,E., Jansen,D., Kavira-Kamaliro,A., Muhindo-…	Institut National de Recherche Biomedicale, Kinshasa, Kinshasa	Democratic Republic of the Congo		2024/6/15	2025/4/30	dsDNA
OZ254830.1	GenBank			SAMEA118210699	PRJEB89000	Monkeypox virus	Orthopoxvirus monkeypox	Orthopoxvirus	Poxviridae		Ia	24MPX5174V		Monkeypox virus isolate 24MPX5174V genome assembly, complete genome: monopartite	196433	complete	Democratic Republic of the Congo:Kinshasa	Democratic Republic of the Congo		Homo sapiens		Wawina-Bokalanga,T., Merritt,S., Kinganda-Lusamaki,E., Jansen,D., Halbrook,M., OToole,A., Pukuta-Simbu,E., Muyamuna,E., Hasivirwe Vakaniaki,E., Ola-Mpumbe,R., Kwete-Mbokama,P., Akil-Bandali,P., Kacita,C., Ponga-Museme,A., Mapenzi-Kashali,N., Amuri-Aziza,A., Muyembe-Mawete,F., Lumembe-Numbi,R., Kabamba-Lungenyi,G., Tshiani-Mbaya,O., Paku-Tshambu,P., Dantas,P.H., DeBlock,T., Lokilo-Lofiko,E., Muswa…	Institut National de Recherche Biomedicale, Kinshasa, Kinshasa	Democratic Republic of the Congo		2024/11/5	2025/4/30	dsDNA
OZ350938.1	GenBank			SAMEA120422200	PRJEB101426	Monkeypox virus	Orthopoxvirus monkeypox	Orthopoxvirus	Poxviridae		Ib	NGSRL000300		Monkeypox virus isolate NGSRL000300 genome assembly, complete genome: monopartite	185597	complete	Malawi	Malawi		Homo sapiens		Chitenje,M., Mwanyongo,A., Chavula,Y., Mzumara,A., Hauli,M., Malolo,I., Chizanga,B., Bukhu,M., Panja,L., Misomalii,C., Chetama,N., Kanjiru,M., Kalengo,P., Phiri,M., Chilale,J., Bitiliyu,J., Kasonya,S., Bangala,F., Bandawe,G., Kampira,E.K., Chiwaula,M., Kagoli,M., Nyenje,M.	Public Health Institute of Malawi, Lilongwe, Malawi	Malawi		2024/12/19	2025/10/24	dsDNA
OZ254903.1	GenBank			SAMEA118210495	PRJEB89000	Monkeypox virus	Orthopoxvirus monkeypox	Orthopoxvirus	Poxviridae		Ib	24MPXV-GOM-928A_ont		Monkeypox virus isolate 24MPXV-GOM-928A_ont genome assembly, complete genome: monopartite	189200	complete	Democratic Republic of the Congo:Sud-Kivu	Democratic Republic of the Congo		Homo sapiens		Mukadi-Bamuleka,D., Kinganda-Lusamaki,E., Mulopo-Mukanya,N., Amuri-Aziza,A., OToole,A., Merritt,S., Modadra-Madakpa,B., Mutombo,G.N., Vakaniaki,E.H., Kacita,C., Lubambo,G.M., Makangara-Cigolo,J., Ngimba,M., Lokilo-Lofiko,E., Pukuta-Simbu,E., Luakanda-Ndelemo,G., Bodisa-Matamu,T., Paluku-Kalimuli,Z., Akil-Bandali,P., Kavira,S., Muyembe-Mawete,F., Guichet,E., Jansen,D., Kavira-Kamaliro,A., Muhindo-…	Institut National de Recherche Biomedicale, Kinshasa, Kinshasa	Democratic Republic of the Congo		2024/7/23	2025/4/30	dsDNA
PV294984.1	GenBank				PRJNA849962	Monkeypox virus	Orthopoxvirus monkeypox	Orthopoxvirus	Poxviridae		Ib	MPXV_USA_2025_NH0100		Monkeypox virus isolate MPXV_USA_2025_NH0100, complete genome	195360	complete	USA: NH	USA	NH	Homo sapiens		Gigante,C., Lovell,R., Tuttle,A., Bowen,H., Deng,J., Alexander,J., Takakuwa,J., Zecca,I., Wilkins,K., Davidson,W., Pillai,S., Hutson,C.	CDC, DHCPP-PRB	USA		25-Feb	2025/3/18	dsDNA
OZ350962.1	GenBank			SAMEA120422201	PRJEB101426	Monkeypox virus	Orthopoxvirus monkeypox	Orthopoxvirus	Poxviridae		Ib	NGSRL000301		Monkeypox virus isolate NGSRL000301 genome assembly, complete genome: monopartite	185602	complete	Malawi	Malawi		Homo sapiens		Chitenje,M., Mwanyongo,A., Chavula,Y., Mzumara,A., Hauli,M., Malolo,I., Chizanga,B., Bukhu,M., Panja,L., Misomalii,C., Chetama,N., Kanjiru,M., Kalengo,P., Phiri,M., Chilale,J., Bitiliyu,J., Kasonya,S., Bangala,F., Bandawe,G., Kampira,E.K., Chiwaula,M., Kagoli,M., Nyenje,M.	Public Health Institute of Malawi, Lilongwe, Malawi	Malawi		2025/2/17	2025/10/24	dsDNA
OZ254681.1	GenBank			SAMEA118210515	PRJEB89000	Monkeypox virus	Orthopoxvirus monkeypox	Orthopoxvirus	Poxviridae		Ib	24MPX4128V		Monkeypox virus isolate 24MPX4128V genome assembly, complete genome: monopartite	196367	complete	Democratic Republic of the Congo:Kinshasa	Democratic Republic of the Congo		Homo sapiens		Wawina-Bokalanga,T., Merritt,S., Kinganda-Lusamaki,E., Jansen,D., Halbrook,M., OToole,A., Pukuta-Simbu,E., Muyamuna,E., Hasivirwe Vakaniaki,E., Ola-Mpumbe,R., Kwete-Mbokama,P., Akil-Bandali,P., Kacita,C., Ponga-Museme,A., Mapenzi-Kashali,N., Amuri-Aziza,A., Muyembe-Mawete,F., Lumembe-Numbi,R., Kabamba-Lungenyi,G., Tshiani-Mbaya,O., Paku-Tshambu,P., Dantas,P.H., DeBlock,T., Lokilo-Lofiko,E., Muswa…	Institut National de Recherche Biomedicale, Kinshasa, Kinshasa	Democratic Republic of the Congo		2024/10/5	2025/4/30	dsDNA
HQ857563.1	GenBank	set:HQ857563				Monkeypox virus	Orthopoxvirus monkeypox	Orthopoxvirus	Poxviridae		Ia			Monkeypox virus strain D14L knockout, complete genome	196820	complete						Estep,R.D., Messaoudi,I., O'Connor,M.A., Li,H., Sprague,J., Barron,A., Engelmann,F., Yen,B., Powers,M.F., Jones,J.M., Robinson,B.A., Orzechowska,B.U., Manoharan,M., Legasse,A., Planer,S., Wilk,J., Axthelm,M.K., Wong,S.W.	Oregon Health and Science University, Vaccine and Gene Therapy Institute	USA	1	2007/10/30	2011/2/15	dsDNA
OZ254772.1	GenBank			SAMEA118210519	PRJEB89000	Monkeypox virus	Orthopoxvirus monkeypox	Orthopoxvirus	Poxviridae		Ib	24MPX4143V		Monkeypox virus isolate 24MPX4143V genome assembly, complete genome: monopartite	196385	complete	Democratic Republic of the Congo:Kinshasa	Democratic Republic of the Congo		Homo sapiens		Wawina-Bokalanga,T., Merritt,S., Kinganda-Lusamaki,E., Jansen,D., Halbrook,M., OToole,A., Pukuta-Simbu,E., Muyamuna,E., Hasivirwe Vakaniaki,E., Ola-Mpumbe,R., Kwete-Mbokama,P., Akil-Bandali,P., Kacita,C., Ponga-Museme,A., Mapenzi-Kashali,N., Amuri-Aziza,A., Muyembe-Mawete,F., Lumembe-Numbi,R., Kabamba-Lungenyi,G., Tshiani-Mbaya,O., Paku-Tshambu,P., Dantas,P.H., DeBlock,T., Lokilo-Lofiko,E., Muswa…	Institut National de Recherche Biomedicale, Kinshasa, Kinshasa	Democratic Republic of the Congo		2024/10/7	2025/4/30	dsDNA
KP849469.1	GenBank	set:KP849469				Monkeypox virus	Orthopoxvirus monkeypox	Orthopoxvirus	Poxviridae		Ia	Boende_DRC_2008		Monkeypox virus isolate Boende_DRC_2008, complete genome	197422	complete	Democratic Republic of the Congo	Democratic Republic of the Congo				Nakazawa,Y., Mauldin,M.R., Emerson,G.L., Reynolds,M.G., Lash,R.R., Gao,J., Zhao,H., Li,Y., Muyembe,J.J., Kingebeni,P.M., Wemakoy,O., Malekani,J., Karem,K.L., Damon,I.K., Carroll,D.S., Yoshinori,N., Muyembe,J.-J., Kingbeni,P.M.	University of Victoria, Biochemistry and Microbiology	Canada	1	2008	2015/5/13	dsDNA
PP601197.1	GenBank					Monkeypox virus	Orthopoxvirus monkeypox	Orthopoxvirus	Poxviridae		Ia	24MPX0038V		Monkeypox virus isolate 24MPX0038V, complete genome	196807	complete	Democratic Republic of the Congo: Sud-Ubangi,Bulu	Democratic Republic of the Congo		Homo sapiens		Vakaniaki,E.H., Kacita,C., Kinganda-Lusamaki,E., O'Toole,A., Wawina-Bokalanga,T., Mukadi-Bamuleka,D., Amuri-Aziza,A., Malyamungu-Bubala,N., Mweshi-Kumbana,F., Mutimbwa-Mambo,L., Belesi-Siangoli,F., Mujula,Y., Parker,E., Muswamba-Kayembe,P.C., Nundu,S.S., Lushima,R.S., Makangara-Cigolo,J.C., Mulopo-Mukanya,N., Pukuta-Simbu,E., Akil-Bandali,P., Kavunga,H., Abdramane,O., Brosius,I., Bangwen,E., Verc…	Institut National de Recherche Biomedicale, Pathogen Genomic Laboratory		1	2024/1/7	2024/5/2	dsDNA
KJ642619.1	GenBank	set:KJ642619				Monkeypox virus	Orthopoxvirus monkeypox	Orthopoxvirus	Poxviridae		Ia			Monkeypox virus strain Gabon-1988, complete genome	196546	complete	Gabon	Gabon				Nakazawa,Y., Mauldin,M.R., Emerson,G.L., Reynolds,M.G., Lash,R.R., Gao,J., Zhao,H., Li,Y., Muyembe,J.J., Kingebeni,P.M., Wemakoy,O., Malekani,J., Karem,K.L., Damon,I.K., Carroll,D.S., Lil,Y., Weil,R.M., Muyembe,J.-J., Kingbeni,P.M., Balilo,M.	Centers for Disease Control and Prevention, Poxvirus Program	USA	1	1988	2015/5/11	dsDNA
OZ254831.1	GenBank			SAMEA118210670	PRJEB89000	Monkeypox virus	Orthopoxvirus monkeypox	Orthopoxvirus	Poxviridae		Ia	24MPX4988V		Monkeypox virus isolate 24MPX4988V genome assembly, complete genome: monopartite	196474	complete	Democratic Republic of the Congo:Sud-Ubangi	Democratic Republic of the Congo		Homo sapiens		Ahuka-Mundeke,S., Pukuta-Simbu,E., Amuri-Aziza,A., Wawina-Bokalanga,T., Merritt,S., Kinganda-Lusamaki,E., Jansen,D., Halbrook,M., OToole,A., Hasivirwe Vakaniaki,E., Ola-Mpumbe,R., Kwete-Mbokama,P., Akil-Bandali,P., Kacita,C., Ponga-Museme,A., Mapenzi-Kashali,N., Tshiani-Mbaya,O., Paku-Tshambu,P., Dantas,P.H., De Block,T., Lokilo-Lofiko,E., Muswamba-Kayembe,C., Makangara-Cigolo,J., Luakanda-Ndelem…	Institut National de Recherche Biomedicale, Kinshasa, Kinshasa	Democratic Republic of the Congo		2024/10/6	2025/4/30	dsDNA
OZ235118.1	GenBank			SAMEA117750672	PRJEB86106	Monkeypox virus	Orthopoxvirus monkeypox	Orthopoxvirus	Poxviridae		Ia			Monkeypox virus genome assembly, complete genome: monopartite	190429	complete	Central African Republic:Bangui; Bimbo	Central African Republic		Homo sapiens		Malaka,C., Patrono,L.V., Tombolomako,T.B., Farra,E., Garba-Ouangole,S., Sibiro-Demi,O., Loerke,J., Mbrenga,F., Singa Niatou,F.S., Rambaut,A., Lemey,P., Calvignac-Spencer,S., Nakoune,E., Somse,P., Leendertz,F., Boum,Y. II	Helmholtz Institute for One Health, Greifswald	Germany		2023/9/15	2025/2/25	dsDNA
OZ254366.1	GenBank			SAMEA118207411	PRJEB89000	Monkeypox virus	Orthopoxvirus monkeypox	Orthopoxvirus	Poxviridae		Ib	24MPX3066S		Monkeypox virus isolate 24MPX3066S genome assembly, complete genome: monopartite	196754	complete	Democratic Republic of the Congo:Kinshasa	Democratic Republic of the Congo		Homo sapiens		Wawina-Bokalanga,T., Merritt,S., Kinganda-Lusamaki,E., Jansen,D., Halbrook,M., OToole,A., Pukuta-Simbu,E., Muyamuna,E., Hasivirwe Vakaniaki,E., Ola-Mpumbe,R., Kwete-Mbokama,P., Akil-Bandali,P., Kacita,C., Ponga-Museme,A., Mapenzi-Kashali,N., Amuri-Aziza,A., Muyembe-Mawete,F., Lumembe-Numbi,R., Kabamba-Lungenyi,G., Tshiani-Mbaya,O., Paku-Tshambu,P., Dantas,P.H., DeBlock,T., Lokilo-Lofiko,E., Muswa…	Institut National de Recherche Biomedicale, Kinshasa, Kinshasa	Democratic Republic of the Congo		2024/9/12	2025/4/30	dsDNA
PV448277.1	GenBank				PRJNA849962	Monkeypox virus	Orthopoxvirus monkeypox	Orthopoxvirus	Poxviridae		Ib	MPXV_USA_2025_NY0100		Monkeypox virus isolate MPXV_USA_2025_NY0100, complete genome	195403	complete	USA: NY	USA	NY	Homo sapiens		Gigante,C., Iyer,L., Brochu,H., Gonzalez,C., Hughes,C., Bowen,H., Song,K., Zhang,Q., Deng,J., Takakuwa,J., Wilkins,K., Davidson,W., Boles,D., Burns,A., Dale,S., Harris,N., Norvell,B., Peavy,L., Munroe,J., Pillai,S., Perry,M., Hutson,C.	CDC, DHCPP-PRB	USA		25-Feb	2025/4/4	dsDNA
OZ254301.1	GenBank			SAMEA118207732	PRJEB89000	Monkeypox virus	Orthopoxvirus monkeypox	Orthopoxvirus	Poxviridae		Ia	24MPX2565V		Monkeypox virus isolate 24MPX2565V genome assembly, complete genome: monopartite	196885	complete	Democratic Republic of the Congo:Kinshasa	Democratic Republic of the Congo		Homo sapiens		Wawina-Bokalanga,T., Merritt,S., Kinganda-Lusamaki,E., Jansen,D., Halbrook,M., OToole,A., Pukuta-Simbu,E., Muyamuna,E., Hasivirwe Vakaniaki,E., Ola-Mpumbe,R., Kwete-Mbokama,P., Akil-Bandali,P., Kacita,C., Ponga-Museme,A., Mapenzi-Kashali,N., Amuri-Aziza,A., Muyembe-Mawete,F., Lumembe-Numbi,R., Kabamba-Lungenyi,G., Tshiani-Mbaya,O., Paku-Tshambu,P., Dantas,P.H., DeBlock,T., Lokilo-Lofiko,E., Muswa…	Institut National de Recherche Biomedicale, Kinshasa, Kinshasa	Democratic Republic of the Congo		2024/9/1	2025/4/30	dsDNA
OZ254387.1	GenBank			SAMEA118207395	PRJEB89000	Monkeypox virus	Orthopoxvirus monkeypox	Orthopoxvirus	Poxviridae		Ib	24MPX2915V		Monkeypox virus isolate 24MPX2915V genome assembly, complete genome: monopartite	196396	complete	Democratic Republic of the Congo:Tanganyika	Democratic Republic of the Congo		Homo sapiens		Ahuka-Mundeke,S., Pukuta-Simbu,E., Amuri-Aziza,A., Wawina-Bokalanga,T., Merritt,S., Kinganda-Lusamaki,E., Jansen,D., Halbrook,M., OToole,A., Hasivirwe Vakaniaki,E., Ola-Mpumbe,R., Kwete-Mbokama,P., Akil-Bandali,P., Kacita,C., Ponga-Museme,A., Mapenzi-Kashali,N., Tshiani-Mbaya,O., Paku-Tshambu,P., Dantas,P.H., De Block,T., Lokilo-Lofiko,E., Muswamba-Kayembe,C., Makangara-Cigolo,J., Luakanda-Ndelem…	Institut National de Recherche Biomedicale, Kinshasa, Kinshasa	Democratic Republic of the Congo		2024/9/3	2025/4/30	dsDNA
OZ254297.1	GenBank			SAMEA118207712	PRJEB89000	Monkeypox virus	Orthopoxvirus monkeypox	Orthopoxvirus	Poxviridae		Ia	24MPX2302S		Monkeypox virus isolate 24MPX2302S genome assembly, complete genome: monopartite	195634	complete	Democratic Republic of the Congo:Kwilu	Democratic Republic of the Congo		Homo sapiens		Mbala-Kingebeni,P., Wawina-Bokalanga,T., Merritt,S., Kinganda-Lusamaki,E., Jansen,D., Halbrook,M., OToole,A., Pukuta-Simbu,E., Hasivirwe Vakaniaki,E., Ola-Mpumbe,R., Kwete-Mbokama,P., Akil-Bandali,P., Kacita,C., Ponga-Museme,A., Mapenzi-Kashali,N., Amuri-Aziza,A., Tshiani-Mbaya,O., Paku-Tshambu,P., Dantas,P.H., De Block,T., Lokilo-Lofiko,E., Muswamba-Kayembe,C., Makangara-Cigolo,J., Luakanda-Ndel…	Institut National de Recherche Biomedicale, Kinshasa, Kinshasa	Democratic Republic of the Congo		2024/8/14	2025/4/30	dsDNA
OZ350939.1	GenBank			SAMEA120422202	PRJEB101426	Monkeypox virus	Orthopoxvirus monkeypox	Orthopoxvirus	Poxviridae		Ib	NGSRL000302		Monkeypox virus isolate NGSRL000302 genome assembly, complete genome: monopartite	185740	complete	Malawi	Malawi		Homo sapiens		Chitenje,M., Mwanyongo,A., Chavula,Y., Mzumara,A., Hauli,M., Malolo,I., Chizanga,B., Bukhu,M., Panja,L., Misomalii,C., Chetama,N., Kanjiru,M., Kalengo,P., Phiri,M., Chilale,J., Bitiliyu,J., Kasonya,S., Bangala,F., Bandawe,G., Kampira,E.K., Chiwaula,M., Kagoli,M., Nyenje,M.	Public Health Institute of Malawi, Lilongwe, Malawi	Malawi		2025/4/15	2025/10/24	dsDNA
OZ254383.1	GenBank			SAMEA118207371	PRJEB89000	Monkeypox virus	Orthopoxvirus monkeypox	Orthopoxvirus	Poxviridae		Ib	01nkv-mpx0016Or|Karisimbi|ont|2024-06-01		Monkeypox virus isolate 01nkv-mpx0016Or|Karisimbi|ont|2024-06-01 genome assembly, complete genome: monopartite	196846	complete	Democratic Republic of the Congo:Nord-Kivu	Democratic Republic of the Congo		Homo sapiens		Mukadi-Bamuleka,D., Kinganda-Lusamaki,E., Mulopo-Mukanya,N., Amuri-Aziza,A., OToole,A., Merritt,S., Modadra-Madakpa,B., Mutombo,G.N., Vakaniaki,E.H., Kacita,C., Lubambo,G.M., Makangara-Cigolo,J., Ngimba,M., Lokilo-Lofiko,E., Pukuta-Simbu,E., Luakanda-Ndelemo,G., Bodisa-Matamu,T., Paluku-Kalimuli,Z., Akil-Bandali,P., Kavira,S., Muyembe-Mawete,F., Guichet,E., Jansen,D., Kavira-Kamaliro,A., Muhindo-…	Institut National de Recherche Biomedicale, Kinshasa, Kinshasa	Democratic Republic of the Congo		2024/6/1	2025/4/30	dsDNA
OZ254364.1	GenBank			SAMEA118207410	PRJEB89000	Monkeypox virus	Orthopoxvirus monkeypox	Orthopoxvirus	Poxviridae		Ib	24MPX3044V		Monkeypox virus isolate 24MPX3044V genome assembly, complete genome: monopartite	196737	complete	Democratic Republic of the Congo:Kinshasa	Democratic Republic of the Congo		Homo sapiens		Wawina-Bokalanga,T., Merritt,S., Kinganda-Lusamaki,E., Jansen,D., Halbrook,M., OToole,A., Pukuta-Simbu,E., Muyamuna,E., Hasivirwe Vakaniaki,E., Ola-Mpumbe,R., Kwete-Mbokama,P., Akil-Bandali,P., Kacita,C., Ponga-Museme,A., Mapenzi-Kashali,N., Amuri-Aziza,A., Muyembe-Mawete,F., Lumembe-Numbi,R., Kabamba-Lungenyi,G., Tshiani-Mbaya,O., Paku-Tshambu,P., Dantas,P.H., DeBlock,T., Lokilo-Lofiko,E., Muswa…	Institut National de Recherche Biomedicale, Kinshasa, Kinshasa	Democratic Republic of the Congo		2024/9/7	2025/4/30	dsDNA
OZ235116.1	GenBank			SAMEA117750708	PRJEB86106	Monkeypox virus	Orthopoxvirus monkeypox	Orthopoxvirus	Poxviridae		Ia			Monkeypox virus genome assembly, complete genome: monopartite	190446	complete	Central African Republic:Basse-Kotto; Kembe-Satema	Central African Republic		Homo sapiens		Malaka,C., Patrono,L.V., Tombolomako,T.B., Farra,E., Garba-Ouangole,S., Sibiro-Demi,O., Loerke,J., Mbrenga,F., Singa Niatou,F.S., Rambaut,A., Lemey,P., Calvignac-Spencer,S., Nakoune,E., Somse,P., Leendertz,F., Boum,Y. II	Helmholtz Institute for One Health, Greifswald	Germany		2024/9/17	2025/2/25	dsDNA
OZ235145.1	GenBank			SAMEA117750686	PRJEB86106	Monkeypox virus	Orthopoxvirus monkeypox	Orthopoxvirus	Poxviridae		Ia			Monkeypox virus genome assembly, complete genome: monopartite	190459	complete	Central African Republic:Ouaka; Bambari	Central African Republic		Homo sapiens		Malaka,C., Patrono,L.V., Tombolomako,T.B., Farra,E., Garba-Ouangole,S., Sibiro-Demi,O., Loerke,J., Mbrenga,F., Singa Niatou,F.S., Rambaut,A., Lemey,P., Calvignac-Spencer,S., Nakoune,E., Somse,P., Leendertz,F., Boum,Y. II	Helmholtz Institute for One Health, Greifswald	Germany		2024/3/28	2025/2/25	dsDNA
OZ254473.1	GenBank			SAMEA118207430	PRJEB89000	Monkeypox virus	Orthopoxvirus monkeypox	Orthopoxvirus	Poxviridae		Ib	24MPX3157V		Monkeypox virus isolate 24MPX3157V genome assembly, complete genome: monopartite	196372	complete	Democratic Republic of the Congo:Kinshasa	Democratic Republic of the Congo		Homo sapiens		Wawina-Bokalanga,T., Merritt,S., Kinganda-Lusamaki,E., Jansen,D., Halbrook,M., OToole,A., Pukuta-Simbu,E., Muyamuna,E., Hasivirwe Vakaniaki,E., Ola-Mpumbe,R., Kwete-Mbokama,P., Akil-Bandali,P., Kacita,C., Ponga-Museme,A., Mapenzi-Kashali,N., Amuri-Aziza,A., Muyembe-Mawete,F., Lumembe-Numbi,R., Kabamba-Lungenyi,G., Tshiani-Mbaya,O., Paku-Tshambu,P., Dantas,P.H., DeBlock,T., Lokilo-Lofiko,E., Muswa…	Institut National de Recherche Biomedicale, Kinshasa, Kinshasa	Democratic Republic of the Congo		2024/9/16	2025/4/30	dsDNA
OZ254470.1	GenBank			SAMEA118207375	PRJEB89000	Monkeypox virus	Orthopoxvirus monkeypox	Orthopoxvirus	Poxviridae		Ib	02nkv-mpx0024S|Goma|ont|2024-06-14		Monkeypox virus isolate 02nkv-mpx0024S|Goma|ont|2024-06-14 genome assembly, complete genome: monopartite	196870	complete	Democratic Republic of the Congo:Nord-Kivu	Democratic Republic of the Congo		Homo sapiens		Mukadi-Bamuleka,D., Kinganda-Lusamaki,E., Mulopo-Mukanya,N., Amuri-Aziza,A., OToole,A., Merritt,S., Modadra-Madakpa,B., Mutombo,G.N., Vakaniaki,E.H., Kacita,C., Lubambo,G.M., Makangara-Cigolo,J., Ngimba,M., Lokilo-Lofiko,E., Pukuta-Simbu,E., Luakanda-Ndelemo,G., Bodisa-Matamu,T., Paluku-Kalimuli,Z., Akil-Bandali,P., Kavira,S., Muyembe-Mawete,F., Guichet,E., Jansen,D., Kavira-Kamaliro,A., Muhindo-…	Institut National de Recherche Biomedicale, Kinshasa, Kinshasa	Democratic Republic of the Congo		2024/6/14	2025/4/30	dsDNA
PP601228.1	GenBank					Monkeypox virus	Orthopoxvirus monkeypox	Orthopoxvirus	Poxviridae		Ib	RDC-NKV-GOM-MPOX-010		Monkeypox virus isolate RDC-NKV-GOM-MPOX-010, complete genome	195596	complete	Democratic Republic of the Congo: Sud-Kivu,Kamituga	Democratic Republic of the Congo		Homo sapiens	oronasopharynx	Vakaniaki,E.H., Kacita,C., Kinganda-Lusamaki,E., O'Toole,A., Wawina-Bokalanga,T., Mukadi-Bamuleka,D., Amuri-Aziza,A., Malyamungu-Bubala,N., Mweshi-Kumbana,F., Mutimbwa-Mambo,L., Belesi-Siangoli,F., Mujula,Y., Parker,E., Muswamba-Kayembe,P.C., Nundu,S.S., Lushima,R.S., Makangara-Cigolo,J.C., Mulopo-Mukanya,N., Pukuta-Simbu,E., Akil-Bandali,P., Kavunga,H., Abdramane,O., Brosius,I., Bangwen,E., Verc…	Institut National de Recherche Biomedicale, Pathogen Genomic Laboratory		1	2023/10/13	2024/5/2	dsDNA
KP849471.1	GenBank	set:KP849471				Monkeypox virus	Orthopoxvirus monkeypox	Orthopoxvirus	Poxviridae		Ia	Yambuku_DRC_1985		Monkeypox virus isolate Yambuku_DRC_1985, complete genome	197248	complete	Democratic Republic of the Congo	Democratic Republic of the Congo				Nakazawa,Y., Mauldin,M.R., Emerson,G.L., Reynolds,M.G., Lash,R.R., Gao,J., Zhao,H., Li,Y., Muyembe,J.J., Kingebeni,P.M., Wemakoy,O., Malekani,J., Karem,K.L., Damon,I.K., Carroll,D.S., Yoshinori,N., Muyembe,J.-J., Kingbeni,P.M.	University of Victoria, Biochemistry and Microbiology	Canada	1	1985	2015/5/13	dsDNA
OZ254461.1	GenBank			SAMEA118207372	PRJEB89000	Monkeypox virus	Orthopoxvirus monkeypox	Orthopoxvirus	Poxviridae		Ib	01nkv-mpx0017C|Karisimbi|ont|2024-06-01		Monkeypox virus isolate 01nkv-mpx0017C|Karisimbi|ont|2024-06-01 genome assembly, complete genome: monopartite	196849	complete	Democratic Republic of the Congo:Nord-Kivu	Democratic Republic of the Congo		Homo sapiens		Mukadi-Bamuleka,D., Kinganda-Lusamaki,E., Mulopo-Mukanya,N., Amuri-Aziza,A., OToole,A., Merritt,S., Modadra-Madakpa,B., Mutombo,G.N., Vakaniaki,E.H., Kacita,C., Lubambo,G.M., Makangara-Cigolo,J., Ngimba,M., Lokilo-Lofiko,E., Pukuta-Simbu,E., Luakanda-Ndelemo,G., Bodisa-Matamu,T., Paluku-Kalimuli,Z., Akil-Bandali,P., Kavira,S., Muyembe-Mawete,F., Guichet,E., Jansen,D., Kavira-Kamaliro,A., Muhindo-…	Institut National de Recherche Biomedicale, Kinshasa, Kinshasa	Democratic Republic of the Congo		2024/6/1	2025/4/30	dsDNA
OZ370097.1	GenBank		ERR15820882	SAMEA120480539	PRJEB53055	Monkeypox virus	Orthopoxvirus monkeypox	Orthopoxvirus	Poxviridae		Ib	Monkeypox_PT0882_2025		Monkeypox virus isolate Monkeypox_PT0882_2025 genome assembly, complete genome: monopartite	195311	complete	Portugal	Portugal		Homo sapiens		Isidro,J., Borges,V., Pinto,M., Sobral,D., Santos,J.D., Nunes,A., Mixao,V., Ferreira,R., Santos,D., Duarte,S., Vieira,L., Borrego,M.J., Nuncio,S., de Carvalho,I.L., Pelerito,A., Cordeiro,R., Gomes,J.P., Duque,M.P., Martins,J.V., Vasconcelos,P., Nuncio,M.S., Roemer,C., Neher,R.A., O'Driscoll,M., Rocha,R., Lopo,S., Neves,R., Palminha,P., Coelho,L., Martins,F., Machado,J., Verissimo,V.C., Grau,B., P…	Instituto Nacional de Saude Dr. Ricardo Jorge, Lisboa	Portugal	3	2025/10/10	2025/11/21	dsDNA
OZ254290.1	GenBank			SAMEA118207390	PRJEB89000	Monkeypox virus	Orthopoxvirus monkeypox	Orthopoxvirus	Poxviridae		Ia	24MPX1085C_ont		Monkeypox virus isolate 24MPX1085C_ont genome assembly, complete genome: monopartite	196779	complete	Democratic Republic of the Congo:Sud-Ubangi	Democratic Republic of the Congo		Homo sapiens		Amuri-Aziza,A., Luakanda-Ndelemo,G., Kinganda-Lusamaki,E., Makangara-Cigolo,J., Kenye,M., Kavira,S., Wawina-Bokalanga,T., Merritt,S., Jansen,D., Halbrook,M., OToole,A., Pukuta-Simbu,E., Hasivirwe Vakaniaki,E., Ola-Mpumbe,R., Kwete-Mbokama,P., Akil-Bandali,P., Kacita,C., Ponga-Museme,A., Mapenzi-Kashali,N., Tshiani-Mbaya,O., Paku-Tshambu,P., Dantas,P.H., De Block,T., Lokilo-Lofiko,E., Muswamba-Kay…	Institut National de Recherche Biomedicale, Kinshasa, Kinshasa	Democratic Republic of the Congo		2024/4/19	2025/4/30	dsDNA
OZ254402.1	GenBank			SAMEA118207377	PRJEB89000	Monkeypox virus	Orthopoxvirus monkeypox	Orthopoxvirus	Poxviridae		Ib	09nkv-mpx0064S|Nyiragongo|ont|2024-06-24		Monkeypox virus isolate 09nkv-mpx0064S|Nyiragongo|ont|2024-06-24 genome assembly, complete genome: monopartite	196816	complete	Democratic Republic of the Congo:Nord-Kivu	Democratic Republic of the Congo		Homo sapiens		Mukadi-Bamuleka,D., Kinganda-Lusamaki,E., Mulopo-Mukanya,N., Amuri-Aziza,A., OToole,A., Merritt,S., Modadra-Madakpa,B., Mutombo,G.N., Vakaniaki,E.H., Kacita,C., Lubambo,G.M., Makangara-Cigolo,J., Ngimba,M., Lokilo-Lofiko,E., Pukuta-Simbu,E., Luakanda-Ndelemo,G., Bodisa-Matamu,T., Paluku-Kalimuli,Z., Akil-Bandali,P., Kavira,S., Muyembe-Mawete,F., Guichet,E., Jansen,D., Kavira-Kamaliro,A., Muhindo-…	Institut National de Recherche Biomedicale, Kinshasa, Kinshasa	Democratic Republic of the Congo		2024/6/24	2025/4/30	dsDNA
OZ254299.1	GenBank			SAMEA118207382	PRJEB89000	Monkeypox virus	Orthopoxvirus monkeypox	Orthopoxvirus	Poxviridae		Ia	24MPX1056S_ont		Monkeypox virus isolate 24MPX1056S_ont genome assembly, complete genome: monopartite	196877	complete	Democratic Republic of the Congo:Equateur	Democratic Republic of the Congo		Homo sapiens		Kinganda-Lusamaki,E., Amuri-Aziza,A., Luakanda-Ndelemo,G., Makangara-Cigolo,J., Kenye,M., Kavira,S., Wawina-Bokalanga,T., Merritt,S., Jansen,D., Halbrook,M., OToole,A., Pukuta-Simbu,E., Hasivirwe Vakaniaki,E., Ola-Mpumbe,R., Kwete-Mbokama,P., Akil-Bandali,P., Kacita,C., Ponga-Museme,A., Mapenzi-Kashali,N., Tshiani-Mbaya,O., Paku-Tshambu,P., Dantas,P.H., De Block,T., Lokilo-Lofiko,E., Muswamba-Kay…	Institut National de Recherche Biomedicale, Kinshasa, Kinshasa	Democratic Republic of the Congo		2024/3/21	2025/4/30	dsDNA
OZ254680.1	GenBank			SAMEA118210609	PRJEB89000	Monkeypox virus	Orthopoxvirus monkeypox	Orthopoxvirus	Poxviridae		Ib	24MPX4780V		Monkeypox virus isolate 24MPX4780V genome assembly, complete genome: monopartite	196429	complete	Democratic Republic of the Congo:Kinshasa	Democratic Republic of the Congo		Homo sapiens		Wawina-Bokalanga,T., Merritt,S., Kinganda-Lusamaki,E., Jansen,D., Halbrook,M., OToole,A., Pukuta-Simbu,E., Muyamuna,E., Hasivirwe Vakaniaki,E., Ola-Mpumbe,R., Kwete-Mbokama,P., Akil-Bandali,P., Kacita,C., Ponga-Museme,A., Mapenzi-Kashali,N., Amuri-Aziza,A., Muyembe-Mawete,F., Lumembe-Numbi,R., Kabamba-Lungenyi,G., Tshiani-Mbaya,O., Paku-Tshambu,P., Dantas,P.H., DeBlock,T., Lokilo-Lofiko,E., Muswa…	Institut National de Recherche Biomedicale, Kinshasa, Kinshasa	Democratic Republic of the Congo		2024/10/27	2025/4/30	dsDNA
OZ254296.1	GenBank			SAMEA118207665	PRJEB89000	Monkeypox virus	Orthopoxvirus monkeypox	Orthopoxvirus	Poxviridae		Ia	24MPX2017C_S13ilm		Monkeypox virus isolate 24MPX2017C_S13ilm genome assembly, complete genome: monopartite	196587	complete	Democratic Republic of the Congo:Tshopo	Democratic Republic of the Congo		Homo sapiens		Ahuka-Mundeke,S., Pukuta-Simbu,E., Amuri-Aziza,A., Wawina-Bokalanga,T., Merritt,S., Kinganda-Lusamaki,E., Jansen,D., Halbrook,M., OToole,A., Hasivirwe Vakaniaki,E., Ola-Mpumbe,R., Kwete-Mbokama,P., Akil-Bandali,P., Kacita,C., Ponga-Museme,A., Mapenzi-Kashali,N., Tshiani-Mbaya,O., Paku-Tshambu,P., Dantas,P.H., De Block,T., Lokilo-Lofiko,E., Muswamba-Kayembe,C., Makangara-Cigolo,J., Luakanda-Ndelem…	Institut National de Recherche Biomedicale, Kinshasa, Kinshasa	Democratic Republic of the Congo		2024/7/27	2025/4/30	dsDNA
OZ254292.1	GenBank			SAMEA118207714	PRJEB89000	Monkeypox virus	Orthopoxvirus monkeypox	Orthopoxvirus	Poxviridae		Ia	24MPX2336V		Monkeypox virus isolate 24MPX2336V genome assembly, complete genome: monopartite	195396	complete	Democratic Republic of the Congo:Sud-Ubangi	Democratic Republic of the Congo		Homo sapiens		Amuri-Aziza,A., Luakanda-Ndelemo,G., Kinganda-Lusamaki,E., Makangara-Cigolo,J., Kenye,M., Kavira,S., Wawina-Bokalanga,T., Merritt,S., Jansen,D., Halbrook,M., OToole,A., Pukuta-Simbu,E., Hasivirwe Vakaniaki,E., Ola-Mpumbe,R., Kwete-Mbokama,P., Akil-Bandali,P., Kacita,C., Ponga-Museme,A., Mapenzi-Kashali,N., Tshiani-Mbaya,O., Paku-Tshambu,P., Dantas,P.H., De Block,T., Lokilo-Lofiko,E., Muswamba-Kay…	Institut National de Recherche Biomedicale, Kinshasa, Kinshasa	Democratic Republic of the Congo		2024/8/19	2025/4/30	dsDNA
OZ254468.1	GenBank			SAMEA118207373	PRJEB89000	Monkeypox virus	Orthopoxvirus monkeypox	Orthopoxvirus	Poxviridae		Ib	02nkv-mpx0021C|Goma|ont|2024-06-14		Monkeypox virus isolate 02nkv-mpx0021C|Goma|ont|2024-06-14 genome assembly, complete genome: monopartite	196858	complete	Democratic Republic of the Congo:Nord-Kivu	Democratic Republic of the Congo		Homo sapiens		Mukadi-Bamuleka,D., Kinganda-Lusamaki,E., Mulopo-Mukanya,N., Amuri-Aziza,A., OToole,A., Merritt,S., Modadra-Madakpa,B., Mutombo,G.N., Vakaniaki,E.H., Kacita,C., Lubambo,G.M., Makangara-Cigolo,J., Ngimba,M., Lokilo-Lofiko,E., Pukuta-Simbu,E., Luakanda-Ndelemo,G., Bodisa-Matamu,T., Paluku-Kalimuli,Z., Akil-Bandali,P., Kavira,S., Muyembe-Mawete,F., Guichet,E., Jansen,D., Kavira-Kamaliro,A., Muhindo-…	Institut National de Recherche Biomedicale, Kinshasa, Kinshasa	Democratic Republic of the Congo		2024/6/14	2025/4/30	dsDNA
PQ240043.1	GenBank					Monkeypox virus	Orthopoxvirus monkeypox	Orthopoxvirus	Poxviridae		Ib	CU-ID24110		Monkeypox virus isolate CU-ID24110, partial genome	195599	complete	Thailand	Thailand		Homo sapiens		Ampoot,W., Rattanatumhi,K., Ruchisrisarod,C., Supataragul,A., Saraya,A.W., Wacharapluesadee,S., Avihingsanon,Y., Putcharoen,O.	King Chulalongkorn Memorial Hospital, Thai Red Cross Emerging Infectious Diseases Clinical Center	Thailand		2024/8/16	2024/8/27	dsDNA
OQ621553.1	GenBank					Monkeypox virus	Orthopoxvirus monkeypox	Orthopoxvirus	Poxviridae		Ia	MPXV/Sudan/2022/RKI630		Monkeypox virus isolate MPXV/Sudan/2022/RKI630, complete genome	204808	complete	Sudan	Sudan		Homo sapiens	swab	Brinkmann,A., Kohl,C., Schrick,L., Michel,J., Bedri,S., Schaade,L., Nitsche,A.	Robert Koch Institute, Centre for Biological Threats, Highly Pathogenic Viruses	Germany		22-Oct	2023/3/20	dsDNA
PV002568.1	GenBank				PRJNA849962	Monkeypox virus	Orthopoxvirus monkeypox	Orthopoxvirus	Poxviridae		Ib	MPXV_USA_2024_GA0100		Monkeypox virus isolate MPXV_USA_2024_GA0100, complete genome	195536	complete	USA: GA	USA	GA	Homo sapiens		Gigante,C., Feldpausch,A., Minhaj,F., Deng,J., Takakuwa,J., Zecca,I., Wilkins,K., Davidson,W., Team,C.T.D., Oamd,C., Pillai,S., Hutson,C.	CDC, DHCPP-PRB	USA		25-Jan	2025/1/23	dsDNA
OZ254180.1	GenBank			SAMEA118207593	PRJEB89000	Monkeypox virus	Orthopoxvirus monkeypox	Orthopoxvirus	Poxviridae		Ia	24MPX4003V		Monkeypox virus isolate 24MPX4003V genome assembly, complete genome: monopartite	196425	complete	Democratic Republic of the Congo:Kinshasa	Democratic Republic of the Congo		Homo sapiens		Wawina-Bokalanga,T., Merritt,S., Kinganda-Lusamaki,E., Jansen,D., Halbrook,M., OToole,A., Pukuta-Simbu,E., Muyamuna,E., Hasivirwe Vakaniaki,E., Ola-Mpumbe,R., Kwete-Mbokama,P., Akil-Bandali,P., Kacita,C., Ponga-Museme,A., Mapenzi-Kashali,N., Amuri-Aziza,A., Muyembe-Mawete,F., Lumembe-Numbi,R., Kabamba-Lungenyi,G., Tshiani-Mbaya,O., Paku-Tshambu,P., Dantas,P.H., DeBlock,T., Lokilo-Lofiko,E., Muswa…	Institut National de Recherche Biomedicale, Kinshasa, Kinshasa	Democratic Republic of the Congo		2024/10/3	2025/4/30	dsDNA
PP601200.1	GenBank					Monkeypox virus	Orthopoxvirus monkeypox	Orthopoxvirus	Poxviridae		Ia	24MPX0166C		Monkeypox virus isolate 24MPX0166C, complete genome	196740	complete	Democratic Republic of the Congo: Tshopo,Basoko	Democratic Republic of the Congo		Homo sapiens		Vakaniaki,E.H., Kacita,C., Kinganda-Lusamaki,E., O'Toole,A., Wawina-Bokalanga,T., Mukadi-Bamuleka,D., Amuri-Aziza,A., Malyamungu-Bubala,N., Mweshi-Kumbana,F., Mutimbwa-Mambo,L., Belesi-Siangoli,F., Mujula,Y., Parker,E., Muswamba-Kayembe,P.C., Nundu,S.S., Lushima,R.S., Makangara-Cigolo,J.C., Mulopo-Mukanya,N., Pukuta-Simbu,E., Akil-Bandali,P., Kavunga,H., Abdramane,O., Brosius,I., Bangwen,E., Verc…	Institut National de Recherche Biomedicale, Pathogen Genomic Laboratory		1	2024/1/13	2024/5/2	dsDNA
HM172544.1	GenBank	set:HM172544				Monkeypox virus	Orthopoxvirus monkeypox	Orthopoxvirus	Poxviridae		Ia			Monkeypox virus strain Zaire 1979-005, complete genome	196959	complete	Zaire	Zaire		Homo sapiens		Farlow,J., Ichou,M.A., Huggins,J., Ibrahim,S., Ait Ichou,M., Ibrahims,S.	The United States Army Medical Research Institute for Infectious Diseases (USAMRIID), Virology	USA	1		2010/7/25	dsDNA
OZ254471.1	GenBank			SAMEA118207429	PRJEB89000	Monkeypox virus	Orthopoxvirus monkeypox	Orthopoxvirus	Poxviridae		Ib	24MPX3156V		Monkeypox virus isolate 24MPX3156V genome assembly, complete genome: monopartite	196364	complete	Democratic Republic of the Congo:Kinshasa	Democratic Republic of the Congo		Homo sapiens		Wawina-Bokalanga,T., Merritt,S., Kinganda-Lusamaki,E., Jansen,D., Halbrook,M., OToole,A., Pukuta-Simbu,E., Muyamuna,E., Hasivirwe Vakaniaki,E., Ola-Mpumbe,R., Kwete-Mbokama,P., Akil-Bandali,P., Kacita,C., Ponga-Museme,A., Mapenzi-Kashali,N., Amuri-Aziza,A., Muyembe-Mawete,F., Lumembe-Numbi,R., Kabamba-Lungenyi,G., Tshiani-Mbaya,O., Paku-Tshambu,P., Dantas,P.H., DeBlock,T., Lokilo-Lofiko,E., Muswa…	Institut National de Recherche Biomedicale, Kinshasa, Kinshasa	Democratic Republic of the Congo		2024/9/24	2025/4/30	dsDNA
OZ334403.1	GenBank			SAMEA120264663	PRJEB87374	Monkeypox virus	Orthopoxvirus monkeypox	Orthopoxvirus	Poxviridae		Ib	Mpxv/human/CAN/UN-NML-7010/2025		Monkeypox virus isolate Mpxv/human/CAN/UN-NML-7010/2025 genome assembly, complete genome: monopartite	194753	complete	Canada	Canada		Homo sapiens		Audet,J., Soriano,K., Chan,M., Strong,J.	National Microbiology Laboratory - Public Health Agency of Canada, Winnipeg, Manitoba	Canada		25-Sep	2025/9/28	dsDNA
OZ254685.1	GenBank			SAMEA118210698	PRJEB89000	Monkeypox virus	Orthopoxvirus monkeypox	Orthopoxvirus	Poxviridae		Ib	24MPX5171V		Monkeypox virus isolate 24MPX5171V genome assembly, complete genome: monopartite	196280	complete	Democratic Republic of the Congo:Kinshasa	Democratic Republic of the Congo		Homo sapiens		Wawina-Bokalanga,T., Merritt,S., Kinganda-Lusamaki,E., Jansen,D., Halbrook,M., OToole,A., Pukuta-Simbu,E., Muyamuna,E., Hasivirwe Vakaniaki,E., Ola-Mpumbe,R., Kwete-Mbokama,P., Akil-Bandali,P., Kacita,C., Ponga-Museme,A., Mapenzi-Kashali,N., Amuri-Aziza,A., Muyembe-Mawete,F., Lumembe-Numbi,R., Kabamba-Lungenyi,G., Tshiani-Mbaya,O., Paku-Tshambu,P., Dantas,P.H., DeBlock,T., Lokilo-Lofiko,E., Muswa…	Institut National de Recherche Biomedicale, Kinshasa, Kinshasa	Democratic Republic of the Congo		2024/11/5	2025/4/30	dsDNA
PP601207.1	GenBank					Monkeypox virus	Orthopoxvirus monkeypox	Orthopoxvirus	Poxviridae		Ib	24MPX0198V		Monkeypox virus isolate 24MPX0198V, complete genome	195600	complete	Democratic Republic of the Congo: Sud-Kivu,Kamituga	Democratic Republic of the Congo		Homo sapiens		Vakaniaki,E.H., Kacita,C., Kinganda-Lusamaki,E., O'Toole,A., Wawina-Bokalanga,T., Mukadi-Bamuleka,D., Amuri-Aziza,A., Malyamungu-Bubala,N., Mweshi-Kumbana,F., Mutimbwa-Mambo,L., Belesi-Siangoli,F., Mujula,Y., Parker,E., Muswamba-Kayembe,P.C., Nundu,S.S., Lushima,R.S., Makangara-Cigolo,J.C., Mulopo-Mukanya,N., Pukuta-Simbu,E., Akil-Bandali,P., Kavunga,H., Abdramane,O., Brosius,I., Bangwen,E., Verc…	Institut National de Recherche Biomedicale, Pathogen Genomic Laboratory		1	2024/1/23	2024/5/2	dsDNA
OZ254478.1	GenBank			SAMEA118207436	PRJEB89000	Monkeypox virus	Orthopoxvirus monkeypox	Orthopoxvirus	Poxviridae		Ib	24MPX3205C		Monkeypox virus isolate 24MPX3205C genome assembly, complete genome: monopartite	196395	complete	Democratic Republic of the Congo:Tshopo	Democratic Republic of the Congo		Homo sapiens		Ahuka-Mundeke,S., Pukuta-Simbu,E., Amuri-Aziza,A., Wawina-Bokalanga,T., Merritt,S., Kinganda-Lusamaki,E., Jansen,D., Halbrook,M., OToole,A., Hasivirwe Vakaniaki,E., Ola-Mpumbe,R., Kwete-Mbokama,P., Akil-Bandali,P., Kacita,C., Ponga-Museme,A., Mapenzi-Kashali,N., Tshiani-Mbaya,O., Paku-Tshambu,P., Dantas,P.H., De Block,T., Lokilo-Lofiko,E., Muswamba-Kayembe,C., Makangara-Cigolo,J., Luakanda-Ndelem…	Institut National de Recherche Biomedicale, Kinshasa, Kinshasa	Democratic Republic of the Congo		2024/9/7	2025/4/30	dsDNA
KJ642612.1	GenBank	set:KJ642612				Monkeypox virus	Orthopoxvirus monkeypox	Orthopoxvirus	Poxviridae		Ia			Monkeypox virus strain Ikubi, complete genome	194744	complete	Zaire	Zaire				Nakazawa,Y., Mauldin,M.R., Emerson,G.L., Reynolds,M.G., Lash,R.R., Gao,J., Zhao,H., Li,Y., Muyembe,J.J., Kingebeni,P.M., Wemakoy,O., Malekani,J., Karem,K.L., Damon,I.K., Carroll,D.S., Lil,Y., Weil,R.M., Muyembe,J.-J., Kingbeni,P.M., Balilo,M.	Centers for Disease Control and Prevention, Poxvirus Program	USA	1	1986	2015/5/11	dsDNA
OP498046.1	GenBank					Monkeypox virus	Orthopoxvirus monkeypox	Orthopoxvirus	Poxviridae		Ia	BNITM-Gabon1988		Monkeypox virus isolate BNITM-Gabon1988, complete genome	196640	complete	Gabon	Gabon		Homo sapiens		Emmerich,P., Bialonski,A., Tomazatos,A., Cadar,D.	Bernhard Nocht Institute for Tropical Medicine, Arbovirology and Entomology			1988	2022/9/27	dsDNA
DQ011155.1	GenBank	set:DQ011155				Monkeypox virus	Orthopoxvirus monkeypox	Orthopoxvirus	Poxviridae		Ia			Monkeypox virus strain Zaire_1979-005, complete genome	196967	complete				Homo sapiens		Likos,A.M., Sammons,S.A., Olson,V.A., Frace,A.M., Li,Y., Olsen-Rasmussen,M., Davidson,W., Galloway,R., Khristova,M.L., Reynolds,M.G., Zhao,H., Carroll,D.S., Curns,A., Formenty,P., Esposito,J.J., Regnery,R.L., Damon,I.K., Olsen-Rasmussen,M.S.	Centers for Disease Control and Prevention, National Center for Infectious Diseases	USA	1		2005/9/27	dsDNA
PX442285.1	GenBank					Monkeypox virus	Orthopoxvirus monkeypox	Orthopoxvirus	Poxviridae		Ib	MPXV_USA_2025_CA0101		Monkeypox virus isolate MPXV_USA_2025_CA0101, complete genome	195572	complete	USA: TX	USA	TX	Homo sapiens		Gigante,C., Iyer,L., Brochu,H., Gonzalez,C., Hughes,C., Song,K., Zhang,Q., Wilkins,K., Davidson,W., Boles,D., Harris,A., Dale,S., Harris,N., Norvell,B., Peavy,L., Munroe,J., Pillai,S., Hutson,C.	CDC, DHCPP-PRB	USA		25-Aug	2025/10/7	dsDNA
OZ244989.1	GenBank			SAMEA117844926	PRJEB87374	Monkeypox virus	Orthopoxvirus monkeypox	Orthopoxvirus	Poxviridae		Ib			Monkeypox virus genome assembly, complete genome: monopartite	195459	complete	Canada:Manitoba	Canada		Homo sapiens		Audet,J., Soriano,K., Chan,M., Duggan,A., Hole,D., Eaton,K., Chato,C., Tyler,A., Strong,J.	National Microbiology Laboratory			2024/11/21	2025/3/21	dsDNA
PP601199.1	GenBank					Monkeypox virus	Orthopoxvirus monkeypox	Orthopoxvirus	Poxviridae		Ia	24MPX0164V		Monkeypox virus isolate 24MPX0164V, complete genome	196801	complete	Democratic Republic of the Congo: Tshopo,Basoko	Democratic Republic of the Congo		Homo sapiens		Vakaniaki,E.H., Kacita,C., Kinganda-Lusamaki,E., O'Toole,A., Wawina-Bokalanga,T., Mukadi-Bamuleka,D., Amuri-Aziza,A., Malyamungu-Bubala,N., Mweshi-Kumbana,F., Mutimbwa-Mambo,L., Belesi-Siangoli,F., Mujula,Y., Parker,E., Muswamba-Kayembe,P.C., Nundu,S.S., Lushima,R.S., Makangara-Cigolo,J.C., Mulopo-Mukanya,N., Pukuta-Simbu,E., Akil-Bandali,P., Kavunga,H., Abdramane,O., Brosius,I., Bangwen,E., Verc…	Institut National de Recherche Biomedicale, Pathogen Genomic Laboratory		1	2024/1/13	2024/5/2	dsDNA
OZ254294.1	GenBank			SAMEA118207746	PRJEB89000	Monkeypox virus	Orthopoxvirus monkeypox	Orthopoxvirus	Poxviridae		Ia	24MPX2634V		Monkeypox virus isolate 24MPX2634V genome assembly, complete genome: monopartite	196741	complete	Democratic Republic of the Congo:Maindombe	Democratic Republic of the Congo		Homo sapiens		Mbala-Kingebeni,P., Wawina-Bokalanga,T., Merritt,S., Kinganda-Lusamaki,E., Jansen,D., Halbrook,M., OToole,A., Pukuta-Simbu,E., Hasivirwe Vakaniaki,E., Ola-Mpumbe,R., Kwete-Mbokama,P., Akil-Bandali,P., Kacita,C., Ponga-Museme,A., Mapenzi-Kashali,N., Amuri-Aziza,A., Tshiani-Mbaya,O., Paku-Tshambu,P., Dantas,P.H., De Block,T., Lokilo-Lofiko,E., Muswamba-Kayembe,C., Makangara-Cigolo,J., Luakanda-Ndel…	Institut National de Recherche Biomedicale, Kinshasa, Kinshasa	Democratic Republic of the Congo		2024/8/10	2025/4/30	dsDNA
HQ857562.1	GenBank	set:HQ857562				Monkeypox virus	Orthopoxvirus monkeypox	Orthopoxvirus	Poxviridae		Ia			Monkeypox virus strain V79-I-005, complete genome	196849	complete	Zaire	Zaire		Homo sapiens		Estep,R.D., Messaoudi,I., O'Connor,M.A., Li,H., Sprague,J., Barron,A., Engelmann,F., Yen,B., Powers,M.F., Jones,J.M., Robinson,B.A., Orzechowska,B.U., Manoharan,M., Legasse,A., Planer,S., Wilk,J., Axthelm,M.K., Wong,S.W.	Oregon Health and Science University, Vaccine and Gene Therapy Institute	USA	1		2011/2/15	dsDNA
NC_003310.1	RefSeq	GCF_000857045.1			PRJNA485481	Monkeypox virus	Orthopoxvirus monkeypox	Orthopoxvirus	Poxviridae		Ia			Monkeypox virus, complete genome	196858	complete	Zaire: Sankuru subregion, Kasdai Oriental	Zaire		Homo sapiens		Senkevich,T.G., Yutin,N., Wolf,Y.I., Koonin,E.V., Moss,B., Zmasek,C.M., Knipe,D.M., Pellett,P.E., Scheuermann,R.H., Shchelkunov,S.N., Totmenin,A.V., Babkin,I.V., Safronov,P.F., Ryazankina,O.I., Petrov,N.A., Gutorov,V.V., Uvarova,E.A., Mikheev,M.V., Sisler,J.R., Esposito,J.J., Jahrling,P.B., Sandakhchiev,L.S.	National Center for Biotechnology Information, NIH	USA	3	1996	2001/12/12	dsDNA
