# Supplementary material for: Structural Insights into the Impact of the M142I Mutation in Monkeypox Virus G9 Protein on Subcomplex Formation Revealed by AlphaFold 3 Modeling
Source: Molecules. 2026 Apr 28;31(9):1466. doi: 10.3390/molecules31091466 (PMC13165415; doi:10.3390/molecules31091466)
Supplement: Supplementary file 1 [file molecules-31-01466-s001.zip › Supplementary files/Data S2.fasta]

>Ia_||AF380138.1||
GTTAGTAAATTATATACATAATTTTATAATTAATTTAATTTTACTATTTTATTTAGTGTCTAGAAAAAAATGTGTGACCCACGACCGTAGGAAACTCTAGAGGGTAAGAAAAATCAATCGTTTATAGAGACCATCAGAAAGAGGTTTAATATTTTTGTGAGACCCATCGAAGAGAGAAAGGATAAAAACTTTTTACGACTCCATCAGAAAGAGGTTTAATATTTTTGTGAGACCCATCGACGAGAGAAAGAGATGGTTAGTCAAGATATTTTTCTTAGTACAAAAGTCAATGTTTTAAAATATATGGACGAGAATTAATTTGTCTGTATAAAAACTTGTGTGAAATTATGTACTAGAGAAAAAACGTGAGCAGTGTCCCCTACATGGATTTTACAGATCATTTATATTCCAAAAATATTAACTATATACGTTTATTATATGATGTTAACGTGTAAATTATAAACATTATTTTATGATGCAATTGTCTGACAACCTAGATTGGCATAAGGATATTGATAAGCTCTACGAGAATATATTGTTGGACGTTATCGTTTACGAAATAGTTGAGACATCAGAAAGAGGTTTAATATTTTTGTGAGACCATCGAAGAGAGAAAGAGAATAAAAATATTTTTTTGTAAAACTTTTTATGAGACAAGAGAGAAAGAGAATACGAATAGTGATCATATCGTATCACATATTGAAACAGAAAGAAGAAGTAACGAGAGGTAACTTTTTGTGAATGTAGTTAAACATTTTTGTTTTGCAAACCGGAATATAGTACCCGGTACACTTTTTTAATTCGTGGTGCGGTGTCTGAATCGTTCGATTAACCCAACTCATCCATTTTCAGATGAATAGAGTTATCGATTCAGACACATGCTTTGAGTTTTGTTGAATCGATGAGTGAAGTATCATCGGTTGCACCTTCAGATGCCGATCCGTCGACATACTTGAATCCATCCTTGACTTCAAGTTCAGATGATTCCTCACACATGTCTCCGATACGTACGCTAAACTCTAGGTTCTTAACACATTTTGTATCAACGATCGTTGAACCGATGATATCTTTGTAACTCACTTTCTTATGTGAGATGTTAGACCCAAGTACTGGATGGGTCTTGATGTCGCTGTCTTTCTCTTCTTCGCTACATCTGATGTCGATAGACATCTCACAGTCTTTGATCATAGCCAGAGCTTCTTCACGCGTGATCGCGGGAGAGTCCTTACCTTGTCCTGGTGACACGCTGGACAATCTAGTATTCACAGTGTTTCCATCAGAGGATTCGGAGATGGATGAAATCTTTGGGCATTTGGTGAATCCAAAGTTCATGTTAAGACCCGCGCCGACGATAGTGTAATAAGTGGTGGGATCTCCTTTTACAACTTCTTCGGATACCTCATCATCTTCGGTCTCTGTAACTTCCGTTACGGATTGACAAATCTTATCATTGGTCGGTGTTTGGTCTTGCTTTGTGACTTTGATAATAACATCGATTCCCATATGATGTTTGTTTTCTTCTTCAGTACACGAGGATGAGGATTGTTGAAGACTAGTAGGCATAGCAGCTGCCACTAGGCACATGCATGCCAGGACAATATATTGTTTCATGATTGCTATTGATTGATTACTGTTCTAGATGATTCTACTTTCTTACCATATAATAAATTAGAATATATTTTCTACTTTTACGAGAAATTAATTATTGTATTTATTATTTATGGGTAAAAAAAAACTTACTATAAGTGGGTGGGATTCTGGGAATTAGTGATCAGTTTATGTATATCGCAACTAGCGGGCATATGGCTATTGACATCGAGAACATTACCCATATGATAAGAGATTGTATCCGTTTCGTAGTCTTGAGTATTGGTATTACTATATAGTATGTAGATGTCGACGCTAGATAGACAGTCGCCCACTAGAGTTACCGTCTCTGAATGCGGCATGATAGTATCATTCTTTGTTTTCGTTAACTGTTTGGAAGATGAATCTTTGTTGTTACATTTAATCTCGAAATTCAGAGTACATATCTTTGAAGTATTCTGATATCTATTTTCTCCTGTAAAGAATCCTGAAGTTGCTACATTATTAAGGACAGAGAAGTATTCTGCACGAAAGACGGGATCACAATCTTTATGATTCATGGTAATAGTTAGTTCCGACGTTGAGATGGATTCGCTGAGACCGGTAGTGGTCGTCCGAGTACACGATGTGTCGTTGACTGGATACAGGTTAATTTCCACATCGATATAGTTAAATGTATTGCTGGTTACGGGTTCGCATTTATCTGTGGAAGAGACGGTGTGAGAATATGTTCCGGGACCACACGGAGAACAGATGACGTCTCCGGTAGACGTGTATCCGGATACTCCGTATCCTATTCCACACTTTGTTTTAGAAATACATGTTCTACACCCTGATGATCCTTTGAGAAGACAATAATATCCTGGAGAGCATTCACAGATTCTATTGTGAGTCGTGTTACACGATCGCGTCTCTACCTGATTACTATCACATCTTCCGTTACAACTTAGACAAGCCTGTAAATGATTATTGTGAGATGTAAAGGTATCCGAACCACACGGCGTACATTGTGTATTAGTCTTGCTATCACATAATCTGGAAGCGTAAGTTCCCGGAGGACACGATAGACAACATAGATTACGGCTTCTGTATTCGTTGTCTTTACATTTTCCATTGGATGGTGCATGTGGTGCTAAATCTCTTCCGTTTATTATTATACATGAGAGAAACAATATATACGAGTATAATACGGACCTCATGATTTAATAATAGTAGTAATCGTCGTCTTGTTACTGTTTGTTTCCTACTTCTCCAATCATATAGATTATTTTTTAAATATTTTCTTTCTATCATGGATAATATTTGTAATGGTTCTTTCCGTACAACATACTGTTTAGATGGTAGTCGCTTAGCTTGGTTATGATATTGCGCATAATTTCCGGAGGCAAATACGATAGTCTAGATTGACTATCGATGGTAGACTCTAATTTATTGAGTGCTTTGTCGACGAGTTTACTTTTATGCTCCATCGATAGATGACACTGTTCTATGAGATCGTCGTACATGGGAAATGAAATGCGTTTGTCTGAATGTATGGCTTCGAGATAGGTGTGATACCGGATGTCTTCTGTTCTCAATACCGTATACAAGTTGGTGTCTGAGATTCGAATCTCTTTGAGGAGACTTATGTCACGACTACATTTTTCGATGATGGAATCTATCTTATCGAATGATATATTTTTCATAAATACACTTTTATAGTCCTCGTTTAAACAGAATTTAGTATGTAGTTCCGCAAATGACTCGTCCCTTAATAGGCAGTAGGCTATTATCTTCTTTACGTAGTGATCGTCGTAGGGAGAGAACTCCGACATCTTGTAGAACAACGATTTAATCATAGGTAGAGATACTTTCAGTCTGTGGTGGATGATGTCATTAACGACATCCGCCTTGTATATGATGTTTCTGTTTTCAAACACCAAGTCGAATACTGTCTTATCGTCTTTAGTCGGAAGGTTGATGTCGTATCCGATGTATACGAGGTATGAGGCAACATTGTTATTGCAATTCTGGAAGGCGGTATGAAGAGGAGTCATTGTATTATAGTATTCGTCTTTCTGAATGTCGAATCTATCTAGTAGATACCGTAGTATATTGAGAGAGCGACTTCCATATCCTTGATTATGTTTTATGAATAGATAAAGTAGATGTTGTCCTTCTTCCTTTTGTAATTTCCCGTATTTTTGTTCGTGCCAATTGAGTAACATTATGAGAATATGACCTGTTGCACAATCGTTCTTTATGTATTCCATGATGGGTGTACAATCAAGATTATTACGTATCCTCGTATCGGCTCCTCGAGATAAAAGAGCATACACCACACGAGGACTATGTTTGGTATACTGTTGAAGGTAAGTGTGTAACGGCGTATTTCCGATTTTCGTAACCGCGTTAATGTTTGCTCCATGATCTATTATCGCGTAGATGAATCGCTTCTCAGCTCGCATCTTAGTGTGACTCTTTGACTTGTAATAATTGCTTTCGTGGAACACGGATATGTGTTTACAGTAGTAATGAAGAGAAGTGAGTCCATCCTCATCGACGCAATTAGGGTCAGATCCTTTAGTCAATAATTTGTACAGAACGTAATAGTTTAAGCTCCCATTGAATTTATATCTAAGATAACACAGCAATAGATCGGATGATTTACTAAAGTCATCAATGGGGTCCGTTAGTATATCAAAGATCTTGTTATCGATTGATAGTGAATGAATCAGATAGTGGTGTAGAGGAATATGTCCTTTTTTATCCTTGCTATCAAAGTTACGCATGCCGTGGCGTAACAATATCTTTAATACAGATGGATTAAATCGTGTATTCATCGTATAGCAATGTAATGGAGAGTTACCACATTTTAGTCGTTTATTCAGATCGCAGTGTTTAATAACTAATTTAAACAGATGAGATGATATATCCACATCAAAGAATGCGAGATACATATGACAGACATTATTGACAGAAATGTGACCTTCATTATCACCGTCGTCCATAAATGCGTTAGGTACGTACCACATACTATCGTTAACGATGCGCACAATCTCGTCCATTTTCATCCATCTTCATAATGATTTACTTTTTCATAATTAGAGAAAAAGATCAAGGTATAAAAATTAGAAGTGTTAGACTATAAACTAACTTATAAAACTAACTTATGACTTAACTAACTTATGACTATTAACTCATTTCAAGAAAGGTGGGTGGAGAGAACTCTATATGACAGCTTGTGAAACAATTAGATCCCTAATTTCTAATGGAAGTTTTGATAGGAGATTGTCATCAGTTGATACATTGTTTATTATCTCATCTATTAGAGCACGTCTGTTTAGAGCTTTAGTGACCTGCTCGGTTACTTCTGTGTAAATCTTGAATCCTTTAGTGATACACTGTGTCAAAACTGGATGTTTAGAATACCTATGTAGAATATGGGAAGCATGCTTGTTTTTGTCTCTATTATAGATTAACTCATACATGGTTGTATTATGAATTTTCATCTGCCTAATGTACTCCAATTCTTGTTTACAATCAATTATATAATCAAAGAGTGATGATGCATACACATTACAAAGTGAATAATCTACCATCATAAAATACTTGATACAGAGCTTTATCACATCATGGTTTTCAATTGTATTATTAAGTATAGCTAATTTTATACAGTCAATAGACAATGGTTCTCTAAGCAATATTTCTAATATTTTAAGATGTGTTTCCCTACGGGCGATGACAGATCCCCTATCCACGGCCACGTCAAGACATGTATATCCATTACTCATTACTGCGTTGACATTTGCTCCATTTTCTAATAGCCATGATACTAAATCTATATAACCTGCATAGATAGCGCGATAAAGCAAGGTCCTTCCACCAGCATCTAGTTGATTGATATCTTCAATATATGGGATACAAAGCTTATAAATTTCTAATACTGTGGGTTCATCTACAAGGAATCCCCTAGTATACTGAATTATTTTATATAGATCTAATTTAACATCATTTTCATCTGGGATACCACAATTCAAAATAAACTCAACAACACTACTTTCCTTTTTACATATTCCCCTAAAATAGGCATTCAAGCATTCTATTTTATATATTACAGCCCCATGATCTACCATAAAATCAACAATGTCTATTTCTACATATGCATTAGATAGATAGTAAAGTAAGAGATCTTGTACAGAATTACAATTCTTAATAATTATAGAGAAAATATCTTCCATATAATTCTTTGACACTAATGCAGATATAATATCTTTATATGTAATATATGCAAACAGTCTATCTACTATATACTGATCAATATTATCTCTATGAATCCTAAAATAATCATACAGAACATCTACAGGATCACAAATTGGTTCAAGGAGAAATCTATCAAATATTTTCCTGTCAACAACTGGTTCTAGAACATAACAGTCAACACCTAATCCATGTTTTTTATAGTCATCTACCAAAGATAATGACCAAAGATCGAGGTCGTCGTGAAACTGCTCATCGACAGCCATGAAATCTGCCGACTCCATGGCGCGAATCGCACTGTCTTATTCGCCATTGATTTTCATTTTTTATAATTATGTACATGTTTTCCTTCTATTCTCAAGAGTCTACAAAAATATATTTTTTTTCGATATCTAAGTACTAAGTTTTTTTACTGTTTTTGTTACTGTCTTCCATTCTTCTAACTAAAGATCTGAGATAAATTATACAATCTTCGCTATCGAACCATTTTTGTAGTCTAAAGCCTGAAGTAATTAACCAACTGTTTTTATTAGTGGCTTTTTTCGATCTATCCTCGTCCTCATCATCCTTATATTATTATCATTATTATCATAGTCTATTAAACACAAATCATCTACGTTTATAACAACATTCTCATTATTAATTAGTTCTGTAGTAATATCTTTAATAATTTGGCTATACATCTGTTCAATACTATCTATTGATGATTTCTTTTTTAAGACTTAAACTAGTTATGGTAATGACGATGAAATCGAGTAGTAACTTCTAATAAAGACTTGATATCATTATCATATGTTTGATCGTCATAGTTAATAGTGTGGCTAAATGGTACTGTTAATAAGTTTATAGACAATATCATAGTATTTTCTTTCCAGAATTAGATTATTTTTTTAAATACTGATCCTCACAATTCCGTGATGTAGCAGTAGTTGGTGCATGGTCTATATCGTTAAAATGTATCATATATAATAGTTTTCTGACGTGGAGTACAGAATTTTCGATTAATGAGTTCATGGTAAGGAAGGGCAAATGTCTGTATATAATATACATAAGTTAATAGTTTTTTATCATATTTTCTAATACCATAATAAAAATTATCATTATGTATAATCATCACTGTCGCTATCATTATTGCGTTTGTGTAGTTCTGCCCTATCATCTACATCACTGTCACTCTCACTATATCTTCTAAAATTACAAACAACTGGATATTCGATAACAGCATTTGTGTAGTTTTTGTCTTTTACAGTATATACGTTATTGTCAAAATCTAAACAAATATTAGCATAATACATCTATAAGATCAGGATCCATGTTCGAGCATACTAGCCATGTATATTTGTAACTTCGTCATACAGCGTTAGATCAATAGAATAAACAATCGTGTGACGCAACTTTTTTACGATCTAGTTGTATGAGTTTATCGTTTACATAAGCAATTAACGGCTTTAACAGATGATCTGAGTAATAATATACCTCTGTTATACGTTTAATGTTCACGGTCTTAGTATTTTTAGATATCAATTGTGATTTACACCATATTCGACTCCCTGTGTGCAACGTTAGAAATTCTAAATCTATAGTATTATCTATTACAGCGTAAAACACATTCAATATTGTATTGTTATTTTTATATTATTTACACAATTAACAATGTATTATTAGTTTATATTACTGAATTAATAATATAAAATTCCCAATCTTGTCATAAACACAAAATCCATTAAAAATGTCGATAAAATATCTGATGTTGTTGTTCGCTGCTATGATAATCAGATCATTAGCCGATAGTGGTAACGCTATCGAAACAACATCGCCAGAAATTACAAACGCTACAACAGATATTCCAGCTATCAGATTATGTGGTCCAGAGGGAGATGGATATTGTTTACACGGTGACTGTATCCACGCTAGAGATATCGACGGTATGTATTGTAGATGCTCTCATGGTTATACAGGCATTAGATGTCAGCATGTAGTATTAGTAGACTATCAACGTTCAGGAAAACCAGACACTACAACATCATATATCCCATCTCTAGGTATTGTGCTTGTATTAGTAGGCATTATTATTACGTGTTGTCTATTATCTGTTTATAGGTTCACTCGAAGAACTAAACTACCTATACAAGATATGGTTGTGTTATATTTTTTATAAAATTTTTTTATGAGTATTTTTACAAAAATGTATATGTATAAAAAAATACTAAGTATGCGATGTATCCTGTATTATTTGTATTTATCTAAACAATACTTCTGCCTCTAGATGGGATACAAAAATTTTTTATTTCAGCATATTAAAGTAAAATCTAGTTACCTTGAAAATGAATACAGTGGGTGGTTCCGTATCACCAGTAAGAACATAATAGTCGAATACAGTATCCGATTGAGATTTTGCATACAATACTAGTCTAGAAAGAAATTTATAATCATCTTCTGTGACAGGAGTCCATATATCTGTATCATCGTCTAGTTTATCAGTGTCCTATGATATATTCCTGTTATCATCATTAGTTAATGAAAATAACTCTCGTGCTTCAGAAAAGTCAAATATTGTATCCATACATCTCCAAAACTATCACTTATACGTTTATCTTTAACGAACATATACCTGATGGTTATTTACTAACAGACATTTTTCAAGATCTATTGACAATAACTCCTATAGTTTCCACATCAACCAAGTAATGATCATCTATTGTTATATAACAATAACATAACTCTTTTCCATTTTTATCAGTATATATATATATATATATATATCAACGTCGTTGTAGTGAATAGTAGTCATTGATCTATTATATGAAACGGATATGTCTAGTTAATATTTTCTTTGATTTAAAGTCTAGAGTCTTTACAAACATAATATCCTTATCCGACTTTATATTTCCTGTAGGGTGGCATAATTTTATTCTGCCTCCACAATCAGTGTTTCCAAATATATTACTAGACAATATTCCATATGGTTATTAGTTAAGGGACCCGATTAGAACACGTACGCGCTTATTCATCATTTGGATCGTATTTCATAAAAGTTATTATGTTATCGATGTCAACACATTCTACATTTTTTAATCGTCTATATAGTATTTTTCTGATATTTTCTATAATATCAGAATTGTCTTCCATAGGAAGTTGTATACTATCGGAATCAGTTACATGTTTAAATAATTCTCTGATGTCATTCCTTATACAATCAAATTCATTATTAAACAGTTTAATAGTCTGTAGACCTTTATCGTCGTACATATCCATTGTCTTATTAGTTACGCTTATTTTTATGGGTTTTACATTGCTTTATTATATTTTATAAGAATGATTGTTTGACAATGTCGTAGTATAGATATATTATTAGAGGAGGTATAATTATAAAAAGTTTCTGAGTACGATGTTATAAGAGGAGAGGACACATTAACAATCATACATCAATTAACTCATTCTTATAACATTGTAATCAAAAGAATTGCAATTTTGATGTATAACAACTGTCAATGGAATTGTATATTACAAATTACGGTATGTTGTAACGACAAATACCGATCGGTAATTGTCTCTGTCGCTGTAATAGAATTAATTATATATCTATTACACCGACCTTGTATCATAATAAAGTTGTGGTAGTATGATCTCCATATTTATAATTTAGTACTTTGTATTTAGTATTTTTGGAATCATAAAAAAGTTTTACTAATTTAAAATTTAAAAAGTATTTACATTTTTTTCACTGTTTAGTCGCGGATATGGAATTCGATCCTGTCAAAATCAATACATCATCTATAGATCATGTAACAATATTACAATACATAGATGAACCAAATGATATAAGACTAACAGTATGCATTATCCGAAATATTAATAACATTACATATTATATCAATATCACAAAAATAAATCCACATTTGGCTAATCGATTTCGGGCTTGGAAAAAACGTATCGCCGGAAGGGACTATATGACTAACTTATCTAGAGATACAGGAATACAACAATCAAAACTTACTGAAACTATACGTAACTGTCAAAAAAATAAAAACATATATGGTCTATATATACACTACAATTTAGTTATTAATGTGGTTATTGATTGGATAACCGATGTGATTGTTCAATCAATATTAAGAGGGTTGGTAAATTGGTACATAGCTAATAATACATATACTCCAAATACACCCAATAATACTACAACCATTTCTGAGTTGGATATCATCAAAATACTGGATAAATACGAGGACATGTATAGAGTAAGTAAAGAAAAAGAATGTGGAATTTGCTATGAAGTTGTTTACTCAAAACGATTAGAAAACGATAGATACTTTGGTTTATTGGATTCGTGTAATCATATATTTTGCATAACATGTATCAATATATGGCATAGAACACGAAGAGAAACCGGTGCGTTAGATAATTGTCCTATATGCCGTACCCGTTTTAGAAAAATAACAATGAGCAAGTTCTATAAGCTAGTTAACTAATAAATAAAAAGTTTAATTATCGACGATATATGTCGTTATTTTTCTCTCATATGAAAGATTAATTTGATTCTAATATAATCTTCAGTATTGGATGAATCTCAATTCAAATTAATTCCATTAGATTAGATTAGATTAGATTAGATTAGATTAGATTAGATTAGATTAGATTAGATTAGATTAGATTAGATTAGATTAGATTAGATCATAAATAAAAATAGTAGCACGCACTACTTCAGCCAAATATTCTTTTTTGAAACGCCATCTAGCGTAATGAGAACACAAGTGAACCTATAATGAGCAAATTTATTAGTATCGGTTACATGAAGGACTTTACGTAGAGTGGTGATTCCTCCATCTGTGGTACGAACGGTTTCATCTTCTTTGATGCCATCACCCAGATGTTCTATAAACTTGGTATCCTCGTCCGATTTCATATCATTTGCCAACCAATACATATAGCTAAACCCAGGCATACGTTCCACACATCCGGAACAATGAAATTCTCCAGAAGATGTTACAATGGCTAGATTTGGACATTTGGTTTCAACCGCGTTAACATATGAGTGAACACACCCATACATGAAAGCGATGAGAAATAGGATTCTCATCTTGCCAAAATATCACTATAAAAAATTTATTTATCAATTTTAAAGGTATAAAAAAATACTTATTGTTGCTCGAATATTTTGTATTTGATGGTATACGGAAGATTAGAAATGTAGGTATTATCATCAACTGATTCTATGATGGTTTTATGAATTTTATTATGCTTCACTATTGCATCGGAAATAATATCATATGCTTCCACGTATATTTTATTTTGTTTTGACTCATAATACGCACGTATTTCTGGATTATTGGCATATCGATGAATAATTTTAGCTCCATGCTCAGTAAATATTAATGAGAACATAGTGTTGCCTCCTACCATTATTTTTTTCATCTCATTCAATTCTTGATTGCAGAGATCTATATAATCATTATAGCGTTGACTTATGGACTCTGGAATCTTAGACGATGTACAGTCATCTATAATCATGGTATATTTAATACATTGTTTTATAGCATAGGCATTATCTACGATATTAGATACTTCACTCAATGAATCAATCACACAATCTAATGTAGGTTTATGACATAATAGCATTTTCAGCAGTTCAATGTTTCTAGATTCGTTGATGGCAATGGCTATACATGTATATCCGTTATTTGATCTAATGTTGACATCTGAACCGGATTCTAGCAGTAAAGATACTAGAGATTGTTTATTATATCTAACAGCCTTGTGAAGAAGTGTTTCTCCTCGTTTGTCAATCATGTTAATGTCTTTAAGATAAGGTAGGCAAATGTTTATAGTACTAAGAATTGGGCAAGTATAAGACATGTCACAAAGACCCTTTTTGTATGTATAAGTGTAGAAATTATAACATCCATAGTTGGATTCACATAGGTGTCCAATCGGGATCTCTCCATCATCGAGATGATTGACGGCATCTCCCCCTTCCTTTTTTAGTAGATATTTCATCGTGTAAGAATCAATATTAATATTTCTAAAGTATCTGTGTATAGCCTCTTTATTTACCACAGCTCCATATTCCAACATGCATTCCACTAGAGGGATATCGATATCGCCGAATGTCATATACTCAATTAGTATATGTTGGAGGACATCCGAGTTCATTGTTTTCAATATCAAAGAGATGGTTTCCTTATCATTTCTCCATAGTGGTACAATACTACGCATTATTCCGTGCGGCTTTCCATTCTCCAAAAACAATTTTACCAAATCTAAATCTACATCTTTATTGTATCTATAATCACTATTTAGATAATCAGCCATAATTCCTCGAGTGCAACATGTTAGATCGTCTATATATAAATAAGCCGTGTTATCTATTCCTTTCATTAACAATTTAACGATGTCTATATCTATATGAGATGACTTAATATAATATTGAAGAGCTGTACAATAGTTTTTATCTATAGAAGACGGCTTGATTCCGTGATTAATTAGACATTTAACAACTTCCGGACGCACATATGCTCTCGTATCCGACTCTGAATACAGATGAGAGATGATATACAGATGCAATACGGTACCGCAATTTCGTGGTTGATAATCATCATACGCGTATCCGTACTCGTCATCCTCATAAAGAACACTGCAGCCATTTTCTATGAACAAATCAATAATTTCAGGAACAGGATCATCTGTCATTACATAATTTTCTATAACTGAACGATGGTTTTCACATTTAACACTCAAGTCAAATCCATGTTCTACCAACACCTTTATCAAGTCAACGTCTACATTTTTTGATTTAATATAGCTGAATATATTAAAGTCATTTATGTTGCTATATCCAGTAGCTTCTAGTAGAGCCATCGCTATATCCTTATTGACTTTAACATGTCTACTATTTGTGTATTCTTCTATTGGGGTAAACTGTCTCCAATTTTTGTGTAATGGATTAGTGCCACTGTCTAGTAGTAGTTTGACGACCTCAACATTATTACAATGCTCATTGAAAAGGTATGCGTGTAAAGCATTATTCTTGAATTGGTTCCTGGTATCATTAGGATCTCTGTCTCTCAACATCTGTTTAAGTTCATCGAGAACCACCTCCTCATTTTCCAGATAGTCAAACATTTTGACTGAATAGAAGTGAATGAGCTACTGTGAACTCTATACACCCGCACAACTAATGTCATTAAATATCATTTTTGAATGTATTTATACCATGTCAAAAACTTGTACAATTATTAATAAAAATAATTAGTGTTTAAATTTTACCAGTTCCAGATTTTACACCTCCGTTAACACCTCCATTAACCCCACTTTTTACACCACTGGACGATCCTCCTCCCCACATTCCACTGCCACCAGATGTATAAGTTTTAGATCCTTTATTACTACCATCATGTCCATGGATAAAGACACTCCACATGCCGCCACTACTACCCCCTTTAGAAGACATATTAATAAGACAAGTTTAACAATAAAATTAATCACGAGTACCCTACTCCAACCACTATTATATGATTATAGTTTCTATTTTTACAGTACCTTGACTAAAGTCTCTAGTCACAAGATCAATACTACCAACCTACACTATATATGATTATAGTTTCTATTTTTATAGGAACGCGTACGAGAAAATCAAATGTCTAAGTTCTAACGGTAGTGTTGATAAACGATTGTTATCCGCGGATACCTCATCTATCATGTTGTCTATTTTCTTACTTTGTTCTATTAACCTATTAGCATTATATATTATTTGATTATAAAACTTATATTGCTTATTAGCCCAATCTGTAAATATCGGATTATTAACATATCGTTTCTTTGTAGGTTTATTTAACTTGTACATCACTGTAAGCATGTCCGTACCATTTATTTTAATTTGACACATATCAGCAATTTCTTTTTCGCAGTCGGTTATATATTCTATATAAGATGGATACGTATCACATATGTACTTATAGTCTACTAATATGAAGTACTTAATACATATTTTCAGTAACGATTTAGCCTTATTACCTATTAATAAGTGCCTGTCGTTGGATAGGTAATCAACTGTTTTCTTAATACATTCGATGGTTGGTAATTTACTCAAAATAATTTCCAATATCTTAATATATATTTCTGCTATTTCTGGTATACATGCATGTGCCATTATAACACAAATACCAATACATGTAGACCCATATGTTGTTGTTATATTAATATCTGCGCCATTATCTATTAACCATTCTACTAGTGCAACACTATGCGACTCGATACAATAATAAAGTATACTACGTCCATGTTTATCTATTTTGTTTATATCATCGATATACGGCTTACAAATTTTTAGTATCGATAACACTTCTGACTCGTGAATAAATAAGGTAGGGAATAACGGCATAATATTTATTATGTTATCATCATTAACAACTACGTTTCCATTTTTTAAAATATACTCTACAACTTTAGGATCCCTATTGTCAAATCTTTTAAAATATTTATTTATATGCTTAAATCTATATAATATAGCTCCTTCCCTAATCATACATTTGATAACATTGATGTACACTGTATGATAAGATACATATTCTGACAATAGATCTTGTATAGAATCTGTATATCTTTTAAGAATTGAGGATATTATGACATTATTACGTAAACTATTACACAATTCTAAAATATAAAACGTATCATGGGCAGATAATAGTTTATCCACTATATAATTATCTATTTTATGATTTTTCTTCCTATATTGTTTACGTAAATAGATAGATAGAATATGCATTAGTTCATTACCGCTATAGTTACTATCGAATAACACGTCAAATATTTCCCGTTTAATATCGCATTTGTCAACATAATAATAGAGTATGGTACGTTCACGATAAGTATAATGACACATTTCGTTTTCGTGCGAAATTAAATAGTTTATCACGTCCAAAGATGTCACATAACCATCTTGTGACCTAGTAATAATATAATAATAGAGAACTGTTTTACCCATTCTATTATCATAATCAGTGGTGTAGTCATAATCTAAATAATCAAACTCGTCATCCCAATTAAAATAAATATAATCAGTACATTGAATGGGTATGATATTGTACCCATACTGTATGTTGCTACATGTAGGTATTCCTTTATCCAATAATAGTTTAAATACATCTATATTAGGATTTGATGTTGTCGCGTATTTCTCTACAATATTAATACCATTTTTGATACTATTTATTTCTATACCTTTCGAAATTAGTAATTTCAATAAGTCTATATCGATGTTATCAGAACATAGATATTCAAATATATCAAAATCATTGATATTTTTATAGTCGACTGACGACAATAACAAAATCACAACATCGTTTTTGATATTATTATTTTTTTTGGTAACGTATGCCTTTAATGGAGTTTCACCATCATACTCATATAATGGATTTGCACCACTTTCTATTAATGATTGTGCAATACTGGCATCGATGTTAAATGTTTTACAACTATCATAGAGTATCTTATCGTTAACCATGATTGGTTGTTGACGTTATCACATTTTTTGGTTTCTTTCATTTCAGTTATGTATGGATTTAGCACGTTTGGGAAGCATGAGCTCATATGATTTCAGTACTGTAGTGTCAGTACTATTAGTTTCGATCAGATCAATGTCTAGATCTATAGAATCAAAACACGATAGGTCAGAAGATAATGAATATCTGTACGCTTCTTCTTGTACTGTAACTTCTGGTTTTGTTAGATGGTTGCATCGTGCTTTAACGTCAATGGTACAAATTTTATCCTCGCTTTGTGTATCATATTCGTCTCTAGTATAAAATTCTATATTCAAATTATCATGCGATGTGTATACGCTAACGGTATCAATAAACGGAGCACAGCATTTAGTCAACAGTAATCCAAATTTTTTTAAAGTATATCTTAACGAAAGAAGTTGTCATCGTTAGAGTGTGGTAAATCATTGTCTACGGTACTAGATCCTCATAAGTGTATATATCTAGAGTAATATTTAATTTATCAAATGGTTGATAATATGGATGTCGTGGCAATTTCCTAATACGGAAATAAGACATAAACACGCAATAAATCTAATTGCGGACATGTTACACTCCTTAAAAATACGAATAAAAACTTTGGCTTTTAGTAAGTGTCATTTAACACTATACTCATATTAATCCATGGACTCATAATCTCTATACGGGATTAACGGATGTTCTATATACGGGGATGAGTAGTTCTCTTCTTTAATTTTATACTTTTTACTAATCATATTTAGACTGATGTATGGGTAATAGTGTTTGAAGAGCTCGTTCTCATCATCAGAATAAATCAATATCTCTGTTTTTTTATTATACAGATGTATTACAGCCTCATATATTACGTAATATAACGTGTAATCTACCTTATTAACTTTCACCGCATAGTTGTTTGCAAATACGGTTAATCCTTTGACCTCGTCGATTTCCGACCAATCTGGGCGTATAACGAATCTTAACTTTAATTTCTTGTAATCATTCGAAATAATTTTTAGTTTGCATCCGTAGTTATCTCCTCTATGTAACTGTAAATTTCTCAACGCGATATCTCCATTAATAATGATGTCGAATTCGTGTTGTATACCCATACTGAATTGATGAACGAATACCGACGGTGTGTGTTAATAGTAATTTACTTTTCATCTTTACATACTTGGTAATAGTTTTACTATCATAAGTTTATAAATTCCACAAGCTACTATGGAATATACCAACCATCTTAGTATAGAACACATGTCTTAAAGTTATTAATTAATTACATGTTGTTTTATATATCGCTACGAATTTAAACAGAGAAATCAGTTAGGAAGAAAAAATTATCTATCATCATCTATTGGATAACGTCTCTGTATTCTACGATAGAGTGCTATTTTAAGATGTGACAGATCCGTGTCATCAAATATATACTCCATTAAAATGATTATTCCGGCAGCGAACTTGATATTGGATACATCACGACCTTTGTTAATATCCACGACAATAGACAGCAATCCCATGGTTCCATAAACAGTGAGTTTATCTTTCTTTGAAGTGATATTTTGTAGAGATCTTATAAAACTGTCGAATGACATCGTATTTATATCTTTAGCTAAATCATATATGTTACCATCATAATATCTAACAGCATCTATCTTAAACGTTTCCATCGCTGTAAAGACGTTTCCGATAGATGGTCTCGTTTCATCAGTCATACTGAGCCAACAAATGTAATCGTGTATAACATCTTTGATAGAATCAGACTCTAAAGAAAAGGAATCGGCTTTATTATACACATTCATGATAAACTTAATGAAAAATGTTTTTCGTTGTTTAAGTTGGATGAATAGTATGTCTTAATAATTGTTATTATTTCACTAATTAATATTTAGTAACGAGTACACTCTATAAAAACGAGAATGACATAACTAATCATAACTAGTTATCAAAGAATGTCTAGGACGCGTAATTTTTTATGGTATAGATCCTGTAAGCGTTGTCTGTATTCTGGAGCTATTTTCTCTATCGCATTAGTGAGTTCAGAATATGTTATAAATTTAAATCGAATAACGAACATAACTTTAGTAAAGTCGTCTATATTAACTCTTTTATTTTCTAGCCATCGTAATACCATGTTTAAGATAGTATATTCTCTAGTTACTACGATCTCATCGTTGTCTAGAATATCGCATACTGAATCTACATCCAATTTTAGAAATTGGTCTGTGTTACATATCTCTTCTATATTATTGTTGATATATTGTCGTAGAAAACTATTACGTAGACCATTTTCTTTATAAAACGAATATATAGTACTCCAATTATCTTTACCGATATATTTGCATACATAATCCATTCTCTCAATCACTACATCTTTAAGAGTTTGGTTGTTAAGATATTTGGCTAAACTATATAATTCTATTAGATCATCAACAGAATCAGTATATATTTTTCTAGATCCAAAGATGAACTCTTTGGCATCCTCTATAATATTATCAGAAAAGATATTTTCGTGTTTTAGTTTATCAAGATCTAACCTGTTCATATCCATGATTAACGACGTCATATAACCACATAAAATAAAAATCCATTTTCATTTTTAGCACAATACTATTCATAATTGATATTGATGTAATATTTTGTTACTTTGAACGTAAAGACAGTACACGGGTCCGTATCTCCAACAAGCACGTAGTAATCAAATTTGGTGTTGTTAAACTTCGCAATATTCATCAATTTAGATAGAAACTTATACTCATCATCTGTTTTAGGAATCCATGTATTATTACTTTCCAACTTATCATTATCCCAGGCTATGTTTCGCCCATCATCGTTGTACAGAGTGAATAATTCTTTTGTATTCGGTAGTTCAAATATATGATCCATGCATATATCGACAAAGCTATTGTAGATGTGATTTTTCCTAAATCTAATATAAAACTCGTTTACTAGCAAACATTTTCCTGATTTATCGACCAAGACACACATGGTTTCTAAATCTATCAAGTGGTGGGGATCCATAGTTATAACGCAGTAACATAGATTATTACCTTCTTGACTGTCGCTAATATCTATATACTTATTGTTATCGTATTGGATTCTACATATAGATGGCTTGTATATCAAAGATATAGAACACATAACCAATTTATATTCTCGCTTTGTATTTTCGAATCTAAAGTTAAGAGATTTAGAAAACATTATATCCTCGGATGATGATATCACTGTTTCCAGAGTAGGATATATTAAAGTCTTTAAAGATTTTGTCCGATTCAAATAAATCACTAAATAATATCCCATATTATCATCTGTTATAGTCATGTCATTAAATCTATTATATTTTATGAAAGATATATCACTGCTCACCTCTATATTTCGTACATTTTTAAACTGTTTGTATAATATCTCTCTAATACAATCAGATATATCTATTGTGTCGGTAGACGATACCGTTACATTTGAATTAATGGTGTTCCATTTTACAACTTTTAACAAGTTGACCAATTCATTTCTAATAGTATCAAACTCTCCATGATTAAATATTTTAATAGTATCCATTTTATATCACTACGGACATAAACCATTGTATAATTTTTATGTTTATTAGTGTACACATTTTGGAAGTAAGTTCCGGCTGCCATGTATTTCCTGGAGAGCAAGTAGATGATGAGGAACCAGATAGTTTATATCCATACTTGCACTTAAAGTCTACATTGTAGTTGTATGAGAGTATGATCTTTTAAGCCGCTAGAAGTTTTCCGTTTGATATAGGATGTGGACATTTAACAATCTGACACGTGGGTGGATTGGACCATTCTCCTCCTGAACACATGACACCAGAGTTACCAATCAACGAATATCCACTATTGCAACTATAAGTTACAATGCTCCCATCGATATAAAAATCCTCGTATCCGTTATGTCTTCCGTTGGATATAGATGGAGGTGATTGGCATTTAACAGATTCGCAAATAGGTGCCTCAGGATTCCATACCATAGATCCAGTAGATCCTAATTCACAATACGATTTAGATTCACCGATCAAATGATATCCGCTATTACAAGAGTACGTTATACTAGAGCCAAAGTCTACTCCGCCAATATCAAGTTGGCCATTATCGATATCTCGAGGCGATGGGCATCTCCGTTTAATACATTGATTAAAGAGTGTCCATCCGGTACCGGTACATTTAGCATATATGGGTCCCATTTTTTGCTTTCTGTATCCAGGTAGACATAGATATTCTATAGTGTCTCCTATGTTGTAATTAGCATCAGTCTCTACACTATTCTTAAATTTCATATTAATGGGGCGTGACGGAATAGTACAGTATGATAGAACACATCCTATTCCCAACAATGTCAGGAACGTCACGCTCTCCACCTTCATATTTATTTATCCGTAAAATGTTATCCTGGACATCGTACAAATAATAAAAAGCCCATATATATGTTCGCTATTGTAGAAATTGTTTTTCACAGTTGCTCAAAAACAATGGCAGTGACTTATGAGTTAGTTACACTTTGGAGTCTCATCTTTAGTAAACATATCATAATATTCGATATTACGAGTTGACATATCGAACAAATTCCAAGTATTTGATTTTGGATAATATTCGTATTTTGCATCTGCTATAATTAAGATATAATCACCACAAGAACACACGAACGTCTTTCCTACATGGTTAAAGTACATGTACAATTCTATCCATTTGTCTTCCTTAACTATATATTTGTATAGATAATTACGAGTCTCATGAGTAATTCCAGTAATTGCATAGATGTCACCATCGTATTCTACAGCATAAACTATACTATGACGTCTAGGCATGGGAGACTTTTTTATCCAACGATTTTTAGTGAAACATTCCACATCGTTTAATACTACATATTTCTCATAGTGGTATAAACTCCACCCATTACATATATATCATCGTTTACGAATACTGATGCGCCTGAATATCTAGGAGTGATTAAGTTTGGAAGTCTTTTCCATTTCGAAGTGCCGTGTTTCAAATATTCTGCTATACCCGTTGAAATAGAAAATTCTAATCCTCCTATTACATATAACTTTCCATCGTTAACACAAGTACTAACTTCTGATTTTAACGACGACATATTAGTAACCGTTTTCCATTTTTTTTGTTTTAAGATCTACCCGCGATACGGAATAAACATGTCTATTGTTAATCATGCCGCCAATAATGTATAGACAATTATGTAAAACATTTGCATCATAGAATTGTCTATCTGTATTACCGACTATCGTCCAATATTCTGTTCTAGGAGAGTAATGGGTTATTGTGGATATATAATCAGAGTTTTTAATGACTACTATATTATGTTTTATACCATTTCGTGTCACAGCTTTGTAGATTTGGATATAGTTAATCCCAACAATGCTATAGCATTGCATATAGCATTAGTCATAAACTTGGGATGTAAAATGTTGATGATATCTACATCGTTTGGATTTTTATGTATCCACTTTAATAATATTATAGCGTAACATCCTCATGATTTACGTTAACGTTTTCGTGTGATAAGATAGTGGTCAGTTCATCCTTTGATAATTTTCCAAATTCTGGATCGGATGTCACCGCAGTAATATTGTTGATTATTTCTGACATCGACGCATTATATAGTTTTTTAATTCCATATCTTTTAGAAAAGTTAAACATCCTTATACAATTTGTGGAATTAATATTATGAATCATGGTTTTTACACATAGATCTACTACAGGCGGAACATCAATTATTATGGCAGCGACTAGTATCATTTCTACATTGTTTATGGTGATGTTTATCTTCTTCCAGCGCATATAGTCTAATATCGATTCAAACGCGTGATAGTTTATACCATTCAATATAATCGCTTCATCCTTTAGATGGTGATCCTGAATGTGTTTAAAAAATTATACGGAGACGCCGTAATAATTTCCCCATTGATAGAAAATATCACGCGTTCCATTCTCTTGAAGTACTATAAGTAATTATAATATAATGTAAAGGTTTATATATTCAATATTTTTTTTATAAAAAAAATCATTTCGACATTAATTCCTTTTTAAATTTCCGTCTATCATCTATAGAAACATATTCTATGAATTTATAAAATGCTTTTACGTATCCTATCGTAGGCGATAGAACCGCTAAAAAGCCTATCGAATTTCTACAAAAGAATCTGTTATATGGTATAGGGAGAGTATAAAACATTAAATGTCCGTACTTATTAAAGTATTCAGTAGCCAATCCTAACTCTTTCGAATAATTATTAATGGCTCTTATTCTGTACGAATCTATTTTTTTGAACAATGGACCTAGTGGTATATCTTGTTCTATGTATCTAAAATAATGTCTGACTAGATCCGTTAGTTTAATATCCGCAGTCATCTTGTCTAGAATGGCAAATCTAACTGCGGGTTTAGGTGTAGGCGTTAGTTTAGTTTCTATATCTACATCTATGTCTTTATCTAACACCAAAAATATAATAGCTAATATTTTATTACAATCATCCGGATATTCTTCTACGATCTCACTAACTAATGTTTCTTTGGTTATACTAGTATAGTCACGATCAGACAAATAAAGAAAATCAGATGATCGATGAATAATACATTTAAATTCATCATCTGTAAGATTTTTGAGATGTCTCATTAAAATATTATTAGTGTCAGTTCTCATTATCATATATTGACAGCAGCTATTACACTTATTTTATTTTTCTGTATTTTATTACTTTTCACCATATAGATCAGTCATTAGATCATCAAAATACTTTTCAATCATCCTAAAGAGTATGGTGAACGAATCTTCCCATCTAATTTCTGAACGTCTACCAATGTCTCTAGCCACTTTGGCACTAATAGCGATCATTCGCTTAACATCTTCTACATTATTAACTGGTTGATTCAATCTATCTAGCAATGGACCGTCGGATAGCGTCATTCTCATGTTCTTAATCAATGTACATACATCGTCATCATCTACCAATTCATCAAACAATATAAGCTTTTTAAAATCATCATTATAATAGGATGGATCGCCGTCATTTCTCCAAAGAATATATCTAATAAGTAGAGTCCTCATGCTTAGTAATTTAACTATTTTAGTTAACAACTATTTTTTATGTTAAATCAATTAGTAACACCGCTATGTTTAATACTTATTCATATTTTAGTTTTAGGATCGAGAATCAATACAAAAATTAATACATCAATTTTGGAAATACTTAGTTTCCACGTAGTCAATGAAACATTTGAGCTCATCGTAAAGGACGTTCTCGTACAGGACGTAACTATAAATTGGTTTATATTTGTTCAAGATAGATACAAATCCGATAACTTTTTTGACGAATTCTACGGGATTCACTTTAAAAGTGTCATACCGGGTTCTTTTTATTCTTTTAAACAGATCGATTGTGTGATGTTGATTAGGTCTTTTACGAATTTGATACAGAATAGCGTTTACATATCCACCATAGTAATCAATAGCCATTTGTTCGTATGTCATAAATTCTTTAATTATATGACACTGTGTATTATTTAGTTCGTCCTTGTTCATCATTAGGAATCTATCCAATATGGCAATTATATTAGAACTATAACTGCGTTGTATGCGCATGTTGATGTGTCTGTTTATACAATCAATTATACTAGGATCCATACCACTACATTCGGGTAAAATTGTAGCATCATATACCATTTCTAGTACTTTAGGTTCATTGTTATCCATTGCAGAGGACGTCATGATCGAATCCAAAAAAATATATTATTTTTATGTTATTTTGTTAAAAATAATCATCAAATACTTCGTAAGATACTCCTTCATGAACATAATCAGTTACAAAACGTTTATATGAAGTAAAGTATCTACGATTTTTACAAAAGTCAGGATGCATAAGTACAAAGTACGCGATAAACGGAATAATAATAGATTTATCTAGTTTATCTTTTTCTATCTCTTTCATAGTTATATACATGGTCTCAGAAGTCGGATTATGTAACATCAGCTTCGATAAAATGACTGGGTTATTTAGTCTTACACATTCGCTAATACATGTATGACCGTTAACTATAGAGTCTACACTAAAATGATTGAATAATAGATAGTCTACCATTGTTTCGTATTCAGATAGTACAGCGTAGTACATGGCATCTTCACAAATTATATCATTATCTAATAGATATTTGACGCATCTTATGGATCCCACTTCAACAGCCATCTTAAAATCGGTAGAATCATATTGCTTTCCTTTATCGTTAATAATTTCTAGAACATCATCTCTATCATAAAAGATACAAATATTAACTGTTTGATCAGTAATAACATTGCTAGTCGATATCAATTTGTTAATAAGATGCGCTGGGCTCAATGTCTTAATAAGAAGTGTAAGAGGACTATCTCCGAATTTGTTTTGTTTATTAACATCCGTTGATGGAAGTAAAAGATTTATAATGTCTACATACTTGACTGTTTTAGAGCATACAATATGGAGAGGCGTATTTCCATCATGATCTGGTTTTGAGGGACTAATTCCTAGTTTCATCATCCATGAGATTGTAGAAGCTTTTGGATTGTCTGACATAAGATGTCTATGAATATGATTTTTGCCAAATTTATCCACTATCCTGGCTTCGAATCCGATAGACATTATTTTTTTAAACACTCTTTCTGAAGGATCTGTATACGCCAACAACGGACCACATCCTTCTTCATCAACCGAGTTGTTAATCTTGGCTCCATACTGTACCAATAAATTTATTCTCTCTATGACTTCATCATCTGTTCCCGAGAGATAATATAGAGGTGTTTTATTATGTTTATCACATGCGTTTGGATCTGCGCCGTGCACCAGCAGCATCGCGACTATTCTATTATTATTAATTTTAGAAGCTATATGCAATGGATAATTTCCATCATCATCCGTCTCATTTGGAGAGTATCCTCTATGAAGAAGTTCTTCTATAAATCGTTCATCTAGTCCTTTAATGCCACAATACGCATGTAGAATGTGATAATTTCCAGAGGGTTCGATAACTTGTAGCATATTCCTAAATACATCTAAATTTTTACTATTATATTTGGCATAAAGAGATAGATAATACTCGACCGACATAATGTTGTGTTGTCCATTATAGTATAAAAATTAATATTTCTATTTCTATTTCTATATATTTGCAACAATTTACTCTCTATAACAAATATCATAACTTAGTTCTTTTATGTCAAGAAGGCACTGGTTTAATTCATCTATAAATGTCACGCCATAACTACCACGCATACTATACTCAGAATTATGATAAAGATATTTATTCTTGGGGTGTAAGTAATGGGGATTAATCTTTGTTGGATCAGTCTCTAAGTTAACACATGTCACACATGATCCATTTATAGTTATATCACACGATGATGATTTATGAATTGATTCCGGAAGATCGCTATTGTATTTTGTAGTTCCACAATTCATTTCCATACATGTTATTGTCACACTAATATTATGATGAACTTTATCTAGCCGCTGAGTGGTAAACAACAGAACAGATAGTTTATTATCTTTACCAACACCCTCAGCCGCTGCCACAAATCTCTGATCCGTATCCATGATGGTCATGTTTATTTTTAGTCCGTATCCAGTCAACACTATGTTAGCATTTCTGTCGATATAGCTTTCACTCATATGACACTCACCAATAATTGTAGAATTAATGTCGTAATTTACACCAATAGTGAGTTCGGCGACAAAGTACCAGTACCGGTAATCTTGTCGAGGAGGACATATAGTATTCTTGTATTCTACCGAATACCCGAGAGATGCGATACAAAAGAGTAAGACTAATTTGTAAACCATCTTACTCAAAATATGCGACAATAGTACGATGCAATGAGTAAGACAATAGGAAATCTATCTTATACACATAATTATTCTATCAATTTTACCAATTAGTTAGTGTAATGTTAACAAAAATGTGGGATAATTTAATAGTTTTTCCTTACATAATTGACATACATGAGTCTGAGTTCCTCGTTTTTGCTAATTATTTCGTCCAATTTATTATTCTTGACATCGTCAAGATCTTTTGTATAGGAGTCAGACTTGTATTCAACATGTTTTTCTATAATCATCTTAGCTATTTCGGCATCATCCAATAGTACATTTTCCAGATTAACAGAATAGATATTAATGTCGTATTTGAACAGAGCCTGTAACATCTCAATGTCTTTATTATCTATAGCCAATTTGATGTCCGGAATGAAGAGAAGGGAATTGGTGTTTGTCGACGTCATATAGTCGAGCAAGAGAATCATCATATCCACGTGTCCATTTTTTATAGTGGTGTGAATACAACTAAGGAGAATAGCTAGATCAAAAGGAGATGGTATCTCTGAAAGAAAGTAGGAAACAATACTTACATCATTAAGCATGACAGCATGATAAAATGAAGTTTTCCATCCAGTTTTCCCATAGAACATCAGTCTCCAATTTTTCTTAACAAACAGTTTTACCGTTTGCATGTTACCACTATCAACCGCATAATACAATGCGGTGTTTCCTTTGTCATCAAATTGTGAATCATCCATTCCACTGAATAGCAAAATCTTTACTATTTTGGTATCTTCTAATGTGGCTGCCTGATGTAATGGAAATTCATTATCTAGAAGATTTTTCAATGCTCCAGCGTTCAACAACGTACATACTAGACGCACGTTATTATCAGCTATTGCATAATACAAGACACTATGACCGTTGATATCCGCCTTAAATGCATCTTTGCTAGAGAGAAAGCTTTTCAGTTGCTTAGACTTCCAAGTATTAATTCGTGACAGATCCATGTCTGAAACGAGACGCTAATTAGTGTATATTTTTTCATTTTTTATAATTTTGTCATATTGCACCAGAATTAATAATATCTCTAATAGATCTGATTAGTAGATACATGGCTATCGCAAAACAACATATACACATTTAATAAAAATAATATTCATTAAGAAGATTCAGATTCCACTGTACCCATCAATATAAATAAAATAATTATTCCTTACATCGTACCATAAACAATATATTAAGTAGATTCCACCTTACCCATAAACAATATAAATCCAGTTATATCATGTCTAATGATGAACACAAATGGTGTATTAAATTCCAGTTCTTCAGGAGATGATCTCGCCGTAGCTACCATGATAGTAGATGCCTCCGCTACAGTTCCTTGTTCGTCTACATCTATCTTTACATTCTGAAACATTTTATAAATATATAATGGGTCCCTAGTCATATGTTTAAACGACGCCTTATCTGGATTAAACATACTAGGAGCCATCATTTCGGCTATCGACTTAATATCCCTCTTGTTTTCGATAGAAAATCTAGGGAGTTTAAGATTGTACATTTTATTCCCTAATTGAGATGACCAATATTCTAATTTTGCAGCCGTGATAGAATCTGTGAAATGGGTCATATTATCACCTATTGCCAGGTACATACTAATATTAGCATCCTTATACAGAAGGCGCACCATATCATATTCTTCGTCATCGATTGTGATTGTATTTCCTTGCAATTTAGTAACTACGTTCATCATGGGAACCGTTTTCGTACCGTACTTATTAGTAAAACTAGCATTGTGTGTTTTAGTGATATCAAACGGATATTGCCATGTACCTTTAAAATATATAGTATTAATGATTGCCCATAGAGTATTATCGTCGAGCATAGTAGAATCAACTACATTAGACATACCAGATCTACGTTCTACTATAGAATTAATTTTATTAACCGCATCTCGTCTAAAGTTTAATCTATATAGGCCGAATCTATGATATTGTTGATAATACGACGGTTTAATACACACAGTACTATCGACGAAACTTTGATACGTTAGATCGGTGTACGTATATTTAGATGTTTTCATCTTAGCTAATCCTGATATTAATTCTGTAAATGCTGGACCCAGATCTCTTTTTCTCAAATTCATAGTATTCAATAATTCTACTCTAGTATTACCTGATGCAGACAATAGCGACATAAACATAGAAAACGAATACCCAAACGGTGAGAAGACAATATTATCATTATCATCCTCATCCCCATTTTGAATATTTTTATACGCTAATATACCGGCATTGATAAATCCCTGCAGACGATATGCGGATACTGAACACGCTAATGATAGTATCAATAACGCAATCATGATTTTTATGGTATTAATAATTAACCTTATTTTTATGTTTGGTATAAAATTTATTGATGTCTACACATCCTTTTGTATAATCAACTCTAATCACTTTAACTTTTACAGTTTTCCCTACAAGTTTATCCCTATATTCAACATATCTATCCATATGCATCTCTTAACACTCTGCCAAGATAGCTTCAGAGTGAGGATAGTCAAAAAGATAAATATATAGAGTATAATCATTCTCGTATACTCTGCCCTTTATTACATCGCCCGCATTGGGCAACGAATAACAAAATGCAAGCATCTTGTTAACAGGCTCGTAAATTGGGATAAAATTATGTTTTTATTGTTTATCTATTTTATTCAAGAGAATATTCAGGAAGTTCCTTTTCCGGTTGTATCTCGTCGCAGTATATATCATTTGTACATTGTTTCATATTTTTTAATAGTCTACACCTTTTAGTAGGACTAGTATCGTACAATTCATAGCTGTATTTTGAATTCCAATCACGTATAAAAATATCTTCCAATTGTTGACGAAGACCTAATCCATCATCCGGTGTAATATTAATAGATGCTCCACATATATCCGTAAAGTAATTTCCTGTCCAATTTGATGTACCTATATACGCCGTTTTATCGGTTACCATATATTTTGCATGGTTTACCCTAGAATACGGAATGGGAGGATCAGCATCTGGTACAATAAATAGCTTTACTTCTATATCTATGTTTTTAGATTTTAGCATAGCTATAGATCTTAAAAAGTTTCTCATGATAAACGAAGATCGTTGCCAGCAACTAATCAATAGCTTAACGGATACTTGTCTGTCTATAGCGGATCTTCTTAATTCATCTTCTATATAAGGCCAAAACAAAATTTTACCCGCCTTTGAATAAATAATAGGAATAAAGTTCATAACAGATACATAAACGAATTTACTCGCATTTCTGATACATGACAATAAAGCGGTTAAATCATTGGTTCTTTCCATAGTACATAATTGTTGTGGTGCAGAAGCAATAAATACAGAGTGTGGAACACCGCTTACGTTAATACTAAGAGGATGATCTGTATTATAATACGACGGATAAAAGTTTTTCCAATTATATGGTAGATTGTTAACTCCAAGATACCAGTATACCTCAAAAATTTGAGTGAGATCCGCTGCCAAGTTCCTATTATTGAAGATCGCAATACCCAATTCCTTGACCTGAGTTAGTGATCTCCAATCCATGTTAGCGCTTCCTAAATAAATATGTGTATTATCAGATATCCAAAATTTTGTATGAAGAACTCCTCCTAGGATATTTGTAATATCTATGTATCGTACTTCAACTCCGGCCATTTGTAGTCTTTCAACATCCTTTAATGGTTTGTTGGATTTATTGACGGCTACTCTAACTCTTACTCCTCTTTTGGGTAATTGTACAATCTCGTTTAATATTACCGTGCCGAAATTCGTACCCACTTCATCCGATAAACTCCAATAAAAAGATGATATATCTAGTGTTTTTATGGTATTGGATAGAATTTCCCTCCACATGTTAAATGTAGTCAAATATACTTTATCAAATTGCATACCTATAGGAATAGTCTCTGTAATCACTGCGATTGTATTATCCGGATTCATTTTATTTGTTAAAAAATAATCCTATATCACTTCACTCTATTAAAAATCCAAGTTTCTATTTCTTTCATGACTGATTTTTTAACTTCATCCGTTTCCTTATGAAGATGATGTTTGGCACCTTCATAAATTTTTATTTCCCTATTACAATTTGCATGTTGCATGAAATAATATGCACCTGAAACATCGCTAATCTCATTGTTTGTTCCCTGGAGTATGAGAGTCGGGGTGTCAATCTTGGGAATTATTTTTCTAACCTTGTTGGTAGCCTTCAAGACCTGACTAGCAAATCCAGCCTTAATTTTTTCATGATTGACTAATGGATCGTATTGGTATTTATAAACTTCATCCATATCTCTAGATACTGATTCTGGACATAGCTTTCCGACTGACGCATTTGGTGTAATGGTTCCCATAAGTTTTGCAGCTAGCAGATTCAGTCTTGGAACAGCGTCTGCATTAACTAGAGGAGACATTAGAATCATTGCTGTAAACAAGTTTGGATTATCGCAAGCAGCCAGTATAGAAATTGTTGCTCCCATGGAATGACCCAATAAGAAGACTGGAACTCCTGGATAAGTAGATTTAATAGTCACTACGTGCTGTACCACATCTCTAACATACTTACCAAAGTCATCAATCATCATTTTTTCACCATTACTTCTTCCATGGCCAATATGATCATGTGAGAATACTAAAATTCCTAACGATGATATGTTTTCAGCTAGTTCGTCATAACGTCCAGAATGTTCACCAGCTCCATGACTTATGAATACTAATGCCTTAGGATATGTAATAGGTTTCCAATATTTACAATATATGTAATCATTGTCCAGATTGAACATACAGTTTGCACTCATGATTCACTATATAACTATCAATATTAACAGTTCGTTTAATGATCATATTATTTTTATGTTTTATTGATAATTGTAAAAATATACAATTAAATCAATATAGAGGAAGGAGACGGTACTGTATTTTGTGAGATAGTCATGGAGACTAAATCAGATTATGAGGATGCTGTTTTTTACTTTGTGGATGATGATGAAATATGTAGTCGCGACTCCATCATTGATCTAATAGATGAATATATCACGTGGAGAAATCATGTTATAGTGTTTAATAAAGATATTACCAGTTGTGGAAGACTGTACAAGGAATTGATAAAGTTCGATGATGCCGCTATACGGTACTATGGTATTGATAAAATTAATGAGATTGTCGAGGCTATGAGTGAAGGAGACCACTACATCAATCTTACAGAAGTCCATGATCAGGAAAGTCTATTCGCTACCATAGGAATATGTGCTAAAATCGCTGAACATTGGGGATACAAAAAGATTTCAGAATCTAAATTCCAATCATTGGGAAACATTACAGATCTGATGACCGACGATAATATAAACATCTTGATACTTTTTCTAGAAAAAAAATTGAATTGATGATATAGGTGTCTTCATAACGCATTATTACGTTAGCATTCTATTATCCTATCATGTATTTGAGAGTCTTATATGTAGCAAACATGATAACTGCAATACCCATAATCTTTAGATATTCACGCGTGCTATGGATGGCATTATCCCGCGGTGTGGAAATGTACGTTATATAATCTACAAAATAATCATCGCATATAGTATGAGATAGTAGAGTAAACATTTTTATCGTTTCTACTGGGTTCATACATCGTCTACCCAATTCGGTAATGAATGAAATTGTCGCCAATCTTACACCCAAACCCTTGTTGTTCATTAGTATAGTATTAACTTCATTATTTATGTCATAAACTGTAAATGATTCTGTAGATGCCATATCACACATGATATTCATGTCACTATTATAATCATTATTAACTTTATCACAATACGTGTTGATAATATCTACATATGATCTAGTTTTTGTGGGTAATTGTCCATACAAGTCGTCTAAACGTTGTTTACTCATATAGTATTGAACAGCCATCATTACATGGTCCCGTTCCGTTGATAGATAATCGAGTATGTTAGTAGACTTGTCAAATCTATATACCATATTTTCTGGAAGCGGATATACATAGTCGCGATCATCATTATCACTAGCCTCATCCTCTATATCATGTACATGTACATAATCTATGATATTATTATACATAAACATCGACAACATACTATTGTCTATTATCTAAGTCCTGTTGATCCAAACCCTTGATCTCCTCTATCTGTACTATCTAGAGATTGTACTTCTTCAAGTTCTGGATAATATATACGTTGATAGATTAGCTGAGCTATTCTATCTCCAGTATTTACATTAAACGTACATTTTCCATTATTAATAAGAATGACTCCTATGTTTCCCCTATAATCTTCGTCTATTACACCGCCTCCTATATCAATGCCTTTTAGGGACAGACCAGACCTAGGAGCTATTCTACCATAGCAGAACTTAGGCATGGACATACTAATATCTGTCTTAATTAACTGTCGTTCTCCAGGAGGGATAGTATAATCGTAAGCGCTATACAAATCATATCCGGCAGCACCCGGCGATTGCCTAGTAGGCGATTTAGCTCTGTTAGTTTCCTTAACAAATCTAACTGGTGAGTTAATATTCATGTTGAACATAAAAAATATCATTTTATTTCAAAATTATTTACCATCCCATCCCATCCCATCCCATCCCATTCCATATATTCCATGAATAAGTGCGATTATTGTACACTTCTATAGTATCTATATACGATCCACGATAAAATCCTCCTATCAATAGCAGTTTATTATCCACTATGATCAATTCTGGATTATCCCTCGGATAAATAGGATCATCTATCAGAGTCCATGTATTACTGGATTCACAATAAAATTCCGCATTTCTACCAACCAAGAATAACCTTCTACCAAACACTAACGCACATGATTTATAATGAGGATAATAAGTGGATGGTCCAAACTGCCACTGATCATGATTGGGTAGCAAATATTCTGTAGTTGTATCAGTTTCAGAATGTCCTCCCATTACGTATATAACATTGTTTATGGATGCCACTGCTGGATTACATCTAGGTTTCAGAAGACTCGGCATATTAACCCAAGCAGCATCCCCGTGGAACCAACGCTCAACAGATGTGGGATTTGGTAGACCTCCTACTACGTATAATTTATTGTTAGCGGGTATCCCGCTAGCATACAGTCTGGGGCTATTCATCGGAGGAATTGGAATCCAATTGTTTGATATATAATTTACCGCTATAGCATTGTTATGTATTTCATTGTTCATCCATCCACCGATGAGATATACTACTTCTCCAACATGAGTACTTGTACACATATGGAATATATCTATAATTTGATCCATGTTCATAGGATACTCTATGAATGGATACTTGTATGATTTGCGTGGTTGTTTATCACAATGAAATATTTTGTTACAGTCTAGTATCCATTTTACATTATGTATACCTCTGGGAGAAAGATAATTTGACCTGATTACATTTTTGATAAGAAGTAGCAGATTTCCTAATCTATTTCTTCGCCTCATATACCACTTAATGACAAAATCAACTACATAATCCTCATCTGGAACATTTAGTTCGTCGCTTTCTAGAATAAGTTTCATAGATAGATAATCAAAATTGTCTATGATGTCATCTTCTAGTTCCAAAAAGAGTTTGGTAATAAAGTCTTTAGTATGACATAAGAGATTGGATAGTCCGTATTCTATACCCATCATGTAACACACGATACAATATTCCTTTCTAAAATCTCGTAGGATAAAGTATATACAAGTGTAGATGATAAATTCTACAGATGTTAATATAGAAGCACGTAATAAATTGACGACGTTATGACTATCTATATATACCTTTCCAGTATATGAGTAAATAACTATAGAAGTTAGACTGTGAATGTCAAGGTCTAGACAAACCCTCGTAACTGGATCTTTATTTTTTGTGTATTTTTGACGTAAATGTGTGCGAAAGTATGGAGATAACTTTTTCAATATTGTAGAATTGACTATTATATTGCCTCCTATAGCTTCAATAATTGTTTTGAATTTCTTAGTCGTATACAATGCTAATATATTCTTACAGTACACAGTATTGACAAATATCGGCATTTATGTTTCTTTAAAAGTCAACATCTAAAGAAAAATGATTGTCTTCTTGAGACATAACTCCCATTTTTTGGTATTCACCCACACGTTTTTCGAAAAAATTAGTTTTTCCTTCCAATGATATATTTTCCATGAAATCAAACGGATTGGTAACATTGTAAATTTTTTTAAATCCCAATTCAGAAATCAATCTATCTGCGACGAATTCTATATATGTTTTCATCATTTCACAATTCATTCCTATGAGTTTAACTGGAAGAGCCACAGTAAGAAATTCTTGTTCAATGGATACCGCATTTGTTATAATAAATCTAACGGTTTCTTCACTCGGTGGATGTAATAAATGTTTAAACATCAAACATGCGAAATCGCAGTGCAGACCCTCGTCTCTACTAATTAATTCGTTAGAAAACGTGAGTCCGGGCATTAGGCCACGCTTTTTAAGCCAAAATATGGAAGCGAATGATCCGGAAAAGAAGATTCCTTCTACTGCAGCAAAGGCAATAAGTCTCTCTCCATAACCGGCGCTGTCATGTATCCACTTTTGAGCCCAATCGGCCTTCTTTTTTACACAAGGCATCGTTTCTATGGCATTAAAGAGATAGTTTTTTTCATTACTATCTTTAACATAAGTATCGATCAAAAGACTATACATTTCCGAATGAATGTTTTCAATGGCCATCTGAAATCCGTAGAAACATCTAGCCTCGGTAATCTGCACTTCTGTACAAAATCGTTCTGCTAAATTTTCATTCACTATTCCATCACTGGCTGCAAAAAACGCCAATACATGTTTTATAAAATATTTTTCGTCTGGTGTTAGTTTATTCCAATCATTGATATCTTTAGATATATCCACTTCTTCCACTGTCCAAAATGATGCCTCTGCCTTTTTATACATATTCCAGATGTCATGATATTGGATTGGGAAAATAACAAATCTATTTGGATTTGGTGCAAGGATAGGTTCCATAACTAAATTAACAATAGTAGTAATTTTTTTTTCAGTTATCTGTATGACTGTACTTGGATCTTTTGTATATCGCTATCGCCGCAATCACTACAATAATTACAAGTATTATTGATAGCATTGTTATTACTACTATCATAATTAAATTATCGACATTCGTGGGTGCTGAATAATCGTTATCATCATTTTGTAATTGTGACATCATACTAGATAAATCATTTGTGAGATTGTTGTGGGAAGCGGGCACGGAAGATGCATTATCATTATTATTTAACGCCTCCCATTCGGATTCACAAATGTTACGCACGTTCAACGTTTTATGGAAACTATAATTTTGTGAAAACAGATAACAAGAAAACTCGTCATCGTTCAAATTTTTAACGATAGTAAACCGATTAAACGTCGAGCTAATTTCTAACGCTAGCGACTCTGTTGGATATGGGTTTCCAGATATATATCTTTTCAGTTCCCCTACGTATCTATAATCATCTGTAGGAAATGGAAGATATTTCCATTTATCTACTGTTCCTAATATCATATGCGGTGGTGTAGAACCATTAAGCGCGAAAGATGTTATTTCGCATCGTATTTTAACTTCGCAATAATTTCTGGTTAGATAACGCACTCTACCAGTCAAGTCAATGATATTAGCCTTTACAGATATATTCATAGTAGTCGTAACGATGACTCCATCTTTTAGATGCGATACTCCTTTGTATGTACCAGAATCTTCGTACCTCAAACTCGATATATTTAAACAAGTTAATGATATATTAACGCGTTTTATGAATGATGATATATAACCAGAAGTTTTATCCTCTGTGGCTAGCGCTATAACCTTATCATTATAATACCAACTAGTGTAATTAATATGTGACACGACAGTGTGGGTACAAATATGTACATTATCGTCTACGTCGTATTTGATACATCCGCATACAGCCAACAAATATAAAATTACAAAAACTCTAACGACGTTCGTACACATCTTGATGCGGTTTAATAAATGTTTTGATTTCAATTTATTGTAAAAAAGATTCGGTTTTATACTGTTCGATATTCTCATTGCTTATATTCTCATCTATCATCTCCACACAGTCAAATCCATGGTTAACATGTACCTCATCAACCGGTAAAAGACTATCGGATTCTTCTATCATCATAACTCGAGAATATTTAATTTGGTGGTCATTATTAATCAAGTCAATTATCTTATTTTTAACAAACGTAAGTATTTTACTCATTTTTTATAAAAACTTTTAGAAATATACAGACTCTATCGTGTGTCTATATCTTCTTTTTATATCCAATGTATTTATGTCTGATTTTTCTTCATTTATCATATATAATGGTCCAAATTCTACACGTGCTTCGGATTCATCCAGATCATTAAGGTTCTTATAATCGCAACATCCTTCTCTTCCATCTTCTACATCTTCCTTCTTATTCTTAGCGTCACAGAATCTACCACAGCAGGATCCCATGACGAGCGTCACATTAAACTAATTCATTTTCAATTATAATATACTGATTAGTAATGACCATTAAAATAAAAATATTCTTCATAACCGGTAAGAAAGTAAAAAGTTCACATTGAAACTATGTCAGTAGTTATACATCATGAGATGATATACTCTATTTTGGTGGAGGATTATATGATATAATTCGTGGATAATCATTCTTAAGACACATTTCTTCATTCGTAAATCTTTTCACATTAAATGAGTGTCCATATTTTGCAATTTCTTCATATGATGGCGGTGTACGTGGACGAGGCTGCTCCTGTTCTTGTAGTCGCCGACTGTCGTGTTTGCGTTTAGATCCCTCCATTATCGCGATTGCGTAGTGAGTACTATTTATACCTTGTAATTAAATTTTTTTATTAATTAAACGTATAAAAACGTTCCGTATCTGTATTTAAGAGCCAGATTTCGTCTAATAGAACAAATAGCTACAGTAAAAATAACTAGAATAATCGCTACACCCACTAGAAACCACGGATCGTAATACGGCAATCGGTTTTCGATAATAGGTGGAACGTATATTTTATTTAAGGACTTAACAATTGTCTGTAAACCACAATTTGCTTCCGCCGATCCTGTATTAACTATCTGTAAAAGCATATGTTGGCCGGGCGGAGCCGAACATTCTCCGATATTCAATTTTTGTATATCTATAATGTTATTAACCTCCGCATACGCATTACAGTTCTTTTCTAGCTTGGATACTACACTAGGTACATCATCTAAATCTATTCCTATTTCCTCAGCGATAGCTCTTCTATCCTTTTCCGGAAGTAATGAAATCACTTCAATAAATGATTCAACCATGAGTGTGAAACTAAGTCGAGAATTACTCATGCATTTGTTAGTTATTCGGAGCGCGCAATTTTTAAACTGTCCTATAACCTCTCCTATATGAATAGCACAAGTGACATTAGTAGGGATAGAATGTTGAGCTAATTTTTGTAAATAACTATCTATAAAAAGATTATACAAAGTTTTAAACTCTTTAGTTTCCGCCATTTATCCAGTCTGAGAAAATGTCTCTCATAATAAATTTTTCCAAGAAACTAATTGGGTGAAGAATGGAAACCTTTAATCTATATTTATCACAGTCTGTTTTGGTACACATAATGAATTCTTCTAATGCTGTACTAAATTCGATATCTTTTTCGATTTCTGGATATGTTTTTAATAAAGTATGAACAAAGAAATGGAAATCGTAATACCAGTTATGTTCAACTTTGAAATTGTTTTTTATTTTCTTGTTAATGATACCAGCCACTTGGGAAAAGTCAAAGTCGTTTAATGCCGATTTAATACGTTCATTAAAAACAAACTTTTTATTCTTTAGATGAATTATTATTGGTTCATTGGAATCAAAAAGTAAGATATTATCGGGTTTAAGATCTGCATGTAAAAAGTTGTCACAACAGGGTAGTTCGTAGATTTTAATGTATAACAGAGACATCTGTAAAAAGATAAACTTTATGTATTGTACCAAAGATTTAAATCCTAATTTGATAGCTAACTCGGTATCTACTTTATCTGCCGAATACAGTACTAGGGGAAAAATTATAATATTTCCTCTTTCGTATTCGTAATTAGTTCTCTTTTCATGTTCGAAAAAGTGAAACATGCGGTTAAAATAGTTTATAACATTAATATTACTGTTAATAACTGCAGGATAAAAGTGGGATAGTAATTTCACGAATTTGATACTGTCCTTTCTCTCGTTAAACGCCTTTAGAAAAACTTTAGAAGAATATCTCAATGAGAGTTCCTGACCATCCATAGTTTGTATCAATAATAGCAACATATGAAGAACCCGCTTATACAGAGTATGTAAAAATGTTAATTTATAGTTTAATCCCATGGCCCACGCACACACGATTAATTTTTTTTCATCTCCCTTTAGATTGTTGTATAGAAATTTGGGTACTGTGAACTCCGCCGTAGTTTCCATGGGACTATATAATTTTGTGGCCTCGAATACAAATTTTACTACATAGTTATCTATCTTAAAGACTATACCATATCCTCCTGTAGATATGTGATAAAAATCGTCGTTTATAGGATAAAATCGTTTATCTTTTTGTTGGAAAAAAGATGAATTAATGTAATCATTCTCTTCTATCTTTAGTAGTGTTTCCTTATTAAAATTCTTAAAATAATTTAACAATCTAACTGACGGAGCCCAATTTTGGTGTAAATCTAATTGGGACATTATGTTGTTAAAATATAAACAGTCTCCTAATATAACAGTATCTGATAATCTATGGGGAGACATCCATTGATATTCAGGGGATGAATCATTGGCAACACCCATTTATTGTACAAAAAGCCCCAATTTACAAACGAAAGTCCAGGTTTGATAGAGACAAACTATTAACTATTTTGTCTCTGTTTTTAACACCTCCACAGTTTTTAATTTCTTTGGTAATGAAATTATTCACAATATCAGTATCTTCTTTATCTACCAGAGATTTTACTAACTTGATAACCTTGGCTGTCTCATTCAATAGGGTAGTGATATTTGTATGTATGATATTGATATCTTTTTGAATTGTTTCTTTTAGAAGTGATTCTTTGATGGTATCAGCATACGAATTACAATAATGCAGAAACTCAGTTAACATGCAGGAATTATAGTAAGCCAATTCCAATTGTTGCCTGTATTGTATTAGAGTATTAATATGCGCAATGATGTCCTTGCGTTTCTCTGATAGAATGCGAGCAGCGATTTTGGCGTTATCATTTGACGATATTTCTGGAATAACGAATCCTGTTTCTACTAACTTCTTGGTAGGACAAAGTGAAACAATCAAGAAAATAGCTTCTCCTCCTATTTGTGGAAGAAATTGAACTCCTCTAGATGATCTACTGACGATAGTATCTCCTTGACAGATATTGGACCGAACTACGGAAGTACCTGGAATGTAAAGCCCTGAAACCCCCTCATTTTTTAAGCAGATTGTTGCCGTAAATCCTGCACTATGCCCAAGATAGAGAGCTCCTTTGGTGAATCCATCACTATGTTTCAGTTTAACCAAGAAACAGTCAGCTGGTCTAAAATTTCCATCTCTATCTAATACAGAATCCAACTTGATGTCAGGGACTATGACCGGTTTAATGTTATATGTAACATTGAGTAAATCCTTAAGTTCATAATCATCGTTGTCATCAGTTATGTACGATCCAAACAATGTTTCTACCGGCATGGTGGATACGAAGATGCTATCCATCAGAATGTTTCCCTGATTAGTATTTTCTATATAGCTATTCTTCTTTAAACGATTTTCCGAATCAGTAACTATGTTCATTTTTTTAGGAGTAGGACGTCTAGCCAGTATGGAAGAGGATTTTCTAGATACTCTCTTCAACATCTTTGATCTCAATGGAATGCAAAACCCCATGGTGTAACAACCAACGATAAAAATAATATTGTTTTTTCACTTTTTATAATTTTACCATCTGACTCATGGATTCATTAATATCTTTATAAGAGCTACTAACGTATAATTCTTTATAACTGAACTGAGATATATACACCGGATCTATGGTTTCCATAATTGAGTAAATGAATGCTCGGCAATAACTAATGGCAAATGTATAGAACAACGAAATTATACTAGAGTTGTTAAAGTTAATATTTTCTATGAGTTGTTCCAATAAATTATTTGTTGTGACTGCGTTCAAGTCATAAATTATCTTGATACTATCCAGTAAACAGTCTTTAAGTTCTGGAATATTATCATCCCATTGTAAAGCCCCTAGTTCGACTATCGAATATCCTGCTCTGATAGCAGTTTCAATATCGACGGACGTCAATACTGTAATAAAGGTGGTAGTATTGTCATCATCGTGATAAACTACGGGAATATGGTCGTTAGTAGGTACCGTGACTTTACACAACGCGATATATAACTTTCCTTTTGTACCATTTTTAACGTAGTTGGGACGTCCTGCAGGGTATTGTTTTGAAGAAATGATATCGAGAACAGATTTGATACGATATTTGTTGGATTCCTGATTATTCACTATAATATAATCTAGACAGATAGATGATTCGATAAATAGAGAAGGTATATCGTTGGTAGGATAATACATCCCCATTCCAGTATTCTCGGATACTCTATTGATGACACTAGTTAAGAACATGTCTTCTATTCTAGAAAACGAAAACATCCTACATGGACTCATTAAAACTTCTAACGCTCCTGATTGTGTTTCGAATGCCTCGTACAAGGATTTCAAGGATGCCATAGATTCTTTGACCAACGATTTAGAATTGCGTTTAGCATCTGATTTTTTTATTAAATCAAATGGTCGGCTCTCTGGTTTACTACCCCAATGATAACAATAGTCTTGTAAAGATAAACCGCAAGAAAATTTATACGCATCCATCCAAATAACCCTAGCACCGTCGGATGATATTAATGTATTATTATAGATTTTCCATCCACAGTTATTGGGCCAGTATACTGTTAGCAACGGTATATCGAATAGATTACTCATGTAACCTACTAGAATGATAGTTCGTGTACTAGTCATAATATCTTTAATCCAATCTAAGAAATCTAAAATTAGATCTTTTACACTATTAAAGTTAACAAAGGTATTACCCGGGTACGTGGATATCATATATGGTATTGGTCCATTATCAGTAATGGCTCCATAAACTGATACGGCGATGGTTTTTATATGTGTTTGATCTAATGAGGACGAAATTCGCGCCCACAATTCATCTCTAGATATGTATTTAATATCGAACGGTAACACATCAATCTCGGGACGCGTATATGTTTCTAAATTCTTAATCCAAATATAATGATGACCTATATGCCCTATTATCATACTGTCAACTATAGTATACCTAGAGAACTTTCGATACATCTGCTGTTTCCTGTAATCGTTAAATTTTACAAATCTATAACATGCTAAACCTTTTGACGACAGCCATTCATTAATTTCTGATATGGAATCTGTAATCTCAATACCGTATCGTTCTAAAGCCAGTGCTATATCTCCCTGTTCGTGGGAACGCTTTCGTATAATATCGATCAATGGATAATATGAAGTTTTTGGAGAATAATATGATTCATGATCTATTTCGTCCATAAACAATCTAGACATAGGAATTGGAGGCGATGATCTTAATTTTGTGCAATGGGTCAATCCTATAACTTCTAATATTGTAATATTCATCATCGACATAACACTATCTATGTTATCATCGTATATTAGTATACCACGACCTTCTTCATTTCGTGCCAAAATGATATACAGTCTTAAATAATTACGCAATATCTCAATAGTTTCATAATTGTTAGCTGTTTTCATCAAGGTTTGTATCCTGTTTAACATGATGGCGTTCTATAACGTCTCTATTTTCTATTTTTTAATTTTTTAAATTTTTAACGATTTACTGTGGCTAGATACCCAATCTCTCTCAAATATTTTTTTAGCCTCGCTTACAAGCTGTTTATCTATACTATTAAAACTGACGAATCCGTGATTTTGGTAATGGGTTCCGTCGAAATTTGCCGAAGTGATATGAACATATTCGTCGTCGACTATCAACAATTTTGTATTATTCTGAATAGTGAAAACCTTCACAGATAGATCATTTTGAACACACAACGCATCTAGACTTCTGGCGGTTGCCATAGAATATACGTCGTTCTTATCCCAATTACCAACTAGAAGTCTGATCTTAACTCCTCTATTAATGGCTGCTTCTATAATGGAGTTGTAAATGTCAGGCCAATAGTAGCTACTACCGTCGACACGTGTAGTGGGAACTATGGCCAAATGTTCAATATCTATACTAGTCTTAGCCGACTTGAGTTTATCAATAACTACATCAGTGTCTAGATCTCTAGAATATCCCAATAGGTGTTCTGGAGAATCAGTAAAGAACACTCCACCTATAGGATTCTTAATATGATACGCAGTGCTAACTGGCAGACAACAAGCCGCAGAGCATAAATTCAACCATGAATTTTTTGCGCTATTAAAGGCTTTAAAAGTATCAAATCTTCTACGAAGATCTGTGGCCAGCGGAGGATAATCAGAATATACGCCTAACGTTTTAATCGTATGTATAGATCCTCCAGTAAATGACGCGTTTCCTACATAACATCTTTCATCATCAGACACCCAAAAACAACCGAGTAGTAGTCCCACATTATTTTTTTTATCTATATTAACGGTTATAAAATTTATATCCGGGGAGTGACTTTGTAGCTCTCCCAGATTTCTTTTCCCTCGTTCATCTAGCAAAACTATTATTTTAATCCCTTTTTCAGATACCTCTTTTAGTTTATCAAAAATAAGCGCTCCCCTAGTAGTACTCAGAGGATTACAACAAAAAGATGCTATGTATATATATTTCTTAGCTAGAGTGATAATTTCGTTAAAACATTCAAATGTTGTCAAATGATCGGATCTAAAATCCATATTTTCTGGTAGTGTTTCTACCAGCCTACATTTTGCTCCCGCAGGTACCGATACAAATGGCCACATTTAGTTAACATAAAAACTTATATATCCTGTTCTATCAACGATTCTAGAATATCATCGGCTATATCGCTAAAATTTTCATCAAAGTCGACATCACAACCTAACTCAGTCAATATATTAAGAAGTTCCATGATGTCATCTTCGTCTATTTCTATATCCGTATCCATTGTAGATTGTTGACCGATTATCGAGTTTAAATCATTACTAATACTCAATCCTTCAGAATACAATCTGTGTTTCATTGTAAATTTATAGGCGGTGTATTTAAGTTGGTAGATTTTCAATTATGTATCATTATAGCAACAGTAATTCTTGCTCCTCCTTGATTTTAGCATCCTCTTCATTATTTTCTTCTACGTACATAAGCATGTCCAATACGTTAGACAACACACCGACGATGGTGGCCGCCACAGACACGAATATGACTAGACCGATGACCATTTAAAAAATACTCTCTAGCTTTAACTTAAACTGTATCGATCATTCTTTTAGCACATGTATAATATAAAAACATTATTCTATTTCGAATTTAGGCTTCCAAAAATTTTTCATCCGTAAACCGATAATAATATATATAGACTTGTTAATAGTCGGAATAAATATATTAATGCTTAAACTATCATCATCTCCACGATTAGAGATACAATATTTACATTCTTTTTGCTGTTTCGAAACTTTATCAATACACGTTAATACAAACCCAGGAAGGAGATATTGAAACTGAGGCTGTTGAAAATGAAACGGTGAATACAATAATTCAGATAATGTAAAATCATGATTCCGTATTCTGATGATATTAGAACTGCTAATGGATGTCGATGGTATGTATCTAGGAGTATCTATTTTAACAAAGCATCGATTTGCTAATATACAATTATCCTTTTGATTAATTGTTATTTTATTCATATTCTTAAAAGGTTTCATATTTATCAATTCTTCTACATTAAAAATTTCCATTTTTAATTTATCTAGCCCCGCAATACTCCTCATTACGTTTCATTTTTTGTCTAGAATGCCCATTTTGTTCATCTTGGTACATAGATTATCCAATTGAGAAGCGCATTTAGTAGTTTTGTACATTTTAAGTTTATTAACGAATCGTCGAAAACTAGTTATAGTTAACATTTTATTATTTGATACCCTGATATTAATACCCCTGCCGTTACTATTATTTATAACTGATGTAACCCACGTAACATTGGAATTAATTATCGATAGTAATGCATCGACACTTCCAAAATTGTCTATTATAAACTCACCGATAATTTTTTTATTGCATGTTTTCATATTCATTAGGATTATCAAATCTTTAATCTTATTACGATTGTATGCGTTGATATTACAAGACGTCATTCTAAAAGACGGAGGATTTCCATCAAATGCCAGACAATCACGTACAAAGTACATGGAAATAGGTTTTGTTCTATTACGCATCATAGATTCATATAAAACACCCGTAGAAATACTAATTTGTTTTACTCTATAAAATACTATTGCATCTATTTCATCGTTTTGTATAACGTCTTTCCAAGTGTCAAATTCTAATTTTTTTTCATTGATAGTACCAAATTCTTCTATCTCTTTAACTACTTGCATAGATAGGTAATTACAGTGATGCCTACATGCCGTTTTTTGAAACTGAATAGATGCATCTAGAAGCGATGCTACGCTAGTCACGATCACCACTTTCATATTTAGAATATATGTATGTAAAAATATAGTAGAATTTCATTTTGTTTTTTCTATGCTATAAATGAATTCTCATTTTGTATCTGCACATACTCCGTTTTATATCAATACCAAAGAAGGAAGATATCTGGTTCTAAAAGCCGTTAAAGTATGCGATGTTAGAACTGTAGAATGCGAAGGAAGTAAAGCTTCCTGCGTACTCAAAGTAGATAAACCCTCATCACCCACGTGTGAGAGAAGACCTTCGTCCCCGTCCAGATGCGAGAGAATGAATAACCCTGGAAAACAAGTCCCGTTTATGAGAACGGACATGTTACAAAATATGTTTGCTGCTAATCGCGACAACGTAACGTCAAGACTTTTGAACTAAAATACAATTATATCTTTTTCGATATTAATAAATCCGTGTCTCCCGGGTTTTTTATCTCTTTCAGTATGTGAATAGATAGGTATTTTATCTCTATTCATCATCGAATTTAAGAGATCCGATAAACATTGTTTGTATTCTCCAGATGTCAGCATCTGATACAACAATATATGTGCACATAAACCTCTGGCACTTATTTCATGTACCTTCCCCTTATCACTAAGGAGAATAGTATTTGAGAAATATGTATACATGATATTATCATGAATTAGATATACAGAATTTGTAACACTCTCGAAATCACACGATGTGTCGGCGTTAAGATCTAATATATCACTCGATAACACATTTTCATCTAGATACACTAGACATTTTTTAAAGCTAAAATAGTCTTTAGTAGTAACAGTAACTATGCGATTATTTTCATCGATGATACATTTCATCGGCATATTATTACGCGTACCATCAAAGACTATACCATGTGTATATCTAACGTATTCTAGCATAGTTGCCATACGTGCATTAAACTTTTCAGGATCTTTGGATAGATCTTCCAATCTATCTATTTGAGAAAACATTTTTATCATGTTCAATAGTTGAAACGTCGGATCCACTATATAGATATTATCTATAAAGATTTTAGGAACTATGTTCATGGTATCCTGGCGAATATTAAAACTATCAATGATATGATTATCGTTTTCATCTTTTATCACCATATAGTTTCTAAGATATGGGATTTTACTTAATATAATATTATTTCCCGTAATAAATTTTATTAGAAATGCCAAATCTATAAGAAAAGTCCTAGAATTAGTCTGAAGAATATCTATATCACCGTACCGTATATTTGGATTAATTAGATATAGAGAATATGATCCGTAACATATACAACTTTTATTATGACGTCTAAGATATTCTTCCATCAACTTATTAACATTTTTGACTAGGGAAGATACATTATGACGTCCCATTACTTTTGCCTTGTCTATTACAGCGACGTTCATAGAATTTAGCATATCTCTTGCCAATTCTTCCATTGATGTTACATTATAAGAAATTTTAGATGAAATTACATTTGGAGCTTTAATAGTAAGAACTCCTAATATATCCGTGTATGTGGTCACTAATACAGATTGTAGTTCTATAATCGTAAATAATTTACCTATATTATATGTTTGAGTTTGTTTAGAAAAGTAGCTAAGTATACGATCTTTTATTTCTGATGCCGATGTATCAACATCGAAAAAAAATCTTTTTTTATTCTTTTTTACTAACGATACGAATATGTCTTTGTTAAAAACAGTTATTTTCTGAATATTTCTAGCTTGTAATTTTAACATATGATATTCGTTCACACTAGGTACTCTGCCTAAATAGGTTTCTATAATCTTTAATGTAATATTAGGAAGAGTATTCTGATCAGGATTCCTATTCATTTTGAGGATTTAAAACTCTGATTATTGTCTAATATGGTCTCAACACAAACTTTTTCACAGAGCGATAGAGTTTTTGATAACTCGTTTTTCTTAAGAAATATAAAACTACTGTCTCCAGAGCTCGCTCTATCTTTTATTTTATCTAATTCGATACAAACTCCTGATACTGGTTCAGAAAGTAATTCATTAATTTTCAGTCCTTTATAGAAGATATTTAATATAGATAATACAAAATCTTCAGTTCTTGATATCGATCTGATTGATCCTAGAACTAGATATATTAATAACGTGCTCATTAGGCAGTTTATGGCAGCTTGATAATTAGATATAGTATATTCCAGTTCATATTTATTAGATACCGCATTGCCCAGATTTTGATATTCTATGAATTCCTCTGAAAATAAATCCAAAATAACTAGACATTCTATTTTTTGTGGATTAGTGTACTCTCTTCCCTCTATCATGTTCACTACTGGTGTCCACAATGATAAATATCTAGAGGGAATATAATATAGTCCATATGATGCCAATCTAGCAATGTCGAATAACTGTAATTTTATTCTTCGCTCTTCATTATGAATTGAATCTTGAGGTATAAACCTAACACAAATTATATCATTAGACTTTTCGTATGTAATGTCTTTCATGTTATAAGTTTTTAATCCTGGAATAGAATCTATTTTAATGAGGCTTTTAAATGCAGCGTTCTCCAACGAGTCAAAGCATAATACTCTGTTGGTTTTCTTATATTCAATATTACGATTTTCTTCTTTGAATGGAATAGGTTTTTGAATTAGTTTATAATTACAACATAATAGATAAGGAAGTGTGTAAATAGTACGCGGAAAAAACATAATAGCTCCCCTGTTTTCATCCATGGTTTTAAGTAAATGATCACTGGCTTCTTTAGTCAATGGATATTCGAACATTAACCGTTTCATCATCATTGGACAGAATCCATATTTCTTAATGTAAAGAGTGATCAAATCATTGTGTTTATTGTACCATCTTGTTGTAAATGTGTATTCGGTTATCGGATCTGCTCCTTTTTCTATTAAAGTATCGATATCGATCTCGTCTAAGAATTCAACTATATCGACATATTTCATTTGTATACACATAACCATTACTAACGTAGAATGTATAGGAAGAGATGTAACGGGAACAGGGTTTGTTGATTCGCAAACTATTCTAATACATAATTCTTCTGTTAATACGTCTTGCACGTAATCTATTATAGATGCCAAGATATCTATATAATTATTTTGTAAGATGATATTAACTATGTGATCTATATAAGTAGTGTAATAATTCATGTATTTCGATATATGTTCCAACTCTGTCTTTGTGATGTCTAGTTTCGTAATATCTATAGCGTCCTCAAAAAATATATTCGCATATATTCCCAAGTCTTCAGTTCTATCTTCTAAAAAATCTTCAACGTATGGAATATAATAATCTATTTTACCTCTTCTGATGTCATTAATGATATAGTTTTTGACACTATTTTCCGTCAATTGATTCTTATTCACTATGTCTAAAAACCGGATAGCGTCCCTAGGACGAACTACTGCCATTAATATCTCTATTATAGCTTCTGGACATAAATCATCTATTATACCAGAATTAATGGGAACTATTCCGTATCTATCTAACATAGTTTTAAGAAAGTCAGAATCTAAGACCTGATGTTCATATATTGGTTCATACATGAAATGATCTCTATTGATGATAGTGACTATTTCATTCTCTGAAAATTGGTAACTCATTCTATACACGCTTTCCTTGTTGATAAAGGATAGTATATACTCGATGGAATTTGTACCAACAAACTGTTCTCTTATGAATCGTATATCATCATCTGAAATGATCATGTAAGGCATACATTTAACAATGAGAGACTTGTCTCCTGTTATCAATATACTATTCTTGTGATAATTTATGTGTGAGGCAAATTTGTCCACGTTCTTTAATTTTGTTATAGTAGATATCAAATCCAATGGAGATACAGTTCTTGGCTTAAACAGATATAGTTTTTCTGGAACGAATTCTACAACATTATTATAAAGGACTTTGGGTATATAAGTGGGATGAAATCCTATTTTAATTAATGCGATAGCCTTGTCCTCGTGCAGATATCCAAACGCTTTTGTGATAGTATGGCATTCATTGTCTAGAAACGCTCTACGAATATCTGTAACAGATATCATCTTTAGAGAATACTAGTCGCGTTAATAGTACTAAAATTTGTATTTTTTAATCTATCTCAATAAAAAATTAATATGTATGATTCAATGTATAACTAAACTACTAACTGTTATTGATAACTAGAATCAGAATCTAATGATGACATAACTAAGAAGTTTATCTACAGCCAATTTAGCTGCATTATTTTTAGCATCTCGTTTAGATTTTCCATCTGCCTTATCGAATACTCTTCCGTCAATGTCTACACAGGCATAAAATGTAGGAGAGTTACTAGGCCCCACTGATTCAATACGAAAAGACCAATCTCTCCTAGTTATTTGGCAGTACTCATTAATAACGGTGACAGGGTTAACACCTTTCCAATAAATAATTTTTTTAACCGGAATAACATCATCAAAAGACTTATTATCCTCTCTCATTGATTTTTCGCGGGATACATCATCTATTATAGCATCAGCATCAGAATCTGTAGGCCGTGTATCAGCATCCATTGTCGTAGACCAACGAGGAGGAGTATCGTCGGAACTGTACACCATAGTACTACGTTGAAGATCATACAGAGCTTTATTAACTTCTCGCTTCTCCATATTAAGTTGTTTAGTTAGTTGTGCAGTAGCTCCTTAGTCCAATGTTTTTAATAACCGCACACAATCTCTGTGTCAGAACGCTCGTCAATATAGATCGTAGAAATTTTTTAGAGAGAACTAACACAACTAGCAATAAAACTGATCTTATTTTATCATTTTTTTATTCATCATCCTCTGGTGGTTCGTCGTTCCTATCGAATGTAGCTCTGATTAACCCGTCATCTATAGGTGATGCTGGTTCTGGAGATTCTGGAGGAGATGGATTATTATCCGGAAGAATCTCTGTTATTTCCTTGTTTTCATGTATCGATTGCGTTGTAACATTAAGATTGCGAAATGCTCTAAATTTGGGAGGCTTAAAGTGTTGTTTACAATCTCTACACGCGTGTCTAACTAATGGAGGTTCGTCAGCGGCTCTAGTTTGAATCATCATCGGTGTAGTATTCCTACTTTTACAGTTAGGACACGGTGTATTGTATTTCTCGTCGAGAACGTTAAAATAATCGTTGTAACTCACATCCTTTATTTTATCTATATTGTATTCTACTCCTTTCTTAATGCATTTTATACCGAACAAGAGATAGCGAAGGAATTCTTTTTCGGTACCGCTAGTACCCTTAATCATATCACATAGTGTTTTATATTCTAAATTTGTGGCAATGGACGGTTTATTTCTATACGATAGTTTGTTTCTGGAATCCTTTGAGTATTCTATACCAATATTATTCTTTGATTCGAATTTAGTTTCTTCGATATTAGATTTTGTATTACCTATATTCTTGATGTAGTACTTTGATGATTTTTCCATGGCCCATTCTATTAAGTTTTCCAAGTTGGCATCATCCACATATTGTGATAGTAATTCTCGGATATCAGTAGTGACTACCGCCATTGATATTTGTTCATTTGATGAGTAACTACTAATGTATACATTTTCCATTTATAACACTTATGTATTAACTTTGTTTATTTATATTTTTTCATTATTATGTTGATATTAATAATCGTATTGTGGTTATATGGCTACAATTTCATAATGAGTTGAAGTCAGTGTCCTATGATCAATGACGATAGCTTTACTCTGAAAGAAAGTATCAAATCGATAGTGCAGAGTCAACAATGAAAATGGATAAGACGATGACAAAGTTTCAGAATAGAGTCAAAATGGTAAAAGAAATAAATCAGACGATAAGAGCAGCACAAACTCATTGAGACATTGAAACTAGGATATATAAAATTTAAGTGAATGATTAGGACAGGACTACTACTCTAGAAGATATAGCACCATCTATTATTCCAAATAATCAGAAAACTTATAAACTATTCTCGGACATTTCAGTCATTGGCAAAGCATCACAGAATCCGAGTAAGATGATATATGCTCGCTGCTTTACATGTTTCCCAATTTGTTTGGAGATGACCATAGATTCATTTGTTATAGAATGCATCCAATGAGTAAAATCAAACACAAAATCTTCGTTCAAACTTAATCTTATTAGAATATTAGTGGAAGAAAGATTCTATAATAATGAATGCAGAGATTATAAATGGAGAATAATTGGAACACAAGTTGATAAAATATTGATAGCTAAATATACAATAGATGCAATGTATCGCATAAGACCGATATATATAATACAAAGCAGTACAGATACAATGATGATGTAGAAAATGGATTCATTGGATTGGATAAACTAAAATTAAACATTGTTCATGATATAGTTGAATCATGTATACCTGTTCGTATGCCTGTGGCTAAGATACTGTGTAAAGAAATGGTAAATAAATACTTTGAGAATCTTTAAGAGTGTATTGACTTTGTTAGTGAATATGCATTCCATCTTTCTCCAATACTAATTCAAATTGTTAAATTAATAATGGAATAGTATAAATAGTTATTAGTGATAAGATAGTAAAAATAATTATTAGAATAGTGTAGTATCATAGATAACTCTCTTCTATAAAAAATGGATTTTATTCGTAGAAAGTATCTTATATACACAGTAGAAAATAATATAGATTTTTTAAAGGATGATACATTAAGTAAAGTAAACAATTTTACCCTCAATCATGTACTAGCTCTCAAGTATCTAGTTAGCAATTTTCCTCAACATGTTATTACTAAGGATGTATTAGCTAATACCAATTTTTTTGTTTTTATACATATGGTACGATGCTGTAAAGTATACGAAGCGGTTTTACGACACGCATTTGATGCACCCACGTTGTACGTTAAAGCATTGACTAAGAATTATTTATCGTTTAGTAACACAATACAGTCGTACAAGGAAACCGTGCATAAACTAACACAAGATGAAAAATTTTTAGAGGTTGCCGAATACATGGACGAATTAGGAGAACTTATAGGCGTAAATTATGACTTAGTTCTTAATCCATTATTTCACGGAGGGGAACCCATCAAAGATATGGAAATCATTTTTTTAAAACTGTTTAAGAAAACAGACTTCAAAGTTGTTAAAAAATTAAGTGTTATAAGATTACTTATTTGGGCATACCTAAGCAAGAAAGATACAGGCATAGAGTTTGCGGATAATGATAGACAAGATATATATACTCTATTTCAACAAACTGGTAGAATAGTCCATAGCAATCTAACAGAAACGTTTAGGGATTATATCTTTCCCGGAGATAAGACTAGCTATTGGGTGTGGTTAAACGAAAGTATAGCTAATGATGCGGATATCGTTATTAATAGATCCGCCATTACCATGTATGATAAAATTCTTAGTTATATATACTCTGAGATAAAACAGGGACGCGTTAATAAAAACATGCTTAAGTTAGTTTATATCTTTGAGCCTGAAAAAGATATCAGAGAACTTCTGCTAGAAATCATATATGATATTCCTGGAGATATCCTATCTATTATTGATGCAAAAAACGATGATTGGAAAAAATATTTTATTAGTTTTTACAAAGCTAATTTTATTAACGGTAATACATTTATTAGTGATAGAACGTTTAACGAGGACTTATTCAGAGTTGTTGTTCAAATAGATCCCGAATATTTCGATAATGAACGAATTATGTCTTTATTCTATACGAGTGCTGCGGACATTAAACGATTTGATGAGTTAGATATTAATAACAGTTATATATCTAATATAATTTATGAGGTGAACGATATCACATTAGATACAATGGATGATATGAAGAAGTGTCAAATCTTTAACGAGGATACGTTGTATTATGTTAAGGAATACAATACATACCTGTTTTTGCACGAGTCGGATCCCATGGTCATAGAGAACGGAATACTAAAGAAACTGTCATCTATAAAATCCAAGAGTAGACGGCTGAACTTGTTTAGCAAAAACATTTTAAAATATTATTTAGACGGACAATTGGCTCGTCTAGGTCTTGTGTTAGATGATTATAAAGGAGACTTATTAGTTAAAATGATAAACCATCTCAAATCTGTGGAGGATGTATCCGCATTCGTTAGATTTTCTACAGATAAAAACCCTAGTATTCTTCCATCGCTAATCAAAACTATTTTAGCTAGTTATAATATTTCCATCATCGTCTTATTTCAAAGGTTTTTAAGAGATAATCTATATCATGTAGAAGAATTCTTGGATAAAAGCATCCATCTAACCAAGACTGATAAGAAATATATACTTCAATTGATAAGGCACGGTAGATCATAGAACAAACCAAATATATTATTAATAATTTGTATATACATAGATATAATTATCATATATTAAAAAATAACACATTTTTGATAAATGGAAACTGTTGCAACAATTCAGACTCCCACCAAATTAATGAATAAAGAAAATGCAGAAATGATTTTGGAAAAAATTGTTAATCATATAGCTATGTATATTAGTGACGAATCAATATATTCAGAAAATAATCCTGAATATATTGATTTTCGTAACAGATACGGAGACTATAGATCTCTCATTATAAAAAGTGATCACGAGTTTGTAAAGCTATGTAAAGATCATGCAGAGAAAAGTTCTCCAGAAACGCAACAAATGATTATCAAACACATATACGAACAATATCTTATTCCAGTATCTGAAGTACTGTTAAAACCTATAATGTCCATGGGTGACATATTTACATATAACGGATGTAAAGACAATGAATGGATGCTAGAACAACTCTCTACCCTAAACTTTAACAATCTCTACACATGGAACTCATGTAGCATAGGCAATGTAACGCGTCTGTTTTATACATTTTTTAGTTATCTGATGAAAGATAAACTAAATATATAAGTATAATCCCATTAATACTTTAACCTGATGTATTATTACCTGCATCTTATTAGAATATTAACCTAACTAAAAGACATAAAAAGCGGGGATATAAATATTATGGCAGCAACCGTTCCGCGTTTTGACGATGTGTACAAAAATGCACAAAGAAGAATTCTAGATCAAGAAACATTTTTTAGTAGAGGTCTAAGTAGACCGTTAATGAAAAACACATATCTATTTGATAATTACGCGTATGGATGGATACCAGAAACTGCAATTTGGAGTAGTAGATACGCAAACCTAGATGCTAGTGACTATTATCCCATTTCGTTGGGATTACTTAAAAAGTTTGAATTTCTCATGTCTCTATATAAAGGTCCTATTCCCGTATATGAAGAAAAAGTAAATACTGAATTCATTGCTAATGGATCTTTCTCCGGTAGATACGTATCATATCTTAGAAAGTTTTCTGCCCTTCCAACAAACGAGTTTATTAGTTTTTTATTATTGACCTCCATCCCTATCTATAATATCTTATTCTGGTTTAAAAACACACAGTTTGATATTACTAAACACACATTATTCAGATACGTCTATACAGATAATACCAAACACCTTGCGTTGGCTAGGTATATACATCAAACAGGAGACTATAAGCCTTTGTTTAGTCGTCTCAAAGAGAATTATATATTTACCGGTCCCGTTCCAATAGGTATCAAAGATATAGATTACCCTAATCTTAGTAGAGCAAGAAGTCCATCCGATTATGAGACATTAGCTAATATTAGTACTATATTGTACTTTACCAAGTATGATCCAGTATTAATGTTTTTATTGTTTTACGTACCTGGGTATTCAATTACTACAAAAATTACTCCAGCCGTAGAATATCTAATGGATAAACTGAATCTAACAAAGAGCGACGTACAACTGTTGTAAATTATTTTTATGCTTCGTAAAATGTAGGTCTTGAACCAAACATTCTTTGAAAAAATGAGATGCATAAAACTTTATTATCCAATAGATTAACTATTTCAGACGTCAATCGTTTAAAGTAAACTTCGTAAAATATTCTTTGATTGCTGCCGAGTTTAAAACTTCTATCGATAATTGTTTCATATGTTTTAATATTTACAAGTTTTTTGGTCCATGGTACATTAGCTGGACAGATATATGCAAAATAATATCGTTCTCCAAGTTCTATAGTCTCTGGATTGTTTTTATTATATTCAGTAACCAAATACATATTAGGGTTATCTGCGGATTTATAATTTGAGTGATGCATTCGACTCAACATAAATAATTCTAGAGGAGACGATCTACTATCAAATTCGGATCGTAAATCTGTTTCTAAAGAACGGAGAATATCTATACATACCTGATTAGAATTCATCCGTCCTTCAGACAACATCTCAGACAGTCTGGTCTTGTATGTCTTAATCATATTCTTATGAAACTTGGAAACATCTCTTCTAGTTTCACTAGTACCTTTATTAATTCTCTCAGGTACAGATTTTGAATTCGACGATGCCGAGTATTTCATCGTTGTATATTTCTTCTTCGATTGCATAATCAAATTCTTATATACCGCCTCAAACTCTATTTTAAAATTATCAAACAATACTCTACTATTAATCAGTCGTTCTAACTCCTTTGCTATTTCTATGGACTTATCTACATCTTGACTGTCTATCTCTGTAAACACGGAGTCGGTATCTCCATACACGCTACGAAAACGAAATCTATAATCTATAGGCAACGATGTTTTCACAATCGGATTAATATCTCTATCGTCCATATAAAATGGATTACTTAATGTATTGGCAAACCGTAACATACCGTTGGATAACTCTGCTCCATTTAGTACCGATTCTAGATACAAGATCATTCTACGTCCTATGGATGTGCAACTCTTAGCCGAAGCGTATGAGTATAGAGCACTATTTCTAAATCCCATCAGACCATATACTGAGTTGGCTACTATCTTGTACGTATATTGCATGGAATCATAGATGGCCTTTTCAGTTGAACTGGTAGCCTGTTTTAACATCTTTTTATATCTGGCTCTCTCTGCCAAAAATGTTCTTAATAGTCTAGGAATGGTTCCTTCTATTGATCTATCGAAAATTGCTATTTCAGAGATGAGGTTCGGTAGTCTAGGTTCACAATGAACCGTAATATATCTAGGAGGTGGATATTTCTGAAGCAAGAGCTGATTATTTATTTCTTCTTCCAATCTATTGGTACTAACAACGACACCGACTAATGTTTCCGGAGATAGATTTCCAAAGATACACACATTAGGATACAGACTGTTATAATCAAAGATTAATACATTATTACTAAACATTTTTTGTTTTGGAGCAAATACCTTACCGCCTTCATAAGGAAACTTTTGTTTTGTTTCTGATCTGACTAAGATAGTTTTAGTTTCCAACAATAGCTTTAACAGTGGACCCTTGATGACTGTACTCGCTCTATATTCGAATACCATGGATTGAGGAAGCACATATGTTGACGCACCAGCGTCTGTTTTTGTTTCTACTCCATAATACTCCCACAAATACTGACACAAACAAGCATCATGAATACAGTATCTAGCCATATCTAAAGCTATGTTTAGATTATAATCCTTATACATCTGAGCTAAATCAATGTCATCCTTTCCGAAAGATAATTTATATGTATCATTAGGTAAAGTAGGACATGATAGTACGACTTTAAATCCATTTTCCCAAATATCTTTACGAATTACTTTACATATAATATCCTCATCAACAGTCACATAATTACCTGTTGTTAAAACCTTTGCAAATGTATCGGCTTTGCCTTTCGCGTCCGTAGTATCGTCACCGATGAACGTCATTTCTCTAACTCCTCTATTTAATACTTTACCCATGCAACTGAACGCGTTCTTGGATATAGAATCCAATTTGTACGAATCCAATTTTTCAGATTTTTGAATGAATGAATATAGATCGAAAAATATAGTTCCATTATTGTTATTAACGTGAAACGTAGTATTGGCCATGCCGCATACTCCCTTATGACTAGACTGATTTCTCTCATAAATACAGAGATGTACAGCTTCCTTTTTGTCTGGAGATCTAAAGATAATCTTCTCTCCTGTTAATAACTCTAGACGATTAGTAATATATCTCAGATCAAAGTTATGTCCGTTAAAGGTAACGACGTAGTCGAACGTTAGTTCCAACAATTGTTTAGCTATTCGTAACAAAACTATTTCAGAACATAGAACTAGTTCTCGTTCGTAATCCATTTCCATTAGCGACTGTATCCTCAAACATCCTCTATCGACGGCTTCTTGTATTTCCTGTTCCGTTAACATCTCTTCATTAATGAGCGTAAACAGTAATCGTTTACCACTTAAATCGATATAACAGTAACTTGTATGCGAGATTGGGTTAATAAATACAGAAGGAAACTTCTTATCGAAGTGACACTCTATATCTAGAAATAAGTACGATCTTGGGATATCGAATCTAGGTATTTCTTTAGCGAAACAGTTACGTGGATCGTCACAATGATAACATCCATTGTTAATCTTTGTCAAATATTGCTCGTCCAACGAGTAACATCCGTCTGGAGATATCCCGTTAGAAATATAAAACCAACTAATATTGAGAAATTCATCCATGGTGGCATTTTGTATGCTGCGTTTCTTTGGCTCTTCTATCAACCACATATCTGCGACGGAGCATTTTCTATCTTTAATATCTAGATTATAACTTATTGTCTCGTCAATGTCTATAGTTCTCATCTTTCCCATCGGCCTCGCATTAAATGGAGGAGGAGATAATGACTGATATATTTCGTCCGTCACTACGTAATAAAAGTAATGAGGAAATCGTATAAATACTGTCTCGCCATTTCGACATCTGGATTTCAGATATAAAAATCTGTTTTCACCGTGACTTTCAAACCAATTAATACACCTAACATCCATTTCTAGAATTTAGAAATATATTTTCATTTAAATGAATCCCAAACATTGGGGAAGAGCCATATGGACCATTATTTTTATAGTACTTTCGCAAGCGGGTTTAGACGGCAACATAGAAGCGTGTAAACGAAAAATATATACTATAGTCAGCACTCTTCCATGTCCTGCATGTAGACGACACGCGACTATCGCTATAGAGGACAATAATGTCATGTCTAGCGATGATCTGAATTATATTTATTATTTTTTCATCAGATTATTTAACAATTTGGCATTTGATCCCAAATACGCAATCGATGTGTCAAAGGTTAAACCTTTATAAACTTAACCCATTATAAAACTTATGATTAGTCACGACTGAAATAACCGCGTGATTATTTTTTGGTATAATTCTACACGGCATGGTTTCTGTGACTATGAATTCAACACCTGTTATCTTAGTGAAATCTTTAACAAACAGCAAGGGTTCGTCAAAGACATAAAACTCATTGTTTACGATCGAAATAGACCCCCTATCACACTTAAAATAAAAAATATCCTTATCCTTTACCACCAAATAAAATTCTGATTGGTCAATGTGAATGTATTCACTTAACAGTTCCACAAATTTATTTATTAACTCCGAGGCACATACATCGTCGGTATTTTTTATGACAAACTTTACTCTTCCAGCATCCGTTTCTAAAAAAATATTAACGAGTTCCATTTATATCATCCAATATTATTGAAATGACGTTGATGGACAGATGATACAAATAAGAAGGTACGGTACCTTTGTCCACCATCTCCTCCAATTCATACTCTATTTTGTCATTAACTTTAATGTGTGAAAACAGTACGCCACATGCTTCCATGACAGTGTGTAACACTTTGGATACAAAATGTTTGACATTAGTATAATTGTCCAAGACTGTCAATCTATAATAGATAGTAGCTATAATATATTCTATGATGGTATTGAAGAAGATGACAACCTTGGCATATTGATCATTTAACACAGACATGGTATCAACAAATAGCTTAAATGAAAGAGAATCAGTAATTGGAATAAGCGTCTTCTCGATGTAGTGTCCGTATACCAACATGTCTGATATTTTGATGTATTCCATTAAATTATTTAGTTTTTTCTTTTTATTCTCGTTAAACAGAATTTCTGTCAATGGACCCCAACATCGTTGACCTATTAAGTTTTGATTGATTTTTCCGTGTAAGGCGTATCTAGTCAGATCGTATAGCCTATCCAATAATCCATCGTCTGTGCGTAGATCACATCGTACACTTTTTAATTTTCTATAGAAGAGTGACAGACATCTGGAGCAATTACAGACAGCAATTTCTTTATTCTCTACAGATGTAAGATACTTGAAGACATTCCTATGATGATGCAGAATTTTGGATAACACGGTATTGATGGTATCTGTTACCATAATTCCTTTGACTGATAGTGTCAAAGTACAAGATTTCCAATCTTTTGCAATTTTCAGTACCATTATCTTTGTTTTGATATCTATATCAGACAGCATGGTACGTCTGACAACACAGGGATTAAGACGGAAAGATGAAATGATTCTCTCAACATCTTCAATAGATACCTTGCTATTTTTTTTGGCATTATCTATATGTGAGAGAATATCCTCTAGAGAATCAGTATCCTTTTTGATGATAGTGGATCTCAATGACATGGGACGTCTAAACCTTCTTATTCTATCACCAGATTGCATGGTGATTTGTCTTCTTTCTTTTATCATGATGTAATCTCTAAATTCATCGGCAAATTGTCTATATCTAAAATCATAATATGAGATGTTTACCTCTACAAATATCTGTTCGTCCAATGTTAGAGTATCTATATCAGTTTTGTATTCCAAATTAAACATGGCAACGGATTTAATTTTATATTCCTCTATTAAGTCCTCGTCGATAATAACAGAATGTAGATAATCATTTAATCCATCGTACATTGTTGGAAGATGCTCGTTGACAAAATCTTTAATTGTCTTGATGAAGGTGGGACTATATCTAACATCTTGATTAATAAAATTTATAACATTGTCCATAGGATACTTTGTAACTAGTTTTATACACATCTCTTCATCGGTAAGTTTAGACAGAATATCGTGAACAGGTGGTATATTATATTCATCAGATATACGAAGAATAATGTCCAAATCTATATTGTTTAATATATTATATAGATGTAGTGTAGCTCCTACAGGAATATCTTTAACTAAGTCAATGATTTCATCAACAGTTAGATCTATTTTAAAGTTAATCATATAGGCATTGATTTTTAAAAGGTATGTAGCCTTGACTACATTCTCATTAATTAACCATTCCAAGTCACTGTGTGTAAGAAGATTATATTCTATCATAAGCTTGACTACATTTGGTCCCGATACCATTAAAGAATTCTTATGATATAAGGAAACAGCTTTTAGGTACTCATCTACTCTACAAGAATTTTGGAGAGCCTTAACGATATCAGTGACGTTTATTATTTCAGGAGGAAAGAACCTAACATTGAGAATATCTGAATTAATAGCTTCCAGATACAGTGATTTTGGCAATAGTCCGTGTAATCCATAATCCAGTAACACGAGCTGGTGCTTGCTAGACACCTTTTCAATGTTTAATTTTTTTGAAATAAGCTTTGATAAAGCCTTCCTCGCAAATTCCGGATACATGAACATGTCGCCAACATGATTAAGTATTGTTTTTCATTATTTTTATATTTTCTCAACAAGTTCTCAATACCCCAATAGATAATAGAATATCACCCAATGCGTCCATGTTGTCTATTTCCAACAGGTCGCTATATCCACCAATAGAAGTTTTCCCAAAAAAGATTCTAGGAACAGTTCTACCACCAGTAATTTGTTCAAAATAGTCACGCAATTCATTTTCGGGTTTAAATTCTTTAATATCTACAATTTCATACGCTCCTCTTTTGAAACTAAACTTATTTAGAATATCCAGTGCGTTTCTACAAAAAGGACACGTAAACTTGACAAAAATTGTCACTTTGTTATTGGCCAACCTTTGTTGTACAAATTCCTCGGCCATTTTTAATATTTAAGTGATACAAAACTATCTCGACTTATTTAACTCTTTAGTCGAGATATATGGACACAGATAGTTATATGATAACCAACTACAGAAGACAAACGCTATAAAAAACATAATTACAACGAGCATATTTATAAATATTTTTATTCAGTATTACTTGATATAGTAATATTAGGTACAGTCAAACATTCAACCACTCTAGATACATTAACTCTCTCATTTTCTTTAACAAATTCTGCAATATCTTCGTAAAAAGATTCTTGAAACTTTTTAGAATATCTATCGACTCTAGATGAAATAGCGTTCGTCAACATACTATGTTTTGTATACATAAAGGCGCCCATTTTAACAGTTTCTAGTGACAAAATGCTAGCGATCCTAGGATCCTTTAGAATCACATAGATTGACGATTCGTCTCTCTTAGTAACTCTAGTAAAATAATCATACAATCTAGTACGCGAAATAATATTATCCTTGACTTGAGGAGATCTAAACAATCTAGTTTTGAGAACATCGATAAGTTCATCGGGAATGACATACATACTATCTTTAATAGAACTCTTTTCATCCAGTTGAATGGATTCGTCCTTAACCAACTGATTAATGAGATCTTCTATTTTATCATTTTCCAGATGATATGTATGTCCATTAAAGTTAAATTGTGTAGCGCTTCTTTTTAGCCTAGCAGCCAATACTTTAACATCACTAATATCGATATACAAAGGAGATGATTTATCGATGGTATTAAGAATTCGTTTTTCGACATCCGTCAAAACCAATTCCTTTTTGCCTGTATCATCCAGTTTGCCATTCTTTGTAAAGAAATTATTTTCTACTAGACTATTAATAAGACTGATAAGGATTCCTCCATAATTGCACAATCCAAACTTTTTCACAAAACTAGACTTTACGAGATCTACAGGAATGCGTACTTCAGGTTTCTTAGCTTGTGATTTTTTCTTTTGCGGACATTTTCTAGTGACCAACTCATCTACCATTTCATTGATTTTAGCAGTGAAATAAGCTTTCAATGCACGGGCACTGATACTATTGAAAACGAGTTGATCTTCAAATTCCGCCATTTAAGTTCACCAAACAACTTTTAAATACAAATATATCAATAGTAGTAGAATAAGAACTATAAAAAAAATAATAATTAACCAATACCAACCCCAACAACCTGTATTATTAGTTGATGTGACAGTTTTCTCATCACTTAGAACAGATTTAACAATTTCTATAAAGTCTGTCAAATCATCTTCCTGAGAACCCATAAATACACCAAATATAGCAGCGTACAACTTATCCATTTATACATTGAATATTGGCTTTTCTTTATCGCTATCTTCATCATATTCATCATCAATATCGACAAGTCCCAGATTACGAACCAGATCTTCTTCTACATTTTCAGTCATTGATACGCGTTCACTATCTCCAGAGAGTCCGATAACGTTAGCCACCACTTCTCTATCAATGATTAGTTTCTTGAGCGCGAATGTAATTTTTGTTTCCGTTCCGGATCTATAGAAAACTACAGGTGTGATAATTGCCTTGGCTAATTGTCTTTCTCTTTTACTGAGTGATTCTAGTTCACCTTCTATAGATCTGAGAATGGATGATTCTCCAGTCGAAACATATTCTACCATGGCTCCGTTTAATTTGTTGATGAAGATGGATTCATCCTTAAATGTTTTCTCTGTAATAGTTTCCGCCGAAAGACTATGCAAAGAATTTGGAATGCGTTCCTTGTGCGTAATGTTTCCATAGACAGCTTCTAGAAGTTGATACAACATAGGACTAGCCGCGGTAACTTTTATTTTTAGAAAGTATCCATCGCTTCTATCTTGTTTAGATTTATTTTTATAAAGTTTAGTCTCTCCTTCCAACATAATAAAAGTGGAAGTCATCTGACTAGATAAACTATCAGTAAGTTTTATAGAGATAGATGAACAATTAGCGTATTGAGAAGCATTTAGTGTAACGTATTCGATACATTTTGCATTAGATTTACTAATCGATTTTGCATACTCTATAACACCCGCACAAGTCTGTAGAGAATCGCTAGATGCTGTAGGTCTTGGTGAAGTTTCAACTCTCTTCTTGATTACCTTACTCATGATTAAACCTAAATAATTGTACTTTGCAATATAATGATATATATTTTCACTTTATCTCATTTGAGAATAAAAATGTTTTTGTTAACCGCTGCATGATGTACAGATTTCGGAATCGCAAACCACTTGTGGTTTTATTTTATCCTTGTCCAATGTGAATTGAATGGGAGCGGATGCGGGTTTCGTACGTAGATAGTACATTCCCGTTTTTAGACCGAGACTCCATCCGTAAAAATGCATACTCGTTAGTTTGGAATAACTCGGATCTGCTATATGGATATTCATAGATTGACTTTGATCGATGAAGGCTCCCCTGTCTGCAGCCATTTTTATGATCGTCTTTTGTGCAATTTCCCAAATAGTTTTATAAACTCGCTTAATATCTTCTGGAAGGTTTGTATTCTGAATGGATCCACCATCTACCATAATCCTATTCTTGATCTCATCATTCCATAATTTTCTCTCGGTTAAAACTCTAAGGAGATGCGGGTTAACTACTTGGAATTCTCCAGACAATACTCTCCGAGTGTAAATATTACTGGTATACGGTTCCACCGACTCATTATTTCCCAAAATTTGAGCAGTTGATGCAGTCGGCATAGGTGCCACCAATAAACTATTTCTAAGACCGTATGTTCTGATTTTATCTTTTAGATGTTCCCAATTCCAAAGATCCGACGGTACAACATTCCAAAGATCATATTGTAGAATACCGTTACTGGCGTACGATCCTACATATGTATCATATGGTCCTTCCTTCTCAGCTAGTTTACAACTCGCCTCTAATGCACCGTAATAAATGGTTTCAAAGATCTTCTTATTTAGATCTTGTGCTTCCGGGCTATCAAATGGATAATTTAAGAGAATAAACGCGTCCGCTAATCCTTGAACACCAATACCGATAGGTCTATGTCTCTTATTAGAGATTTCAGCTTCTGGAATAGGATAATAATTAATATCTATAATTTTATTGAGATTTCTGACAATTACTTTGACCACATCCTTCAGTTTGAGAAAATCAAATCGCCCATCTATTACAAACATGTTCAATGCAACAGATGCCAGATTACACACGGCTACCTCATTAGCATCCGCATATTGTATTATCTCAGTGCAAAGATTACTACACTTGATAGTTCCTAAATTTTGTTGATTACTCTTTTTGTTACACGCATCCTTATAAAGAATGAATGGAGTACCAGTTTCAATCTGAGATTCTATAATCGCTTTCCAGACGACTCGAGCCTTTATTATAGATTTGTATCTCCTTTCTCTTTCGTATAGAGTATACAATCGTTCGAACTCGTCTCCCCAAACATTGTCCAATCTAGGACATTCATCCGGACACATCAACGACCACTCTCCGTCATCCTTCACTCGTTTCATAAAGAGATCAGGAATCCAAAGAGCTATAAATAGATCTCTTGTTCTATGTTCCTCGTTTCCTGTATTCTTTTTAAGATCGAGGAACGCCATAATATCAGAATGCCACGGTTCCAAGTATATGGCCATAACTCCAGGCCGTTTGTTTCCTCCCTGATCTATGTATCTAGCGGTGTTATTATAAACTCTCAACATTGGAATAATACCGTTTGATATACCATTGGTACCGGAGATATAGCCTCCACTGGCACGAATATTACTAATTGATAGACCTATTCCCCCTGCCATTTTAGAGATTAATGCGCATCGTTTTAACGTGTCATAGATGCCTTCTATGCTATCATCGATCATGTTAAGTAGAAAACAGCTAGACATTTGGTGACGAGTAGTTCCCGCATTAAATAAGGTAGGAGAAGCGTGCGTAAACCATTTTTCAGAAAGTAGATTGTACGTCTCAATAGCTGAGTCTATATCCCATTGATGAATTCCTACTGCGACACGCATTAACATGTGCTGAGGTCTTTCAACAATTTTGTTGTTTATTTTCAACAAGTAGGATTTTTCCAAAGTTTTAAAACCAAAATAGTTGTATGAAAAGTCTCGTTCGTAAATAATAACCGAATTGAGCTTATCCTTATATTTGTTAACTATATCCATGGTAATACTTGAAATAATCGGAGAATGTTTCCCATTTTTAGGATTAACATAGTTGAATAAATCCTCCATCACTTCACTAAATAGTTTTTTTGTTTCCTTGTGTAGATTTGATATGGCTATTCTGGCGGCTAGAATGGCATAATCCGGATGTTGTGTAGTACAAGTGGCTGCTATTTCGGCTGCCAGAGTGTCCAATTCTACCGTTGTTACTCCATTATATATTCCTTGAATAACCTTCATAGCTATTTTAATAGGATCTATATGATCCGTGTTTAAGCCATAGCACAATTTTCTAATACGAGACGTGATTTTATCAAACATGACATTTTCCTTGTATCCATTTCGTTTAATGACAAACATTTTTGTTGGTGTAATAAAAAAAAATTATTTAATTTTTCATTAATAGGGATTTGACGTATGTAGCGTACAAAATTATCGTTCCTGGTATATAGATAAAGAGTCCTATATATTTGAAAATCGTTACGGTTCGATTAAACTTTAATGATTGCATAGTGAATATATCATTAGGATTTAACTCCTTGACTATCATGGCGGTGCCAGAAATTACCATCAAAAGCATTAATACAGTTATACAGATCGCAGTTAGAACGGTTATAGCATCCACCATTTATATCTAAAAATTAGATCAAAGAATATGTGACAACGTCCTAGTTGTATACTGAGAATTGACGAAACAATGTTTCTTACATATTTTTTTCTTATTAGTAACCGACTTAATAGTAGGAACTGGAAAACTAGACTTGATTATTCTATAAGTATAGATACCCTTCCAAATAATGTTCTCTTTGATAAAAGTTCCAGAAAATGTAGAATTTTTTAAAAAGTTATCTTTTGCTATTACTAATATCGTGGTTAGACGCTTATTATTAATATGAGTGATGAAATCCACACCGCTTCTAGATATCGCTTTTATTTCCACATTAGATGGTAAATCCAATAGTGAAACTATCTTTTTAGGAATGTATGGACTTGCGTTTAGAGGAGTGAACGTCTTCGGAGTAGTAAAGGATGATTCGTCAAATGAATAAACAATTTCACAAATGGATGTTAATGTATTAGTAGGAAATTTTTTGACGCTAGTGGAATTGAAGATTCTAATGGATGATGTTCTACCTATTTCATCCGATAACATGTTAATTTCCAACACCAACGGTTTTAATATTTCGATGATATACGGTAGTCTCTCTTTCGGACTTATATAGCTTATTCCACAATACGAGTCATTATATACTCCAAAAAACAAAATAACTAGTATAAAATCTTTATCGAATGGGAAAAACGAAATTATCGATATAGGTATAGAATCCGGAACATTGAACGTATTAATACTTAATTCTTTTTCAGTGGTAAGAACCGATAGGTTATTGACATTGTATGGTTTTAAATATTCTATAACTTGAGACTTGATAGATATTAATGACGAATTGAAAATTATTTTTATCACCACGTGTGTTTCAGGATCATCGTCGACGCCAGTCAACCAACCGAATGGAGTAAAATAAATATCATTAATATATGCTCTAGATATTAGTATTTTTATTAATCCTTTGATTATCATCTTCTCGTACGCGAATGATTCCATGATCAAGAGTGATTTGAGAACATCCTCCGGAGTATTAATGGGCTTAGTAAACAGTCCATCGTTGCAATAATAAAAGTTGTCCAAGTTAAAGGATATTATGCATTCGTTTAAAGATATCACCTCATCTAACGGAGACAATTTTTTGGTAGGTTTTAGAGACTTTGAAGCTACTTGTTTAACAAAGTTATTCATCGTCGTCTACTATTCTATTTAATTTTGTAGTTAATTTATCACATATCACATTAATTGACTTTTTGGTCCACTTTTCCATACGTTTATATTCTTTTAATCCTGCGTTATCCGTTTCCGTTATATACAGGGATAGATCTTGCAAGTTAAATAGAATGCTCTTAAATAATGTCATTTTTTTATCCGCTAAAAATTTAAAGAATGTATAAACTTTTTTCAAAGATTTAAAACTTTTAGGTGGAGTTCTGGTACACAATATCATAAACAAACTAATAAACATCCCACATTCAGATTCCAACAATTGATTAACTTCCACATTAATACAGCCTATTTTCGCTCCAAATGTACATTCGAAAAATCTGAATAAAACATCAATATCGCAATTTGTATTATCCAATACAGAATGTCTGTGATTCGTGTTAAAACCATCGGAAAAAGAATAGAAATAAAAATTATTATAATGGTGGAATTCAGTTGGAATATTGCCTCCGGAGTCATAAAAGGATACTAAACATTGTTTTTTATCATAAATTACACATTTCCAATGAGACAAATAACAAAATCCAAACATTACAAATCTAGAGGTAGAACTTTTAATTTTGTCTTTAAGTATATACGATAAGATATGTTTATTCATAAACGCGTCAAATTTTTCATGAATAGCTAAGGAGTTTAAGAATCTCATGTCAAATTGTCCTATATAATCCACTTCGGATCCATAAGCAAACTGAGAGACTAAGTTCTTAATACTTCGATTGCTCATCCAGGCTCCTCTCTCAGGCTCTATTTTCATCTTGACGACCTTTGGATTTTCACCAGTATGTATTCCTTTACGTGATAAATCATCGATTTTCAAATCCATTTGTGAGAAGTCTATCGCCTTAGATACTTTTTCCCGTAGTTGAGGTTTAAAGAAATACGCTAACGGTATACTAGTAGGTAACTCAAAGACATCATATATAGAATGGTAACGCGTCGTTAACTCGTCGGTTAACTCTTTCTTTTGATCGAGTTCGTCGCTACTATTGGGTCTGCTCAGGTGCCCCGACTCTACTAGTTCCAACATCATACCGATAGGAATACAAGACACTTTGCCAGCGGTTGTAGATTTATCATATTTCTCCACCACATATCCGTTACAATTTGTTAAGAATTTAGATACATCTATATTGCTACATAATCCAGCTAGTGAATATATATGACATAATAAATTGGTAAATCCTAGTTCTGGTATTTTACTAATTACTAAATCTGTATATCTTTCCATTTATCATGGAAAAGAATTTACCAGATATCTTCTTTTTTCCAAACTGCGTTAATGTATTCTCTTACAAATATTCACAAGATGAATTCAGTAATATGAGTAAAACGGAACGTGATAATTTCTCATTGGCTGTGTTTCCAGTGATAAAACATAGATGGCATAACGCACACGTTGTAAAACATAAAGGAATATACAAAGTTAGTACAGAAGCACGTGGAAAAAAAGTATCTCCTCCATCACTAGGAAAACCCGCACATATAAACCTAATGTCGAAGCAATATATATATAGTGAGTATGCAATAAGCTTTGAATGTTATAGTTTTCTAAAATGTATAACAAATACAGAAATCAATTCGTTCGATGAGTATATATTAAGAGGACTATTAGAAGCTGGTAATAGTTTACAGATATTTTCCAATTCCGTAGGCAAACGAATAGATACTATAGGTGTACTAGGGAATAAGTATCCATTTAGCAAAATTCCATTGGCCTCATTAACTCCTAAAGCACAACGAGAGATATTTTTAGCGTGGATTTCTCATAGACCTGTAGTTTTAACTGGAGGAACCGGAGTGGGTAAGACGTCACAGGTACCCAAGTTATTGCTTTGGTTTAATTATTTATTTGGTGGATTCTCTACTCTAGATAAAATCACTGACTTTCACGAAAGACCAGTCATTCTATCTCTTCCTAGGATAGCTTTAGTTAGATTGCATAGCAATACCATTTTAAAATCATTGGGATTTAAGGTACTAGATGGATCTCCTATCTCTTTACGGTACGGATCTATACCGGAAGAATTAATAAACAAACAACCAAAAAAATATGGAATTGTATTTTCTACCCATAAGTTATCTCTAACAAAACTATTTAGTTATGGCACTATTATTATAGACGAAGTTCATGAGCATGATCAAATAGGAGATATTATTATAGCAGTAGCGAGAAAGCATCATACGAAAATAGATTCTATGTTTTTAATGACTGCCACGTTAGAGGATGACAGGGAACGTCTAAAAATATTTTTACCTAATCCCGCATTTATACATATTCCTGGAGATACACTGTTTAAAATTAGCGAGGTATTTATTCATAATAAGATAAATCCATCTTCCAGAATGGCATATATAGAAGAAGAAAAGAGAAATTTAGTTACCGCTATACAGATGTATACTCCTCCTGATGGATCATCCGGTATAGTCTTTGTGGCATCCGTTGCACAGTGTCACGAATATAAATCATATTTAGAAAAAAGATTACCGTATGATATGTATATTATTCATGGTAAGGTCTTAGATATAGACGAAATATTAGAAAAAGTGTATTCATCACCTAATGTATCGATAATTATTTCTACTCCTTATTTGGAATCCAGCGTTACTATACGCAATGTTACACACATTTATGATATGGGTAGAGTTTTTGTCCCCGCTCCTTTTGGAGGATCACAACAATTTATTTCTAAATCTATGAGAGATCAACGAAAAGGAAGAGTAGGAAGAGTTAATCCTGGAACATACGTATATTTCTATGATCTGTCTTATATGAAGTCTATACAGCGAATAGATTCAGAATTTCTACATAATTATATATTGTACGCTAATAAGTTTAATCTAACACTCCCCGAAGATTTGTTTATAATCCCTACAAATTTGGATATTCTATGGCGTACAAAGGAATATATAGACTCGTTCGATATTAGTACAGAAACATGGAATAAATTATTATCCAATTATTATATGAAGATGATAGAGTATGCTAAACTTTATGTACTAAGTCCTATTCTCGCTGAGGAGTTGGATAACTTTGAGAGGACGGGAGAATTAACTAGTATTGTACAAGAAGCCATTTTATCTCTAAATTTACGAATTAAGATTTTAAAATTTAAACATAAAGATGATGATACGTATATACACTTTTGTAGAATATTATTCGGCGTCTATAACGGAACAAACGCTACTATATATTATCATAGACCTCTAACGGGATATATGAATATGATTTCAGATACTATATTTGTTCCTGTAGATAATAACTAAAAATCAAACTCTAATGACCACATCTTTTTTTAGAGATGAAAAATTTTCCACATCTCCTTTTGTAGACACGACTAAACATTTTGCAGAAAAAAGTTTATTATTATTTAGATAATCGTATACTTCATCAGTGTAGATAGTAAATGTGAACAGATAAAAGGTATTCTTGCTCAATAGATTGGTAAATTCCATAGAATATATTAATCCTTTCTTCTTGAGATCCCACATCATTTCAACCAAAGACGTTTTATCCAATGATTTACCTCGTACTATACCACATACAAAACTAGATTTTGCAGTGATGTCGTACCTGGTATTCCTACCAAACAAAATTTTACTTTTAGTTCTTTTAGAAAATTCTAAGGTAGAATCTCTATTTGTCAATATGTCATCTATGGAATTACCACTAGCAAAAAATGATAGAAATATATATTGATACATCGCAGCTGGTTTTGATCTACTATACTTTAAAAACGAATCAGATTCCATAATTGCCTGTATATCATCAGCTGAAAAACTATGTTTTACACGTATTCCTTCGGCATTTCTTTTTAATGATATATCTTGTTTAGACAATGATAAAGTTATCATGTCCATGGGAGATGCGTCTCCGTATCGTATAAATATTTCATTAGATGTTAGACGCTTCATTAGGGGTATACTTCTATAAGGTTTCTTAATTAGTCCATCATTGGTTGCGTCAAGAACTACTATCTGATGTTGTTGGGTATCTCTAGTGTTACACATGGCCTTACTAAAGTTTGGGTAAATAACTATGATATCTCTATTAATTATAGATGCATATATTTCATTCGTCAAGGATATTAATATCGACTTACTATCGTCATTAATACGTGTAATATAATCATATAAATCATGCGATAGCCAAGGAAAATTCAAATAGATGTTCATCATATAATCGTCGCTATAATTCATATTAATACTTTGACATTGACTAATTTGTAATATAGCCTCGCCACGAAGAAAGCTCTCGTATTCAGTTTCATCGATAAAGGATACCGTTAAATATAACTGGTTGCCGATAGTCTCATAGTCTATTAAGTGGTAAGTTTCGTACAAATACAGAATCCCTAAAATATTATCTAATGTGGGATTAATCCTTACCATAACTGTATAAAATGGAGCCGGAGTCATAACTATTTTACCGTTTGTACTTACTGGAATAGATGAAGGAATAATCTCCGGACATGATGGTAAAGACCCAAATGTCTGTTTGAAGAAATCCAATGTTCCAGGTCCTAATCTCTTGACAAAAATTACGATATTCGATCCCGATATCCTTTGCATTCTATTTACCAGCATATCACGAACTATATTAAGATTATCTATCATGTCTATTCTCCCACCGTTATATAAATCGCCTCCGCTAAGAAACGTTAGTATATCCATACAATGGAATACTTCATTTCTAAAATAGTATTCGTTTTCTAATTCTTTAATGTGAAATCGTATACTAGAAAGGGAAAAATTATCTTTGAGTTTTCCATTAGAAAAGAACCACGAAACTAATGTTCTGATTGCGTCTGTCTCCGTCGCTGAATTAATAGATTTACACCAAAAACTCATATAACTTCTAGATGTAGAAGCATTCGCTAAAAAATTAGTAGAATCAAAGGATATAAGTAGATGTTCCAACAAGTGAGCAATTCCCAAGATTTCATCTATATCATTCTCGAATCCGAAATTAGAAATTCCCAAGTAGATATCCTTTTTCATCCGATCATTGATGAAAATACGAACTTTATTCGGTAAGACGATCATTTACTAAGGAGTAAAATAGGAAGTAACGTTCGTATATCGTTATCGTCGTATAAATTAAAGGTGTGTTTTTTGCCATTAAGAGACATTATAATTTTACCAATATTGGAATTATAATATAGGTGTATTTGAGCACTAGAAACGGTCGATGCATCGGTAAATATAGCTGTATCTAATGTTCTAGTCGGTATTTCTTCATTTCGCTGTCTAATGATAGCGTTTTCTCTATCTGTTTCCATTACAGCTGCCTGAAGTTTATTGGTCGGGTAATATGTAAAATAATAAGAAATACATACGAATAACAAAAATAAAATAAGATATAATAAAGATGCCATTTAGAGATCTAATTTTGTTCAACTTGTCCAAATTCCTACTTACAGAAGATGAGGAATCGTTGGAGATAGTATCTTCCTTATGTAGAGGATTTGAAATATCTTACGATGACTTAATATCGTACTTTCCAGATAGGAAATACCATAAATATATTTCTAAGGTATTTGAACATGTAGATTTATCGGAGGAATTAAGTATGGAATTCCATGATACAACTCTGAGAGATTTAGTATATCTTAGATTGTACAAGTATTCCAAGTATATACGGCCGTGTTATAAATTAGGAGATAATCTAAAAGGTATAGTTGTTATAAAGGACAGAAATATATATATTAGAGAAGCAAATGATGACTTGATAGAATATCTCCTCAAGGAATACACTCCTCAGATTTATACATATTCTAATGAGCGAGTTCCCATAGCTGGTTCAAAATTAATTCTTTGTGGATTTTCTCAAGTTACATTTATGGCGTATACAACGTCGCATATAACAACAAATAAAAAGGTAGATGTTCTCGTTTCCAAAAAATGTATAGATGAACTAGTCGATCCAATAAATTATCAAATACTTCAAAATTTATTTGATAAAGGAAGCGGAACAATAAACAAAATACTCAGGAAGATATTTTATTCGGTAACAGGTGGCCAAACTCCATAGGTAGCTTTTTCTATTTCGGATTTTAGAATTTCCAAATTCACCAGCGATTTATCGGTTTTGGTGAAATCCAAGGATTTATTAATGTCCACAAATGCCATTTGTTTTGTCTGTGGATTGTATTTGAAAATGGAAACGATGTAGTTAGATAGATGCGCTGCGAAGTTTCCTATTAGGGTTCCGCGCTTCACGTCACCCAACATACTTGAATCACCATCCTTTAAAAAAAATGATAAGATATCAACATGGAGTATATCATACTCGGATTTTAATTCTTCTACTGCCTCACTGACATTTTCACAAATACTACAATACGGTTTACCGAAAATAATCAGTACGTTCTTCATTTATGGGTATCAAAAACTTAAAATCGTTACTGTTGGAAAATAAATCACTGACGATATTAGATGATAATTTATACAAAGTATACAATGGAATATTTGTGGATACAATGAGTATTTATATAGCCGTCGCCAATTGTGTCAGAAACTTAGAAGAGTTAACTACGGTATTCATAAAATACGTAAACGGATGGGTAAAAAAGGGAGGACATGTAACCCTTTTTATCGATAGAGGAAGTATAAAAATTAAACAAGACGTTAGAGACAAGAGACGTAAATATTCTAAATTAACCAAGGACAGAAAAATGTTAGAATTAGAAAAGTGTACATCCGAAATACAAAATGTTACCGGATTTATGGAAGAAGAAATAAAGGCAGAAATGCAATTAAAAATCGATAAACTCACATTTCAAATATATTTATCTGATTATGATAACATAAAAATATCATTGAATGAGATACTAACACATTTCAACAATAATGAGAATGTTACATTATTTTATTGTGATGAACGAGACGCAGAATTCGTTATGTGTCTAGAGGCTAAAACACAGTTCTCTACCACAGGAGAATGGCCGTTAATAATAAGTACCGATCAGGATACTATGCTATTCGCGTCTGCTGATAATCATCCTAAGATGATAATAAACTTAACTCAACTGTTTAAATTTGTTCCCTCGGCAGAGGATAACTATTTAGCAAAATTAACTGCATTAGTGAATGGATGTGATTTCTTTCCTGGACTCTATGGGGCATCTATAACACCCAACAACTTAAACAAAATACAATTGTTTAGTGATTTTACAATCGATAATATAGTCACTAGTTTGGCAATTAAAAATTATTATAGAAAGACTAACTCTACCGTAGACGTGCGTAATATTGTTACGTTTATAAACGATTACGCTAATTTAGAAGATGTCTACTCGTATATTCCTCCTTGTCAATGCACTGTTCAAGAATTTATATTCTCCGCATTAGATGAAAAATGGAATGAATTTAAATCATCTTATTTAGAGAGCGTGCCGTTACCCTGCCAATTAATGTACGCATTAGAACCACGTAAGGAGATTGATGTTTCAGAAGTTAAAACTTTATCATCTTATATAGATTTCGAAAATACTAAATCAGATATCGATGTTATAAAATCTATATCCTCGATTTTTGGATATTCTAATGAAAACTGTAACACCATAGTGTTCGGCATCTATAAGGATAATTTACTACTGAGTATAAATAATTCATTTTACTTTAACGATAGTCTGTTAATAACCAATACTAAAAGTGATAATATAATAAATATAGGTTACTAGATTAAAAATGGTGTTCCAGCTCGTGTGTTCTACGTGCGGCAAAGATATTTCTCACGAACGATATAAATTGATTATACGAAAAAAATCATTAAAGGATGTACTAGTCAGTGTAAAGAACGAATGTTGTAGGTTAAAATTATCTACACAAATAGAACCTCAACGTAACTTAACAGTGCAACCTCTATTGGATATAAACTAATGGATCCGGTTAATTTTATCAAGACATATGCGCCTAGAGGTTCTATTATTTCTATTAATTATGCCATGTCATTAACTAGTCATTTGAATCCATCGATAGAAAAACATGTGGGTATTTATTATGGTACGTTATTATCGGAACACTTGGTAGTTGAATCTACCTATAGAAAAGGAGTTAGAATAATCCCATTGGATAGATTTTTTGAAGGATATCTTAATGCAAAAGTATACATGTTAGAGAATATTCAAGTTATGAAAATAGCAGCTGATATGTCGTTAACTTTACTAGGTATTCCATATGGATTTGGTCATGATAGAATGTATTGTTTTAAATTGGTAGCTGAATGTTATAAAAATGCCGGTATTGATACATCGTCTAAACGAATATTAGGTAAAGATATTTTTCTGAGCCAAAACTTTACAGATGATAATAGATGGATAAAGATATATGATTCTAATAATTTAACATTTTGGCAAATTGATTACCTTAAAGGGTGAGTTAATATGCATAACTACTCCTCCGTTGTTTTTTCCCTCGTTCTTTTTCTTAACGTTGTTTGCCATCACTCTCATAATGTAAAGATATTCTAAAATGGTAAACTTTTGCATATCGGATGCAGAAATTGGTATAAATGTTGTAATTGTATTATTTCCCGTCAATGGACTAGTCACAGCTCCATCAGTTTTATATCCTTTAGAGTATTTCTCACTCGTGTCTAGCATTCTAGAGCATTCCATGATTTGTTTATCGTTGATATTGGCCGGAAAGATAGATTTTTTATTTTTTATTATATTACTATTGGCAATTGTAGATATAACTTCTGGTAAATATTTTTCTACCTTTTCATTCTCTTCTATTTTTAAGCCGGCTATATATTCTGCTATATTGTTGCTAGTATCAATACCTTTTCTGGCTAAGAAGTCATATGTGGTATTCACTATATCAGTTTTAACTGGTAGTTCCATTAGCCTTTCCACTTCTGCAGAATAATCAGAAATTGGTTCTTTACCAGAAAATCCAGCTACTATAATAGGCTCACCGATGATCATTGGCAAAATCCTATATTGTACCAGATTAATGAGAGCATATTTCATTTCCAATAATTCTGCTAGTTCTTGAGACATTGATTTATTTGATGAATCTATTTGGTTCTCTAGATACTCTACCATTTCTGCCGCATACAATAACTTGTTAGATAAAATCAGGGTTATCAAAGTGTTTAGTGTGGCTAGAATAGTGGGCTTGCACGTATTAAAGAATGCTGTAGTATGAGTAAACCGTTTTAACGAATTATATAGTCTCCAGAAATCTGTGGCGTTGCATACATGAACTGAATGACATCGAAGATTGTCCAATATTTTTAATAGCTGCTCTTTGTCCATTATTTCTATATTTGACTCGCAACAATTGTAGATACCATTAATCACTGATTCCTTTTTCGATGCCGGACAATAGCACAATTGTTTAGCTTTGGACTCTATGTATTCAGAATTAATAGATATATCTCTCAATACAGATTGCACTATACATTTTGAAACTATGTCAAAAATTGTAGAACGACGCTGTTCTGTAGCCATTTAACTTTAAATAATTTACAAAAATTTAAAATGAGCATCCGTATAAAAATCGATAAATTGCGCCAAATTGTGGCATATTTTTCAGAGTTCAGCGAAGAAGTGTCTATAAATGTAGACTCGACGGATGAGTTAATGTATATTTTTGCCGCCTTGGGCGGATCTGTAAACATTTGGGCCATTATACCTCTCAGTGCATCAGTGTTCTACCGCGGAGCCGAAAATATTGTGTTTAACCTTCCAGTGTCCAAGGTAAAATCGTGTTTGTGTAGTTTTCACAATGATGCTATCATAGATATAGAACCTGATCTGGAAAATAATCTAGTAAAACTTTCTAGTTATCATGTAGTAAGTGTCGATTGTAACAAGGAACTGATGCCTATTAGGACAGATACTACTATTTGTTTAAGTATAGATCAAAAGAAATCTTACGTATTTAATTTTCACAAGTATGAAGAAAAATGTTGTGGTAGAACCGTCATTCATCTAGAATGGTTGTTGGGCTTTATCAAGTGTATTAGTCAGCATCAGCATTTGGCTATTATGTTTAAAGATGACAATATTATTATGAAGACTCCTGGTAATACTGATGCGTTTTCCAGGGAATATTCTATGACTGAATGTTCTCAAGAACTACAAAAGTTTTCTTTCAAAATAGCTATCTCGTCTCTCAACAAACTACGAGGATTCAAAAAGAGAGTCAATGTTTTTGAAACTAGAATCGTAATGGATAATGACGATAACATTCTAGGAATGTTGTTTTCGGATAGAGTTCAATCCTTTAAGATTAACATCTTTATGGCGTTTTTAGACTAATACTTTCAATGAGATATATATGGGTGGCGGAGTAAGTGTTGAGCTCCCTAAACGGGATCCGCCTCCGGGAGTACCCACTGATGAGATGTTATTAAACGTGGATAAAATGCATGACGTGATAGCTCCCGCTAAGCTTTTAGAATATGTGCATATAGGACCACTAACAAAAGATAAAGAGGATAAAGTAAAGAAAAGATATCCAGAGTTTAGATTAGTCAACACAGGACCCGGTGGTCTTTCGGCATTATTAAGACAATCATATAATGGAACCGCACCCAATTGCTGTCGCACTTTTAATCGTACTCATTATTGGAAGAAGGATGGAAAGATATCAGATAAGTATGAAGAGGGCGCAGTATTAGAATCGTGTTGGCCCGACGTCCACGACACTGGAAAATGCGATGTTGATTTATTCGACTGGTGTCAGGGGGATACGTTCGATATGAACATATGCCATCAGTGGATCGGTTCAGCCTTTAATAGGAGTGATAGAACTGTAGAGGGTCGACAATCGTTAATAAATCTGTATAATAAGATGCAAACATTATGTAGTAAAGATGCTAGTGTACCAATATGTGAATTATTTTTGCATCATTTACGCGCACACAATACAGAAGATAGCAAAGAGATGATCGATTATATTCTAAGACAACAGTCGGCGGACTTTAAACAGAAATATATGAGATGTAGTTATCCCACTAGAGATAAGTTAGAAGAGTCATTAAAATATGCGGAACCTCGAGAATGTTGGGATCCAGAGTGTTCGAATGCCAATGTTAATTTCTTACTAACACGTAATTATAATAATTTAGGACTTTGCAATATTGTACGATGTAATACGAGCGTGAATAACTTACAGATGGATAAAACTTCCTCATTAAGATTATCATGTGGATTAAGCAATAGTGATAGATTTTCTACTGTTCCCGTCAATAGAGCAAAAGTAGTTCAACATAATATTAAACATTCGTTCGACCTAAAATTGCATTTGATCAGTTTATTATCTCTCTTGGTAATATGGATACTAATTGTAGCTATTTAAATGGGTGCCGCAGCAAGCATACAGACGACTGTGAATACACTCAGTGAACGTATCTCGTCTAAATTAGAACAAGAAGCGAACGCTAGTGCTCAAACAAAATGTGATATAGAAATCGGAAATTTTTATATCCGACAAAACCATGGATGTAACATCACTGTTAAAAATATGTGCTCTGCGGACGCGGATGCTCAGTTGGATGCTGTGTTATCAGCCGCTACAGAAACATATAGTGGATTAACACCGGAACAAAAAGCATACGTACCAGCTATGTTTACTGCTGCGTTAAACATTCAGACGAGTGTAAACACTGTTGTTAGAGATTTTGAAAATTATGTGAAACAGACTTGTAATTCTAGCGCTGTTGTCGATAACAAATTAAAGATACAAAACGTAATTATAGATGAATGTTACGGAGCCCCAGGATCTCCAACAAATTTGGAATTTATTAATACAGGATCTAGCAAAGGAAATTGTGCCATTAAGGCGTTGATGCAATTGACTACTAAGGCCACTACTCAAATAGCACCTAGACAAGTTGCTGGTACAGGTGTTCAGTTTTATATGATTGTTATCGGTGTTATAATATTGGCAGCGTTGTTTATGTACTATGCCAAGCGTATGCTGTTCACATCCACCAATGATAAAATCAAACTTATTTTAGCCAATAAGGAAAACGTCCATTGGACTACTTACATGGACACATTCTTTAGAACTTCTCCGATGATTATTGCTACCACGGATATACAAAACTGAAAATATATTGATAATATTTTAATAGATTAACATGGAAGTTATCGCTGATCGTCTAGACGATATAGTGAAACAAAATATAGCGGATGAAAAATTTGTAGATTTTGTTATACACGGTCTAGAGCATCAATGTCCTGCTATACTTCGACCATTAATTAGGTTGTTTATTGATATACTATTATTTGTTATAGTAATTTATATTTTTACGGTACGTCTAGTAAGTAGAAATTATCAAATGTTGTTGGTGTTGGTGGCGCTAGTCATCACATTAACTATTTTTTTATTACTTTATACTATAATAGTACTAGACTGACTTCTAACAAACATCTCACCTGCCATAAATAAATGCTTGATATTAAAGTCTTCTATTTCTAACACTATTCCATCTGTGGAAAATAATACTCTGACATTATCGCTAATTGATACATCGGTAAGTGATATGCCTATAAAGTAATAATCTTCTTTGGGTACATATACCAGTGTACCAGGTTCTAACAACCTATTTACTGGTGCTCCTGTAGCATACTTTTTTTTTACCTTGAGAATATCCATTGTTTGCTTGGTCAATAGCGATATGTGATTTTTTATCAACCACTCAAAAAAGTAATTGGAGTGTTCATATCCTCTACGGGCTATTGTCTCATGGCCGTGTATGAAATTTAAGTAACACGACTGTGGTAGATTTGTTCTATAGAGCCGGTTGCCGCAAATAGATAGAACTACCAATATGTTTGTACAAATGTTAAACATTAATTGATTAACAGAAAAAACAATGTTCGTTCTGGGAATAGAAACCAGATTAAAACAAAATTCATTAGAATATATGCCACGTTTATACATGGAATATAAAATAACTACAGTTTGAAAAATAACAGTATCATTTAAACATTTAACTTGCGGGGTTAATCTCACAACTTTACTGTTTTTGAACTGTTCAAAATATAGCATAGATCCATGAGAAATACGTTTAGCCGCCTTTAATAGAGGAAATCCAACCGCCTTTCTGGATCTCACCAACGACGATAGTTCTGACCAGCAACTCATTTCTTCATCATCCACCTGTTTTAACATATAATAGGCAGGAGATAGATATCCGTCATTGCAATATTCCTTCTCGTAGGCACACAATCTAATATTGATAAAATCTCCATTCTCTTCTCTGTATTTATTATCTTGTCTCGGTGGCTGATTAGGCTGTGGTCTATCGTTGTTGAATCTATTTTGGTCATTAAATCTTTCATTTCTTCCTGGTATATTTCTATCACCTCGTTTGGTTGGATTTTTGTCTATATTATCGTTTGTAACATCGGTACGGGTATTCATTTATCACAAAAAAAACTTCTCTAAATGAGTCTACTGCTAGAAAACCTCATCGAAGAAGATACCATATTTTTTGCAGGAAGTATATCTGAGTATGATGATTTACAAATGGTTATTGCTGGTGCAAAATCCAAATTTCCAAGATCTATGCTTTCTATTTTTAATATAGTACCTAGAACGATGTCAAAATATGAGTTGGAGTTGATTCATAACGAGAATATCACAGGGGCAATGTTTACCACAATGTATAATATAAGAAACAATTTGGGTCTAGGCGATGATAAACTAACTATTGAAGCCATTGAAAACTATTTCTTGGATCCTAACAATGAGGTTATGCCTCTTATCATTAATAATACGGATATGACTACCGTCATTCCTAAAAAAAGTGGTAGGAGAAAGAATAAGAACATGGTTATCTTCCGTCAAGGATCATCACCTATCTTGTGTATTTTCGAAACTCGTAAAAAGATTAATATTTATAAAGAAAATATGGAATCCGTATCGACTGAGTATACACCTATCGGAGACAACAAGGCTTTGATATCTAAATATGCGGGAATTAATATCCTGAATGTGTATTCTCCTTCCACGTCCATGAGATTGAATGCCATTTACGGATTCACCAATAAAAATAAACTAGAGAAACTTAGTACTAATAAGGAACTAGAATCGTATAGTTCTAGCCCTCTTCAAGAACCCATTAGGTTAAATGATTTTCTGGGACTATTGGAATGTGTTAAAAAGAATATTCCTCTAACAGATATTCCGACAAAGGATTGATTACTATAAATGGAGAATGTTCCTAATGTATACTTTAATCCTGTGTTTATAGAGCCCACGTTTAAACATTCTTTATTAAGTGTTTATAAACACAGATTAATAGTTTTATTTGAAGTATTCGTTGTATTCATTCTAATATATGTATTTTTTAGATCTGAATTAAATATGTTCTTCATGCCTAAACGAAAAATACCCGATCCTATTGATAGATTACGACGTGCTAATCTAGCGTGTGAAGACGATAAATTAATGATCTATGGATTACCATGGATAACAACTCAAACATCTGCGTTATCAATAAATAGTAAACCGATAGTGTATAAAGATTGTGCAAAGCTTTTGCGATCAATAAATGGATCACAACCAGTATCTCTTAACGATGTTCTTCGCAGATGATGATTCATTTTTTAAGTATTTTGCTAGTCAAGATGATGAATCTTCATTATCTGATATATTGCAAATCACTCAATATCTAGACTTTCTGTTATTATTATTGATCCAATCAAAAAATAAATTAGAAGCTGTGGGTCATTGTTATGAATCTCTTTCAGAGGAATACAGACAATTGACAAAATTCACAGACTCTCAAGATTTTAAAAAACTGTTTAACAAGGTCCCTATTGTTACAGATGGAAGGGTCAAACTTAATAAAGGATATTTGTTCGACTTTGTGATTAGTTTGATGCGATTCAAAAAAGAATCAGCTCTAGCTACCACCGCAATAGATCCTGTTAGATACATAGATCCTCGTCGTGATATCGCATTTTCTAACGTGATGGATATATTAAAGTCGAATAAAGTTGAACAATAATTAATTCTTTATTGTTATCATGAACGGCGGACATATTCAGTTGATAATCGGCCCCATGCTTTCAGGTAAAAGTACAGAATTAATTAGACGAGTTAGACGTTATCAAATAGCTCAATATAAATGTGTGACTATAAAATATTCTAACGATAATAGATACGGAACGGGACTATGGACGCATGATAAGAATAATTTTGCAGCATTGGAAGTAACTAAACTATGTGATGTCTTGGAAGCAATTACAGATTTCTCCGTGATAGGTATCGATGAAGGACAGTTCTTTCCAGACATTGTTGAATTCTGTGAGCGTATGGCAAACGAAGGAAAAATAGTTATAGTAGCCGCGCTCGATGGGACATTTCAACGTAGACCGTTTAATAATATTTTGAATCTTATTCCATTATCTGAAATGGTGGTAAAACTAACTGCAGTGTGTATGAAATGCTTTAAGGAGGCTTCCTTTTCTAAACGATTAGGTGCAGAAACCGAGATAGAAATAATAGGAGGTAATGATATGTATCAATCTGTGTGTAGAAAGTGTTACATCGACTCATAATATTATATTTTTTATCTAAAAAACTAAAAATAAACATTGATTAAATTTTAATATAATACTTAAAAATGGATGTTGTGTCGTTAGATAAACCGTTTATGTATTTTGAGGAAATTGATAATGAGTTAGATTACGAACCAGAAAGTGCAAATGAGGTCGCAAAAAAACTGCCGTATCAAGGACAGTTAAAACTATTACTAGGAGAATTATTTTTTCTTAGTAAGTTACAGCGACACGGTATATTAGATGGTGCCACCGTAGTGTATATAGGATCTGCTCCAGGTACACATATACGTTATTTGAGAGATCATTTCTATAATTTAGGAGTGATCATCAAATGGATGCTAATTGACGGCCGCCATCATGATCCTATTCTAAATGGATTGCGTGATGTGACTCTAGTGACTCGGTTTGTTGATGAGGAATATCTACGATCCATCAAAAAACAACTACATCCTTCTAAGATTATTTTAATTTCTGATGTGAGATCCAAACGAGGAGGAAATGAACCTAGTACTGCGGATTTACTAAGTAATTATGCTCTACAAAATGTCATGATTAGTATTTTAAACCCCGTGGCGTCTAGTCTTAAATGGAGATGCCCGTTTCCAGATCAATGGATCAAGGACTTTTATATCCCACACGGTAATAAAATGTTACAACCTTTTGCTCCTTCATATTCAGCTGAAATGAGATTATTAAGTATTTATACCGGTGAGAATATGAGACTGACTCGAGTTACCAAATCAGACGCTGTAAATTATGAAAAAAAGATGTATTACCTTAATAAGATAGTCCGCAACAAAGTAGTTGTTAACTTTGATTATCCTAATCAGGAATATGACTATTTTCACATGTACTTTATGTTGAGGACCGTATACTGCAATAAAACATTTCCTACTACTAAAGCAAAGATACTATTTCTACAACAATCTATATTTCGTTTCTTAAATATTCCAACGACATCAACTGAAAAAGTTAGTCATGAACCAATACAACGTAAAATATCTAGCAAAGATTCTATGTCTAAAAACAGAAATAGCAAGAGATCCGTACGCGGTAATAAATAGAAACGTACTACTGAGATATACTACCGATATAGAGTATAATGATTTAGTTACTTTAATAACCGTTAGACATAAAATTGATTCTATGAAAACTGTGTTTCAGGTATTTAACGAATCATCCATAAATTATACTCCGGTTGATGATGATTATGGAGAACCAATCATTATAACATCGTATCTTCAAAAAGGTCATAACAAGTTTCCTGTAAATTTTCTATACATAGATGTGGTAATATCTGACTTATTTCCTAGCTTTGTTAGACTAGATACTACAGAAACTAATATAGTTAATAGTGTACTACAAACAGGCGATGGTAAAAAGACTCTTCGTCTTCCTAAAATGTTAGAGACGGAAATAGTTGTCAAGATTCTCTATCGTCCTAATATACCATTAAAAATTGTTAGATTTTTCCGCAATAACATGGTAACTGGAGTAGAGATAGCCGATAGATCTGTTATTTCAGTCGCTGATTAATCAATTAGTAGAGATGAGATAAGAACATTATAATAATCAATAATATATCTTATATCTGTTTAGAAAAATGCTAATATTAAAATAGCTAACGCTAGTAATCCAATCGGAAGCCATTTGATATCTATAATAGGGTATCTAATTTCCTGATTCAGATAGCGTACGGCTATATTCTCGGTAGCTACTCGTTTGGAATCACAAACATTATTTACATCTAATTTACTATCTGTAATGGAAACGTTTCCCAATGAAATGGTACAATCAGATACATTACATCTTGATATATTTTTTTTTAAAGAGGCTGGTAACAACGCATCGCTTCGTTTACATGGCTCGTACCAACAATAATAGGGTAATCTTGTATCTATTCCTATCCGTACTATACTTTTATCAGGATAAATACATTTACATCGTATATCGTCTTTGTTAGCATCACAGAATGCATAAATTTGTTCGTCCGTCATGATAAAAATTTAAAGTGTAAATATAACTATTATTTTTATAGTTGTAATAAAAAGGGAAATTTGATTGTATACCTTCGGTTCTTTAAAAGAAACTGACTTGATAAAAATGGCTGTAATCTCTAAGGTTACGTATAGTCTATACGATCAAAAAGAGATTAATGCTACAGATATTATCATTAGTCATATTAAAAATGACGACGATATCGGTACCGTTAAAGATGGTAGACTAGGTGCTATGGATGGGGCATTATGTAAGACTTGTGGGAAAACGGAATTGGAATGTTTCGGTCACTGGGGTAAAGTAAGTATTTATAAAACTCATATAGTTAAGCCTGAATTTATTTCAGAAATTATTCGTTTACTGAATCATATATGTATTCATTGCGGATTATTGCGTTCACGAGAACCGTATTCCGACGATATTAACCTAAAAGAGTTATCGGGACACGCTCTTAGGAGATTAAAGGATAAAATATTATCCAAGAAAAAGTCATGTTGGAACAGCGAATGTATGCAACCGTATCAAAAAATTACTTTTTCAAAGAAAAAGGTTTGTTTCGTCAACAAGTTGGATGATATTAACGTTCCTAATTCTCTCATCTATCAAAAGTTAATTTCTATTCATGAAAAGTTTTGGCCATTATTAGAAATTCATCAATATCCAGCTAACTTATTTTATACAGACTACTTTCCCATCCCTCCGTTGATTATTAGACCGGCTATTAGTTTTTGGATAGATAGTATACCCAAAGAGACAAATGAATTAACTTACTTATTAGGTATGATCGTTAAGAATTGTAACTTGAATGCTGATGAACAGGTTATCCAGAAGGCGGTAATAGAATACGATGATATTAAAATTATTTCTAATAACACTACCAGTATCAATTTATCATATATCACATCCGGCAAAAATAATATGATTAGAAGTTATATCGTCGCTCGGCGAAAGATCAGACCAGCTAGATCTGTAATTGGTCCCAGTACATCTATCACCGTTAATGAGGTAGGAATGCCCACATATATTAGAAATACACTTACAGAAAAGATATTTGTTAATGCCTTTACAGTGGATAAAGTTAAACAACTATTAGCATCAAACCAAGTTAAATTTTACTTTAATAAACGATTAAACCAATTAACAAGAATACGTCAAGGAAAGTTTATCAAAAATAAAATACATTTATTGCCTGGTGATTGGGTAGAAGTAGCTGTTCAAGAATATACAAGTATTATTTTTGGAAGACAACCGTCTCTACATAGATACAACGTCATCGCTTCATCTATCAGAGCCACCGAAGGAGATACTATCAAAATATCTCCCGGAATTGCCAACTCTCAAAATGCTGATTTCGACGGAGATGAAGAATGGATGATATTGGAGCAAAATCCTAAAGTCGTAGTTGAACAAAGTATTCTTATGTATCCGACGACGTTACTCAAACACGATATTCATGGAGCCCCCGTTTATGGATCTATTCAAGATGAAATCGTAGCAGCGTATTCATTGTTTAGGATACAAGATCTTCGTTTAGATGAAGTATTGAACATCTTGGGGAAATATGGAAGAGAGTTCGATCCTAAAGGTAAATGTAAATTCAGCGGTAAAGATATCTATACTGACTTGATAGGTGAAAAGATTAATTATCCGGGTCTCTTAAAGGATGGCGAAATTATTGCAAACGACGTAGATAGTAATTTTGTTGTAGCTATGAGGCATCTGTCATTGGCTGGACTCTTATCCGATCATAAATCGAACGTGGAAGGTATCAACTTTATTATCAAGTCATCTTATGTTTTTAAGAGATATCTATCTATTTACGGTTTTGGGGTGACATTCAAAGATCTGAGACCAAATTCGACGTTCACTAATAAATTGGAGGCTATCAACGTAGAAAAAATAGAACTTATCAAAGAAGCATACGCCAAATATCTCAAAGATGTAAGAGACGGGAAAATAGTTCCATTATCTAAAGCTTTAGAGGCGGACTACTTGGAATCCATGTTATCCAACTTGACAAATCTTAATATCAGAGAGATAGAAGAACATATGAGACAAACGCTGATAGATGATCCAGATAATAACCTCCTGAAAATGGCCAAAGCGGGTTATAAAGTAAATCCCACAGAACTAATGTATATTCTAGGTACTTATGGACAACAGAGGATAGATGGCGAACCAGCAGAGACTCGAGTATTGGGTAGAGTCTTACCTTACTATCTTCCAGACTCTAAGGATCCAGAAGGAAGAGGTTATATTCTTAATTCTTTAACAAAAGGATTAACGGGTTCTCAATATTACTTTTCGATGCTGGTTGCAAGATCTCAATCTACTGATATCGTCTGTGAAACATCACGTACCGGAACACTGGCTAGAAAAATCATTAAAAAGATGGAGGATATGGTGGTCGACGGATACGGACAAGTAGTTATAGGTAATACGCTCATCAAGTACGCAGCCAATTATACCAAAATTCTAGGCTCAGTATGTAAACCTGTAGATCTTATCTATCCAGATGAGTCCATGACTTGGTATTTGGAAATTAGTGCTTTGTGGAATAAAATAAAACAGGGATTCGTTTACTCTCAGAAACAGAAACTTGCAAAGAAGACATTGGCGCCGTTTAATTTCCTAGTATTCGTCAAACCCACCACTGAGGATAATGCTATTAAGGTTAAGGATCTGTACGATATGATTCATAACGTCATTGATGATGTGAGAGAGAAATACTTCTTTACGGTATCTAATATAGATTTTATGGAGTATATATTCTTGACGCATCTTAATCCTTCTAGAATTAGAATTACAAAAGAAACGGCTATCACTATCTTTGAAAAGTTCTATGAAAAACTCAATTATACTCTAGGTGGTGGAACTCCTATTGGAATTATTTCTGCACAGGTATTGTCTGAGAAGTTTACACAACAAGCCCTGTTCAGTTTTCACACTACTGAAAAGAGTGGTGCTGTAAAACAAAAACTTGGTTTCAACGAGTTTAATAACTTGACTAATTTGAGTAAGAATAAGACCGAAATTATCACTCTGGTATCCGATGATATCTCTAAACTTCAATCTGTTAAGATTAATTTCGAATTTGTATGTTTGGGAGAATTAAATCCAGACATCACTCTTCGAAAAGAAACAGATAGATATGTAGTAGACATAATAGTCAATAGATTATACATCAAGAGAGCAGAAATAACCGAATTAGTCGTCGAATATATGATTGAACGATTTATCTCCTTTAGCGTCATTGTAAAGGAATGGGGCATGGAGACATTCATTGAGGACGAGGATAATATTAGATTTACTGTCTACCTAAATTTCGTTGAACCGGAGGAATTGAATCTTAGTAAGTTTATGATGGTTCTTCCGGGTGCCGCCAACAAGGGCAAGATTAGTAAATTCAAGATTCCTATCTCTGACTATACGGGATATAACGACTTCAATCAAACAAAAAAGCTCAATAAGATGACTGTAGAACTCATGAATCTAAAAGAATTGGGTTCTTTCGATTTGGAGAACGTCAACGTGTATCCTGGAGTATGGAATACATACGATATCTTCGGTATTGAGGCCGCTCGTGGATACTTGTGCGAAGCCATGTTAAACACCTATGGAGAAGGTTTCGATTATCTGTACCAGCCTTGTGATCTTCTCGCTAGTTTACTATGTGCTAGTTACGAACCAGAATCAGTTAATAAATTCAAGTTCGGTGCAGCTAGTACTCTTAAGAGAGCTACGTTCGGAGATAATAAAGCATTGTTAAACGCGGCTCTTCATAAAAAGTCAGAACCTATTAACGATAATAGTAGCTGCCACTTTTTTAGCAAGGTCCCTAATATAGGAACTGGATATTACAAATACTTTATCGACTTGGGTCTTCTCATGAGAATGGAAAGGAAATTATCTGATAAGATATCTTCTCAAAAGATCAAGGAGATAGAAGAAACAGAAGACTTTTAATTCTTATCAATAACATATTTTTCTATGATCTGTCTTTTAAACGATGGATTTTCCACAAATGCGCCTCTCAAGTCCCTCATAGAATGATACACGTATAAAAAATATAGCATAGGTGATGACTCCTTATTTTTAGACATTAGATATGCCAAAATCATAGCCCCGCTTCTATTTACTCCCGCAACACAATGAACCAACACGGGCTCGTTTCGTTGATCACATTTAGATAAGAAGGCGGTCACGTCGTCAAAATATTTACTAATATCAGTAGTTGTATCATCTACCAACGGTATATGAATAATATTAATATTAGAGTTAGGTAATGTATATTTATCCATCGTCAAATTTAAAACATATTTGAACTTAACTTCAGATGATGGTGCATCCATAGCATTTTTATAATTTCCCAAATACACATTATTTGTTACTCTTGTCATTATAGTGGGAGATTTGGCTCTGTGCATATCTCCAGTTGAACGTAGTAGTAAGTATTTATACAAACTTTTCTTATCCATTTATAACGTACAAATGGATAAAACTACTTTATCAGTAAACGCATGCAATTTAGAATACGTTAGAGAAAAGGCTATAGTAGGCGTACAAGCAGCCAAGACATCAACACTTATATTTTTTGTTATTATATTGGCAATTAGTGCGCTATTACTCTGGTTTCAGACGTCTGATAATCCAGTCTTTAATGAATTAACGAGATATATGCGAATTAAAAATACGGTTAACGATTGGAAATCATTAACGGATAGCAAAACAAAATTAGAAAGTGATAGAGGTAGACTTCTAGCCGCTGGTAAGGATGATATATTCGAATTCAAATGTGTGGATTTCGGCGCCTATTTTATAGCTATGCGATTGGATAAGAAAACATATCTGCCGCAAGCTATTAGGCGAGGTACTGGAGACGCGTGGATGGTTAAAAAGGCGGCAAAAGTCGATCCATCTGCTCAACAATTTTGTCAGTATTTGATAAAACACAAGTCTAATAATGTTATTACTTGTGGTAATGAGATGTTAAATGAATTAGGTTATAGCGGTTATTTTATGTCACCGCATTGGTGTTCCGATCTTAGTAATATGGAATAAGTGTTAGATAAATGCGGTAACAAATGTTCCTGTAAGGAACCATAACAGTTTAGATTTAACATTAAAGATGAGCATAAACATAATAAACAAAATTACAATCAAACCTATAACATTAATATCAAACAATCCAAAAAATGAAATCAGTGGAGTAGTAAACGTGTACATGACTCCTGGATAACGTTTAGCAGCTACCGTTCCTATTCTAGACCAAAAATTTGGTTTCATGGTTTCGAAGCGGTGTTCTGCAACAAGACGAGGATCGTGTTCTACATATTTGGCAGAGTTATCCATTATTTGCCTGTTAATCTTCATTTCGTTTTCGATTCTGGCTATTTCAAAATAAAATCCCGATGATAGACCTCCAGACTTTATAATTTCATCTACGATGTTCAGCGCCGTAGTAACTCTAATAATATAGGCTGATAAGCTAACATCATACCCTCCTGTATATGTGAATATGGCATGATCTTTGTCTATTACAAGCTCGGTTTTAACTTTATTTCCTGTAATAATTTCTCTCATCTGTAGGATATCTATTTTCTTGTCATGTATTGCCTTCAAGACGGGACGAAGAAACGTAATATCCTCAATAACGTTATCGTTTTCTATAATAACTACATATTCTACATTTTTATTTTCTAGCTCGATAAAAAATTTAGAATCCCATAGGGCTAAATGTCTAGCGATATTTCTTTTCGTTTCCTCTGTACACATAGTGTTACAAAACCCTGAAAAGAAGTGAGTATACTTGTCATCATCTCTAATATTTCCTCCAGTCCATTGTATAAACACATAATCCTTGTAATGATCTGGATCATCATTGACTATCACAACATCTCTTTTTTCTTGCATAACTTCATTGTCCTTCACATCATCGAACTTCTGATCATTAATATGCTCATGAACATTAGGAAATGTTTCTGATGGAGGTCTATCAATAACTGGCACAACAATAACAGGAGTTTTCGCCGCCGCCATTTAGTTATTGAAATTAATCATATACAACTCTCTAATACGAGTTATATTTTCGTCTATCCATTGTTTCACATTGACATATTTCGACAAAAAGATATAAAATGCGTATTCCAATGCTTCTCTGTTTAATGAATTACTAAAATATACAAACACGTCACTGTCTGGTAATAAATGATATCTTAGAATATTGTAACAATTTATTTTGTATTGTACATGTTCGTGATCTATGAGTTCTTCTTCGAATGGCATAGGATCTCCGAATCTGAAAACGTATAAATAGGAGTTAGAATAATAATATTTGAGAGTATTGGTAATGTATAAACTCTTTAGCGGTATAATTAGTTTTTTTCTCTCGATTTCTATTTTTAGATGTGATGGAAAAATGACTAATTTTGTAGCATTAGTATCATGAACTCTAATCAAAATCTTAATATCTTCGTCACACGTTAGCTCTTTGAAGTTTTTAAGAGATGCATCAGTTGGTTTTACAGATGGAGTAGGTGTAACAATTTTTTGTTTAATGCATGTATGTATTGGAGCCATTGTCTTAACTATAATGGTGCTTGTATCGAAAAACTTTAATGCGGATAACGGAAGCTCTTCGCCGCGACTTTCTACGTCGTAATTGGGTTCTAATGCCGATCTCTGAATGGATACTAGTTTTCTAAGTTCTAATGTGATTCTCTGAAAATGTAAATCCAATTCCTCCGGCATTATAGATGTGTATACATCGGTAAATAAAACTATAGTATCCAACGATCCCTTCTCGCAAATTCTAGTCTTAACCAAGAAATCGTATATAACTACGGAGATGGCGTATTTAAGAGTGGATTCTTCTACCGTTTTGTTCTTGGATTTCATATAAGAAACTATAAAGTCCGCACTACTGTTAAGAATGATCACTAACGCAACTATATAGTTCAAATTAAGCATCTTGGAAACATAAAATAACTCTGTAGATGATACTTGACTTTCGAATAAGTTTGCAGACAAACGAAGAAAGAACAGACCTCTCTTAATTTCAGAAGAAAACTTTTTTTCGTATTCCTGACGTCTAGAGTTTATATCAATAAGAAAGTTAAGAATTAGTCGGTTAATGTTGTATTTCATTACCCAAGTTTGAGATTTCATAATATTGTCAAAAGACATGATAATATTAAAGATAAAGCGCTGACTATGAACGAAATAGCTATATGGTTCGCTCAAGAATATAGTCTTGTTAAACGTGGAAACGATAACTGTATTTTTAATCACGTCAGCGACATCTAAATTAAATATAGGTATATTTATTCCACACACACTACAATATGCCACACCATCTTCATAATAAATAAATTCGTTAGCAAAATTATTAATTTTAGTGAAATAGTTAGCGTCAACTTTCATAGCTTCCTTCAATCTAATTTGATGCTCACATGGCGCGAATTCTACTCTAACATCCCTTTTCCATGCCTCAGGTTCATCGATCTCTATAATATCTAGTTTCTTGCGTTTCACAAACACAGGCTCGTCTCTCGCGATGAGATCTGTATAGTAACTATGTAAATGATAACTAGATAGAAAGATGTAGCTATATAGATGACGATCCTTTAAGAGAGGTATAATAACTTTACCCCAATCAGATAGACTGTTGTTATGGTCTTCGGAAAAAGAATTTTTATAAATTTTTCCAGTATTTTCTAAATATACATACTTGATATCTAAGAAATCCTTAATGATAATAGGAATGGATAATCCGTCTATTTTATAAAGAAATACATATCGCATATTATACTTTTTTTTGGAAATTGGAATACCGATGTGTCTACATAAATACGCAAAGTCTAAATATTTTTTAGAGAATCTTAGTTGGTCCAAATTCTTTTCCAAGTACGGTAATAGATTTTTCATATTGAACGGTATCTTCTTGATCTCTGGTTCTAATTCCGCATTAAATGATGAAACTAAGTCACTATTTTTATAACTAACGATTACATCACCTCTAACATCATCATTTACCAGGATACTGATCTTCTTTTGTCGTAAATACATGTCTAATGTGTTAAAAAAAAGATCATACAAGTTATACGTCATTTCATCTGTAGTATTCTTGTCATTGAAGGATAAACTCGTACTAATCTCTTCTTTAACAGTCTGTTCAAATTTATATCCTATATACGAAAAAATAGCAACCAGTGTTTGATCATCCGCGTCAATATTCTGTTCTATCGTAGTGTATAGCAATCTTATATCTTCTTCTGTGATAGTCGATACGTTATAAAGGTTGATAACGAAAATATTTTTATTTCGTGAAATAAAGTCATTGTAGGATTTTGGACTTATATTCGTGTCTAGTAGATATGATTTTATTTTTGGAATGATCTCAATTAAAATAGTCTCTTTAGAGTCCATTTAAAGTTACAAACAACTAGGAAATTGGTTTATGATGTATAATTTTTTTAGTTTTTATAGATTCTTTATTCTATACTTAAAAAATGAAAATAAATACAAAGGTTCTTGAGGGTTGTGTTAATTGAAAGCGAGAAATAATCATAAATTATTTCATTATCGCGATATCCGTTAAGTTTGTATCGTAATGGCGTGGTCAATTACGAATAAAGCGGATACTAGTAGTTTCACAAAGATGGCTGAAATCAGAGCTCATCTAAGAAATAGCGCTGAAAATAAAGATAAAAACGAGGATATTTTCCCGGAAGATGTAATAATTCCATCTACTAAGCCCAAAACCAAACGAACCACTACTCCTCGTAAACCAGCGGCTACTAAAAGATCAACCAAAAAGGATAAAGAAAAGGAGGAAGTGGAAGAAGTAGAAGAAGTAGTTATAGAGGAATATCATCAAACAACTGAAGAAAATTCTCCACCTCCGTCATCATCTCCTGGAGTCGGCGACATTGTAGAAAGCGTGGCCGCTGTAGAGCTCGATGATAGCGACGGGGATGATGAACCTATGGTACAAGTTGAAGCTGGTAAAGTAAATCATAGTGCTAGAAGCGATCTCTCTGACCTAAAGGTGGCTACCGACAATATCGTTAAAGATCTTAAGAAAATTATTACTAGAATCTCTGCAGTATCGACTGTTCTAGAGGATGTTCAAGCAGCTGGTATCTCTAGACAATTTACTTCTATGACTAAAGCTATTACAACACTATCTGATCTAGTCACCGAGGGAAAATCTAAAGTTGTTCGTAAAAAAGTTAAAACTTGTAAGAAGTAAATGCGTGCACTTTTTTATAAAGATGGTAAACTGTTTACCGATAATAATTTTTTAAATCCTGTATCAGACGATAATCCAGCGTATGAGGTTTTGCAACATGTTAAAATTCCTACTCATTTAACAGATGTAGTAGTATATGAACAAACGTGGGAAGAGGCATTAACTAGATTAATTTTTGTGGGAAGTGATTCAAAAGGACGTAGACAATACTTTTACGGAAAAATGCATGTACAGAATCGCAATGCTAAAAGAGATCGTATTTTTGTTAGAGTATATAACGTTATGAAACGAATTAATTGTTTTATAAACAAAAATATAAAGAAATCGTCCACAGATTCCAATTATCAGTTGGCGGTTTTTATGTTAATGGAAACTATGTTTTTTATTAGATTTGGTAAAATGAAATATCTTAAGGAGAATGAAACAGTAGGGTTATTAACACTAAAAAATAAACACATAGAAATAAGTCCCGATGAAATAGTTATCAAGTTTGTAGGAAAGGACAAAGTTTCACATGAATTTGTTGTTCATAAGTCTAATAGACTATATAAACCGTTATTGAAACTGACTGATGATTCTAGTCCCGAAGAATTTCTGTTCAACAAACTAAGTGAACGAAAGGTATACGAATGTATCAAACAGTTTGGTATTAGAATCAAGGATCTCCGAACGTATGGAGTCAATTATACGTTTTTATATAATTTTTGGACAAATGTAAAGTCCGTATCTCCTCTTCCATCACCAAAAAAGTTGATAGCGTTAACTATCAAACAAACTGCTGAAGTGGTAGGTCATACTCCATCAATTTCAAAAAGAGCTTATATGGCAACGACTATTTTAGAAATGGTAAAGGATAAAAATTTTTTAGACGTAGTATCTAAAACTACGTTCGATGAATTCCTATCTATAGTCGTAGATCACGTTAAATCATCTACGGATGGATGATAATAGATCTTTACACAAATAATTACAAGACCGATAAATGGAAATGGATAAACGGATGAAATCTCTCGCTATGACAGCTTTCTTCGGAGAGCTAAACACGTTAGATATTATGGCATTGATAATGTCTATATTTAAACGCCATCCAAACAATACCATTTTTTCAGTGGATAAGGATGGTCAATTTATGATTGATTTCGAATACGATAATTATAAGGCTTCTCAATATTTGGATCTGACCCTCACTCCGATATCTGGAAATGAATGCAAGACTCACGCATCGAGTATAGCCGAACAATTGGCGTGTGTGGATATTATTAAAGAGGATATTAGCGAATATATCAAAACTACTCCCCGTCTTAAACGATTTATAAAAAAATACCGCAATAGATCATATACTCGTATCAGTCGAGATACAGAAAAGCTTAAAATAGCTCTAGCTAAAGGCATAGATTACGAATATATAAAAGACGCTTGTTAATAAGTAAATGAAAAAAAACTAGTCGTTTATAATAAAACACGATATGGATGCCAACATAGTATCATCTTCTACTATTGCGACGTATATAGACGCTTTAGCGAAGAATGCTTCAGAATTAGAACAGAGGTCTACCGCATACGAAATAAATAATGAATTGGAACTAGTATTTATTAAACCGCCATTGATTACGTTGACAAATGTAGTAAATATCTCCACGATTCAGGAATCGTTTATTCGATTTACCGTTACTAATAAGGAAGGTATCAAAATTAGAACTAAGATTCCATTATCTAAGGTACATGGTCTAGATGTAAAAAATGTACAGTTGGTAGATGCTATAGATAACATAGTTTGGGAAAAGAAATCATTAGTGACGGAAAATCGTCTTCACAAAGAATGCTTGTTGAGACTATCGACAGAGGAACGTCATATATTTTTGGATTACAAGAAATATGGATCCTCTATCCGACTAGAATTAGTCAATCTTATTCAAGCAAAAACAAAAAACTTTACGATAGACTTTAAGCTAAAATATTTTCTAGGATCTGGTGCTCAATCTAAAAGTTCTTTATTGCACGCTATTAATCATCCAAAGTCAAGGCCTAATACATCTCTGGAAATAGAATTTACACCTAGAGACAATGAAACAGTTCCATATGATGAACTAATAAAGGAATTGACGACTCTCTCGCGTCATATATTTATGGCTTCTCCAGAGAATGTAATTCTTTCTCCACCTATTAACGCACCTATAAAGACTTTTATGTTGCCTAAACAAGATATAGTAGGTCTGGATCTGGAAAATCTATATGCCGTAACTAAGACTGATGGCATTCCTATAACTATCAGAGTTACATCAAAAGGGTTGTATTGTTATTTTACACATCTTGGTTATATTATTAGATATCCAGTTAAGAGAACAATAGATTCCGAAGTAGTAGTCTTTGGTGAGGCAGTTAAGGATAAGAACTGGACCGTATATCTCATTAAGCTAATAGAGCCCGTAAATGCAATCAGTGATAGACTAGAAGAAAGTAAGTATGTTGAATCTAAACTAGTGGATATTTGTGATCGGATAGTATTCAAGTCAAAGAAATACGAAGGTCCGTTTACTACAACTAGTGAAGTCGTCGATATGTTATCTACATATTTACCAAAGCAACCAGAAGGTGTTATTCTGTTCTATTCAAAGGGACCTAAATCTAACATTGATTTTAAAATCAAAAAGGAGAATACTATAGACCAAACTGCAAATGTAGTATTTAGGTACATGTCCAGTGAACCAATTATCTTTGGAGAGTCGTCTATCTTTATAGAGTATAAGAAATTTACCAACGATAAAGGCTTTCCTAAAGAATATGGTTCTGGTAAGATTGTGTTATATAACGGCGTTAATTATCTAAATAATATCTATTGTTTGGAATATATTAATACACATAATGAAGTGGGTATTAAGTCCGTTGTTGTACCTATTAAGTTTATAGCAGAATTCTTAGTCAATGGAGAAATACTTAAACCTAGAATCGATAAAACCATGAAATATATTAACTCAGAAGACTATTATGGAAATCAACATAATATCATAGTCGAACATTTAAGAGATCAAAGCATCAAAATAGGAGATGTCTTTAACGAGGATAAACTATCGGATATTGGACATCAATACGCCGCCAACAACGATAAATTTAGATTAAATCCAGAAGTTAGTTATTTTACTAATAAACGAACTAGAGGGCCGTTGGGAATTTTATCAAACTACGTCAAGACTCTTCTTATTTCTATGTATTGTTCCAAAACATTTTTAGACGATTCCAACAAACGAAAGGTATTAGCGATTGATTTTGGAAACGGTGCTGACCTGGAAAAATACTTTTATGGAGAGATTGCGTTATTGGTAGCGACGGATCCGGATGCTGATGCTATAGCTAGAGGAAATGAAAGATACAACAAATTAAATTCTGGAATTAAAACCAAGTACTACAAATTTGACTACATTCAGGAAACTATTCGATCCGATACATTTGTCTCTAGTGTCAGAGAAGTATTCTATTTTGGAAAGTTTAATATCATTGACTGGCAGTTCGCTATTCATTATTCTTTTCATCCAAGACATTATGCTACAGTCATGAATAACTTATCCGAACTAACTGCTTCTGGAGGCAAGGTATTAATTACTACCATGGATGGAGACAAATTATCAAAATTAACCGATAAAAAGACTTTTATAATTCATAAGAATCTACCTAGTAGCGAAAACTATATGTCTGTAGAAAAAATAGCTGATGATAGAATAGTGGTATATAATCCATCAACAATGTCTACTCCAATGACTGAATACATTATCAAAAAGAACGATATAGTCAGAGTGTTTAATGAATACGGATTTGTTCTTGTAGATAATGTTGATTTCGCTACAATTATAGAACGAAGTAAAAAGTTTATTAATGGCGCATCTACAATGGAAGATAGACCGTCTACAAGAAACTTTTTCGAACTAAATAGAGGAGCCATTAAATGTGAAGGTTTAGATGTCGAAGACTTACTTAGTTACTATGTTGTTTATGTCTTTTCTAAGCGGTAAATAATAATATGGTATGGGTTCTGATATCCCCGTTCTAAATGCATTAAATAATTCCAATAGAGCGATTTTTGTTCCTATAGGACCTTCCAACTGTGGATACTCTGTATTATTAATAGATATATTAATACTTTTGTAGGGTAACAGAGGTTCTACGTCTTCTAAAAATAAAAGTTTTATAACATCTGGCCTGTTCATAAATAAAAACTTGGCGATTCTATATATACTCTTATTATCAAATCTAGCCATTGTCTTATAGATGTGAGCTACTGTAGGTGTACCATTTGATTTTCTTTCTAATACTATATATTTCTCTCGAAGAAGTTCTTGCAGATCATCTGGGAATAAAATACTACTATTGAGTAAATCAGTTATTTTTTTTATATCGATATTGATGGACATTTTTATAGTTAAGGATAATAAGTATCCCAAAGTAGATAACGACGATAACGAAGTATTTATACTTTTAGGAAATCACAATGACTTTATCAGATCAAAATTAACAAAATTAAAGGAGCATGTATTTTTTTCTGAATATATTGTGACTCCAGATACATATGGATCTTTATGCGTCGAATTAAATGGGTCTAGTTTTCAGCACGGTGGTAGATATATAGAGGTGGAGGAATTTATAGATGCTGGAAGACAAGTTAGATGGTGTTCTACATCCAATCATATATCTGAAGATATACACACTGATAAATTTGTCATTTATGATATTTATACGTTTGATTCGTTCAAGAATAAACGATTGGTATTTGTACAGGTGCCTCCATCATTAGGAGATGATAGCTATTTAACTAATCCGTTATTGTCTCCGTATTATCGTAATTCAGTAGCCAGACAAATGGTCAATGATATGATTTTTAATCAAGATTCATTTTTAAAATATTTATTAGAACATCTGATTAGAAGCCACTATAGAGTTTCTAAACATATAACAATAGTTAGATACAAGGATACCGAAGAATTAAATCTAACAAGAATATGTTATAATAGAGATAAGTTTAAGGCATTTGTATTCGCTTGGTTTAACGGCGTTTCGGAAAATGAAAAGGTACTAGATACGTATAAAAAGGTATCTGATTTGATATAATGAATTCAGTGACTATATCACACGCACCATATACTATTACTTATCACGATGATTGGGAACCAGTAATGAGTCAATTGGTAGAGTTTTATAACGAAGTAGCCAGTTGGCTGCTACGAGACGAGACGTCGCCTATTCCTGATAAGTTCTTTATACAATTGAAACAGCCGCTTAGAAATAAACGAGTATGTGTGTGTGGTATAGATCCGTATCCAAAAGATGGAACTGGTGTACCGTTCGAATCACCAAATTTTACAAAAAAATCAATTAAGGAGATAGCTTCATCTATATCTAGATTAACCGGAGTAATTGATTATAAAGGTTATAACCTTAATATAATAGACGGGGTTATACCCTGGAATTATTACTTAAGTTGTAAATTAGGAGAAACAAAAAGTCACGCGATTTACTGGGATAAGATTTCCAAGTTACTGCTGCAGCATATAACTAAACACGTTAGTGTTCTTTATTGTTTGGGTAAAACAGATTTCTCGAATATACGGGCAAAGTTAGAATCCCCGGTAACTACCATAGTGGGATATCATCCAGCGGCCAGAGACCACCAATTCGAGAAAGATCGATCATTTGAAATTATCAACGTTTTACTGGAATTAGACAACAAGACACCTATAAATTGGGCTCAAGGGTTTATTTATTAATGCTTTAGTGAAATTTTAACTTGTGTTCTAAATGGATGCGGCTATTAGAGGTAATGATGTTATCTTTGTTCTTAAGACTATAGGTGTCCCGTCAGCATGCAGACAAAATGAAGATCCAAGATTCGTAGAAGCATTTAAATGCGACGAGTTAGAAAGATATATTGATAATAATCCAGAATGTACACTATTCGAAAGTCTTAGGGATGAGGAAGCATACTCTATAGTCAGAATTTTCATGGATGTAGATTTAGACGCGTGTCTAGACGAAATAGATTATTTAACGGCTATTCAAGATTTTATTATCGAGGTGTCAAACTGTGTAGCTAGATTCGCATTTACAGAATGCGGTGCCATTCATGAAAATGTAATAAAATCCATGAGATCTAATTTTTCATTGACTAAGTCTACAAATAGAGATAAAACAAGTTTTCATATTATCTTTTTAGACACGTATACCACTATGGATACATTGATAGCTATGAAACGAACACTATTAGAATTAAGTAGATCATCTGAAAATCCACTAACAAGATCGATAGACACTGCCGTATATAGGAGAAAAACAACTCTTCGGGTTGTAGGTACTAGGAAAAATCCAAATTGCGACACTATTCATGTAATGCAACCACCTCATGATAATATAGAAGATTACCTATTCACTTACGTGGATATGAACAACAATAGTTATTACTTTTCTCTACAACGACGATTGGAGGATTTAGTTCCTGATAAGTTATGGGAACCAGGGTTTATTTCGTTCGAAGACGCTATAAAAAGAGTTTCAAAAATATTCATTAATTCTATAATAAACTTTAATGATCTCGATGAAAATAATTTTACAACGGTACCACTGGTCATAGATTATGTAACACCTTGTGCATTATGTAAAAAACGATCGCATAAACATCCGCATCAACTATCGTTGGAAAATGGTGCTATTAGAATTTACAAAACTGGTAATCCACATAGTTGTAAAGTTAAAATTGTTCCGTTGGATGGTAATAAACTGTTTAATATTGCACAAAGAATTTTAGACACTAACTCTGTTTTATTAACCGAACGAGGAGACCATATAGTTTGGATTAATAATTCATGGAAATTTAACAGCGAAGAACCATTGATAACAAAACTAATTCTATCAATAAGACATCAACTACCTAAGGAATATTCAAGCGAATTACTCTGTCCGAGGAAACGAAAGACTGTAGAAGCTAACATACGAGACATGTTAGTAGATTCAGTAGAGACCGATACCTATCCGGATAAACTTCCGTTTAAAAATGGTGTATTGGACCTGGTAGACGGAATGTTTTACTCTGGAGATGATGCTAAAAAATATACGTGTACTGTATCGACCGGATTTAAATTTGACGATACAAAATTCGTCGAAAACAGTCCAGAAATGGAAGAGTTAATGAATATCATTAACGATATCCAACCATTAACGGATGAAAATAAGAAAAATAGAGAGCTGTATGAAAAAACATTATCTAGTTGTTTATGTGGTGCTACCAAAGGATGTTTAACATTCTTTTTTGGAGAAACCGCAACTGGAAAGTCGACAACCAAACGTTTGTTAAAGTCTGCTATCGGTGACCTGTTTGTCGAGACGGGTCAAACAATTTTAACAGATGTATTGGATAAAGGACCTAATCCATTTATCGCTAATATGCATTTAAAAAGATCTGTATTCTGTAGCGAACTACCTGATTTTGCATGTAGTGGATCAAAGAAAATTAGATCTGATAATATTAAAAAGTTGACAGAACCTTGTGTCATTGGAAGACCGTGTTTCTCCAATAAAATTAATAATAGAAACCATGCGACAATCATTATCGATACTAATTACAAACCTGTCTTTGATAGGATAGATAACGCATTAATGAGAAGAATTGCCGTCGTGCGATTCAGAACACACTTTTCTCAACCTTCTGGTAGAGAGGCTGCTGAAAATAATGACGCGTACGATAAAGTCAAACTATTAGACGAGGGATTAGATGGTAAAATACAGAATAATAGATATAGATTCGCATTTCTATACTTGTTGGTTAAATGGTACAAAAAATATCATATTCCTATTATGAAACTATATCCTACACCGGAAGAGATTCCGGACTTTGCATTCTATCTCAAAATAGGTACTCTGTTGGTATCTAGCTCTGTAAAGCATATTCCATTAATGACAGACCTCTCCAAAAAGGGATATATATTGTACGATAATGTGGTTACTCTTCCGTTGACTACTTTCCAACAGAAAATATCCAAGTATTTTAATTCTAGACTATTTGGACACGATATAGAGAGCTTCATCAATAGACATAAGAAATTTGCCAATGTTAGTGATGAATATCTGCAATATATATTCATAGAGGATATTTCATCTCCGTAAATATATGCCATATATTTATAGAAGATATCACATATCTAAATGAATACCGGAATCATAGATTTATTTGATAATCATGTTGATAGTATACCAACTATATTACCTCATCAGTTAGCTACTTTAGATTATCTAGTTAGAACTATCATAGATGAGAACAGAAGCGTGTTATTGTTCCATATTATGGGATCGGGTAAAACAATAATCGCTTTGTTGTTCGCCTTGGTAGCTTCCAGATTTAAAAAGGTTTACATTTTAGTACCGAACATCAACATCTTAAAAATTTTCAATTATAATATGGGTGTAGCTATGAACTTGTTTAATGACGAATTCATAGCTGAGAATATCTTTATTCATTCCACAACAAGTTTTTATTCTCTTAATTATAACGATAACGTCATTAATTATAACGGATTAAGTCGCTACAATAACTCTATTTTTATCGTTGATGAGGCACATAATATTTTTGGGAATAATACTGGAGAACTTATGACCGTGATAAAAAATAAAAACAAGATTCCTTTTCTACTATTGTCTGGATCTCCCATTACTAACACACCTAATACGCTGGGTCATATTATAGATTTAATGTCCGAAGAGACGATAGATTTTGGTGAGATTATTAGTCGTGGTAAGAAAGTAATTCAGACACTTCTTAACGAACGCGGAGTGAATGTACTCAAGGATTTGCTTAAAGGAAGAATATCATATTACGAAATGCCGGACAAAGATCTACCAACAATAAGATATCACGGACGTAAATTTCTAGATACTCGAGTAGTATATTGTCACATGTCTAAACTTCAAGAGAGAGATTATATGATTACTAGACGACAGCTATGTTATCATGAAATGTTTGATAAAAATATGTATAACGTGTCAATGGCAGTATTGGGACAACTTAATCTGATGAATAATTTAGATACGTTATTTCAGGAACAGGATAAGGAATTGTACCCAAATCTGAAAATAAATAATGGAGTGTTATACGGTGAAGAATTGGTAACGTTAAACATTAGTTCCAAATTTAAGTACTTTATCAATCGGATACAGACACTCAAGGGAAAACACTTTATATACTTCTCTAATTCTACATATGGTGGATTGGTAATTAAATATATCATGCTCAGTAATGGATATTCTGAATATAATGGTTCTCAGGGAACTAATCCACATATGATAAACGGCAAACCAAAAACATTTGCTATCGTTACTAGTAAAATGAAATCGTCTTTAGAGGATCTATTAGATGTGTATAATTCTCCTGAAAACGATGATGGCAGTCAATTGATGTTTTTGTTTTCGTCAAACATTATGTCTGAATCCTATACTCTGAAAGAGGTAAGGCATATTTGGTTTATGACTATCCCGGATACTTTTTCTCAATACAACCAAATTCTTGGACGATCTATTAGAAAATTCTCTTACGCCGATATTTCTGAACCCGTTAATGTATATCTTTTAGCAGCCGTATATTCAGATTTCAATGACGAAGTGACGTCATTAAACGATTATACACAGGATGAATTGATTAATGTTTTACCCTTTGACATCAAAAAGCTGTTGTATCTAAAATTTAAGACTAAAGAAACGAATAGAATATACTCTATTCTTCAAGAGATGTCTGAAACGTATTCTCTTCCACCACATCCATCAATTGTAAAAGTTTTATTGGGAGAATTGGTCAGACAATTTTTTTATAATAATTCTCGTATTAAGTATAACGACTCCAAGTTACTTAAAATGGTTACATCAGTTATAAAAAATAAAGAAGACGCTAGGAATTACATAGATGATATTGTAAACGGTCACTTCTTTGTATCGAATAAAGTATTTGATAAATCTCTTTTATACAAATACGAAAACGATATTATTACAGTACCGTTTAGACTTTCCTACGAACCATTTGTTTGGGGAGTTAACTTTCGTAAAGAATATAACGTGGTATCTTCTCCATAAAACTGATGAGATATATAAAGAAATAAATGTCGAGCTTTGTTACCAATGGATATCTTCCAGTTACATTGGAACCACATGAGTTGACATTAGACATAAAAACTAATATTAGGAATGCCGTATATAAGGCGTATCTCCATAGAGAAATTAGTGGTAAAATGGCCAAGAAAATAGAAATTCGTGAAGACGTGGAATTACCTCTCGGCGAAATAGTTAATAATTCTGTAGTTATAAACGTTCCGTGTGTAATAACCTACGCATATTATCACGTTGGGGATATAGTCAGAGGAACATTAAACATCGAAGATGAATCAAATGTAACTATTCAATGTGGAGATTTAATCTGTAAACTAAGTAGAGATTCGGGTACTGTATCATTTAGCGATTCAAAGTACTGCTTTTTTCGAAATGGTAATGCGTATGATAACGGCATCGAAGTCTCCGCCGTTCTAATGGAGGCTCAACAAGGTACCGAATCTAGTTTTGTTTTTCTCGCGAATATCGTTGACTCATAAGAAAGAGAATAGCGGTGAGTATAAATACGAATACTATGGCAATAATTGCGAATGTTTTATTCCCTTCGATATATTTTTGATAATATGAAAAACATGCCTCTCTCAAATCAGACAACCATTTCATAAAATAGTTCTCTCGCACTGGTGAGGTGGTTGCAGCTCGTATAATCTCCCCAGAATAATATACTTGCGTGTCGTCGTTCAATTTATACGGATTTCTATAATTCTCTGTTATATAATGAGGTTTACCCTCATGATTAGACGACGACAATAGTGTTCTGAATTTAGATAGTTGATCAGAATGAATGTTTATTGGTGTTGGAAAAATTATCCATGCTGCGTCTGCAGAGTGGTTGATAGTTGTTCCTAGATATGTAAAATAATCCAACGTACTAGGTAGCAAATTGTCTAGATAAAATACTGAATCAAATGGCGCAGACATATTAGCGGATCTAATGGAATCCAATTGATTGACTATCTTTTGAAAATATACATTTTTATGATCTGATACTTGTAAGAATATAGCAATAATGATAATTCCATCATCGTGTTTTTTTGCCTCTTCATAAGAACTATATTTTTTCTTATTCCAATGAACCAGATTAATCTCTCCAGAGTATTTGTATACATCTATCAAGTGATTGGATCCATAATCGTCTTCCTTCCCCCAATATATATGTATTGTTGATAACACATATTCATTGGGGAGAAACCCTCCACTTATATATCCTCCTTTAAAATTAATCCTTACTAGTTTTCCAGTATTCTGGATAGTGGTTGGTTTCGACTCATTATAATGTATGTCTAACGTCTTCAATCGCGTGTCAGAAATTGCTTTTTTAGTTTCTATATTAATAGGAGATAGTTGTTGAGGCATAGTAAAAATGAAATGATAACTGTCTAGAAATAGCTCTTAGTATGGGATTTACAATGGATGAGGAAGTGATATTTGAAACTCCTAGAGAATTAATATCTATTAAACGAATAAAAGATATTCCAAGATCAAAAGACACGCACGTGTTTGCTGCGTGTATAACAAGTGACGGATATCCGTTAATAGGAGCTAGAAGAACTTCATTCGCATTCCAGGCGATATTATCTCAACAAAATTCAGATTCTATCTTTAGAGTATCCACTAAACTATTACGGTTTATGTACTACAATGAACTAAGAGAAATCTTTAGACGGTTGAGAAAAGGTTCTATCAACAATATCGATCCTCACTTCGAAGAGTTAATATTATTGGGTGGTAAACTAGATAAAAAGGAATCTATTAAAGATTGTTTAAGAAGAGAATTAAAAGAGGAAAGTGATGAACATATAACAGTAAAAGAATTCGGAAATGTAATTCTAAAACTTACAACGAGTGATAAATTATTTAATAAAGTATATATAGGTTATTGCATGGCATGTTTTATTAATCAATCGTTGGAGGATTTATCACATACTAGTATTTACAATGTAGAAATTAGAAAGATTAAATCGTTAAATGATTGTATTAACGACGATAAATACGAATATCTGTCTTATATTTATAATATACTAATTAATAGTAAATGAGCTTTTACAGATCTAGTATAATTAGTCAGATTATTAAGTATAATAGACGACTAGCTAAGTCTATTATTTGCGAGGATGACTCTCAAATTATTACACTCACGGCATTCGTTAACCAATGCCTATGGTGTCATAAACGAGTATCCGTGTCCGCTATTTTATTAACTACTGATAACAAAATATTAGTATGTAACAGACGAGATAGTTTTCTCTATTCTGAAATAATTAGAACTAGAAACATGTATAGAAAGAAACGATTATTTCTGAATTATTCCAATTATTTGAACAAACAGGAAAGAAGTATACTATCGTCATTTTTTTCTCTAGATCCAGCTACTGCTGATAATGATAGAATAAACGCTATTTATCCGGGTGGTATACCCAAAAGGGGTGAGAACGTTCCAGAGTGTTTATCCAGGGAAATCAAAGAAGAAGTTAATATAGACAATTCTTTTGTATTCATAGACACTCGTTTTTTTATTCATGGTATCATAGAAGATACCATTATTAACAAATTTTTTGAGGTAATTTTCTTTGTTGGAAGAATATCTCTAACGAGTGATCAAATTATTGATACATTTAAAAGTAATCATGAAATAAAGGATCTAATATTTTTAGATCCGAATTCAGGTAATGGACTCCAATACGAAATTGCAAAATATGCTCTAGATACTGCAAAACTTAAATGTTACGGTCATAGAGGATGTTATTATGAATCATTAAAAAAATTAACTGAGGATGATTGATTAGAAAATATAAATTAATTTACCATCGTGTATTTTTATAACGGGATTGTCTGGCATATCATGTAGATAGTTACCGTCTACATCGTATACTCTACCATCTACGCCTTTAAATCCTCTATTTATTGATATTAATCTATTAGAATTGGAATACCAAATATTAGTACCCTCAATTAGTTTATTGGTAATATTTTTTTTAGACGATAGATCGATGGCTCTTGAAACCAAGGTTTTCCAACCGGACTCATTGTCGATCGGTGAGAAGTCTTTTTCATTAGCATGAATCCATTCTAATGATGTATGTTTAAACACTCTAAACAATTGTACAAATTCTTTTGATTTGTTTTGAATGATTTCAAATAGGTCTTCGTCTACAGTAGGCATACCATTAGATAATCTAGCCATTATAAAGTGCACGTTTACATATCTACGTTCTGGAGGAGTAAGAACGTGACTATTGAGACGAATGGCTCTTCCTACTATCTGACGAAGAGACGCCTCGTTCCATGTCATATCTAAAATGAAGATATCATTGATTGAGAAGAAACTAATACCCTCGCCTCCGCTAGAAGAGAATACGCATGTTTTAATGTATTCTCCGTTAGTGTTTGATTCTTGGTTAAACTCAGCCACAGCCTTGATTCTAGTATCTTTTGTTCTAGATGAGAACTCTATATTAGAGATACCAAAGACTTTGAAATATAGTAATAAGATTTCTATTCCTGACTGATTAACAAATGGTTCAAAGACTAGACATTTACCATGGGATGCTAATATTCCCAAACATACATCTATAAATTTGACGCTTTTCTCTTTTAATTCAGTAAATAGAGAGATATCAGCCGCAATAGCATCCCCTCCCAATAGTTCTCCCTTTTTAAAGGTGTCTAATGCGGATTTAGAAAATTCTCTATCTCTTAATGAATTTTTAAAATCATTATATAGGGTTGCTATCTCTTGTGTGTATTCTCCCGGATCACGATTTTGTCTTTCAGGAAAGCTATCGAATGTAAACGTAGTAGCCATACGTCTCAGAATTCTAAATGATGATATACCAGTTTTTATTTCTGCGAGTTTAGCCTTTTGATAAATCTCTTCTTGCTTTTTTGACATATTAACGTATCGCATTAATACTGTTTTCTTAGCGAATGATGCAGACCCTTCCACATCATCAAAAATAGAAAACTCGTTATTAACTATGTACGAACATAGGCCTCCTAGTTTGGAGACTAATTCTTTTTCATCGACTAGACGTTTATTCTCAAATAGCGATTGGTGTTGTAAGGATCCTGGTCGCAGTAAGTTAACCAACATGGTGAATTCTTGCACACTATTAACGATAGGTGTAGCCGATAAACAAATCATCTTATGGTTTTTTAACGCAGTGGTCTTAGATAAAAAATTATATACTGACCGAGTAGGACGGATCTTACCATCTTCTTTGATTAATGATTTAGAAATGAAGTTATGACATTCATCAATGATGACGCATATTCTACTCTTGGAATTAATAGTTTTGATATTAGTAAAAAATTTATTTCTAAAATTTTGATCATCGTAATTAATAAAAATACAATCCTTCGTTATCTCTGGAGCGTATCTGAGTATAGTGTTTATCCAAGGATCTTCTATCAAAGCCTTTTTTACCAATAAGATAATTGCCCAATTTGTATAAATATCCTTAAGATGTTTGAGAATATATACAGTAGTCATTGTTTTACCGACACCTGTTTCATGGAACAATAAAAGAGAATGCATACTGTCTAATCCTAAGAAAACTCTTGCTACAAAATGTTGATAATCCTTGAGGCGTACTACGTCTGACCCCATCATTTCAACGGGCATATTAGTAGTTCTGCGTAAGGCATAATCGATATAGGCCGCGTGTGATTTACTCATTTATGAGTGATAAGTAATAACTATGTTTTAAAAATCACAGCAGTAGTTTAACTAGTCTTCTCTGATGTTTGTTTTCGATACTTTTTGAATCAGAAGTCATACTAGAATAAAGCAGCGAGTGAACGTAATAGAGAGCTTCGTATACTCTATTCGAAAACTCTAAGAACTTATTAATGAATTCCGTATCCACTGGATCGTTTAAAATACTAAATTGAACAGTGTTCACATCCTTCCAAGACGAAGACTTAGTGACGGACTTAACATGAGACATAAATAAATCCAAATTTTTTTTATAAACATCACTAGCCACCATAATGGCGCTATCTTTCAACCAACTATCGCTTACGCATTTTAACAGTCTAACATTTTTAAAGAGACTACAATATATTCTCATAGTATCGATTACACCTCTACCGAATAGAGTGGGAAGTTTAATAATACAATATTTTTCGTTTACAAAATCAAATAATGGTCGAAACACGTCGAAGGTTAACATCTTATAATCGCTAATGTATAGATTGTTTTCAGTGAGATGATTATTAGATTTAATAGCATCTCGTTCACGTTTGAACAGTTTATTGCGTGCGCTGAGGTCGGCAACTACGGCATCCGCTCTAGTACTCCTCCCATAATACTTTACGCTATTAATCTTTAAAATTTCATAGACTTTATCTAGATCGCTTTCTGGTAACATGATATCATGTGTAAAAAGTTTTAACATGTCGGTCGGCATTCTATTTAGATCATTAACTCTAGAAATCTGAAGAAAGTAATTAGCTCCATATTCCAGACTAGGTAATGGGCTTTTACCTAAAGACAAGTTAAGTTCTGGCAATGTTTCATAAAATGGAAGAAGGACATGTGTCCCCTCCCGGATATTTTTTACAATTTCATCCATTTACAACTCTATAGTTTGTTTTCATTATTATTAGTTATTATCTCCCATAATCTTGGTAATACTTACACCTTGATCATAAGATACCTTATACAGGTCATTACATACAACTACCAATTGTTTTTGTACATAATAGATTGGATGATTGACATCCATGGTGGAATAAACTACTCGAACAGATAGTTTATCTTTCCCCCTAGATACATTGGCCGTAATAGTTGTCGGCCTAAAGAATATCTTTGGTGTAAAGTTAAAAGTTAGGGTTCTTGTTCCATTATTGCTTTTTGTCAGTAGTTCGTTATAAATTCTCGAGATGGGCCCGTTCTCTGAATATAGAACATCATTTCCAAATCTAACTTCTAGTCTAGAAATAATATCGGTCTTATTTTTAAAATCTATTCCCTTGATGAATGGATCGTTAATAAACAAATCCTTGGCCTTTGATTCGGCTGATCTATTATCTCCGTTATAGACGTTACGTTGACTAGTCCAAAGACTTACAGGAATAGATGTATCGATGATGTTGATAGTATGTGATATGTGAGCAAAGACTGTTCTCTTGGTGGCGTCGCTATATGTTCCAGTAATAGCGGAAAACTTTTTAGAAATGTTATATATAAAAGAATTTTTTCGGGTTCCAAACATTAACAGATTAGTATGAAGATAAACACTCATATTATCAGGAACATTATCAATTTTTACATAAACATCGGCATCTTGAATAGAAACAACACCATCTTCTGGAACCTCTACGATCTCGGCAGATTCCGGATAACCAGTCGGTGGACCATCACTAACAATAACTAGATCATCCAACAATCTACTCACATATGCGTCTATATAATCTTTTTCATCTTGTGAGTACCCTGGATACGAAATAAATTTGTTATCCGTATTTCCATAATAAGGTTTAGTATAAACAGAGAGAGATGTTGCTGCATGAACTTCGGTTACTGTCGCCGTTGGTTGGTTTATTTGACCTATTACTCTCCTAGGTTTCTCTATAAATGATGGTTTAATTTGTACATTCTTAACCATATATCCAATAAAGCTCAATTCAGGAACATAAACAAATTCTTTGTTGAACGTTTCAAAGTCGAACGAAGAGTCACGAATAACGATATCGGATACTGGATTGAAGGTCACCGTTACCGTAATTTTTGAATCGGATAGTTTAAGACTACTGAATGTATCTTCCACATCAAACGGAGTTTTAATATAAACGTATACTGTAGATGGTTCTTTAATAGTGTCATTAGGAGTTAGACCAATAGAAATATCATTAAGTTCACTAGAATATCCAGAATGTTTCAAAGCAATTGTATTATTGATACAATTATTATATAATTCTTCGCCATCAATTTCCCAAATAACACCGTTACACGAAGAGACAGATACATGATTAATACATTTATATCCAACATATGGTACGTAACCGAATCTTCCCATACCTTTAACTTCTGGAAGTTCCAAACTCAGAACCAAATGATTAAGCGCAGTAATATACTGATCCCTAATTTCGAAGCTAGCGATAGCCTGATTGTCGGGCCCATCGTTTGTCATAACTCCGGATAGAGAAATATATTGCGGCATATATAAAGTTGGAATTTGACTATCAACTGCGAAGACATTAGACCGTTTAATAAAGTCATCCCCACCGATCAAAGAATTAATGATAGTATTATTCATTTTCTATTTAAAATGGAAAAAAGCTTACAATAAACTCCGTAGAGAAATATCTATAATTTGTGAGTTTTCCTTAAAGTAACAGCTTCCGTAAACACCGTCTTTATCTCTTAATAAGTTTATTGTATTTATGACCTTTTCCTTATCTTCATAGAATACTAAAGGCAATAAAGAAATTTTTGGTTCTTCTCTAAGAGCTACGTGAGACTTAACCATAGACGCCAACGAATCCCTACATATTTTAGAACAGAAATACCCAACTTCACCACCCTTGAATGTCTCAATACTAATAGGTCTAAAAACCAAATCTTGATTACAAAACCAACACTTATCAATTACACTATTTGTCTTAATAGACATATCTGCCATAGATTTATAATACTTTGGTAGTATACAAGCGAGTGCTTCTTCTTTAGCGGGCTTAAAGACTGCTTTAGGTGCTGAAATAACCACATCTGGAAGACTTACTCGCTTAGCCATTTAATTACGGAACTATTTTTTTATACTTCTAATGAACAAGTAGAAAACCTCTCATCTACAAAAACATACTCGTGTCCATAATCCTCTACCATAGTAACACGTTTTTTAGATCTCATATGTGCTAAAAAGTTTTCCCATACTAATTGGTTACTATTATTTTTCGTATAATTTCTAACAGTTTGAGGTTTTAGATTTTTAGTTACAGAAGTGATATCGAATATTTTATCCAAAAAGAATGAGTAATTAATTGTCTTAGAAGGAGTGTTTTCTTGGCAAAAGAATACCAAGTGCTTAAATATTTCTACTACTTCATTAATCTTTTCTGTACTCAGATTCAGTTTCTCATCTTTTACTTGATTGATTATTTCAAAGACTAACTTATAATCCTTTTTATTTATTCTCTCGTTAGCCTTAAGAAAACTAGATACAAAATTTGCATCTACATCATCCGTGGATATTTGATTTTTTTCCATGATATCCAATAGTTCCGAGATAATTTCTCCAGAACATTGATGAGACAATAATCTCCGCAATACATTTCTCAAATGAATAAGTTTATTAGACACGTGGAAGTTTGACTTTTTTTGTACCTTTGTACATTTTTGAAATACAGACTCGCAAAAAATACAATATTCATATCCTTGTTCAGATACTATACCGTTGTGTCTACAACAGCTACATAATCGTAGATTCATGTTAACACTCTACGTATCTCGTCGTCCAATATTTTATATAAAAACATTTTATTTCTAGACGTTGTCAGAAAATCCTGTAATATTTTTAGTTTTTTTGGTTGTGAATAAAGTATCGCCCTAATAATATTGGTACCGTCTTCCGACAATATAGTAGTTAAATTATCCGAGCATGTAGAAGAACACCGCTTAGGCGGATTCAGTACAATGTTATATTTTTCGTACCAACTCATTTAAATATCATAATCTAAAATAGTTCTGTAATATGTCTAGCGCTAATATATTGATCATAATCCTGTGCATAAATTAAGATACAACAATGTCTTGAAATCATCGACATGGCTTCTTCCATAGTTAGAAGATCATCGTCAAAGTTAGCAACGTGATTCATCAACATTTGCTGTTTTGAGGCAGCAAATACTGAACCATCACCATTCAACCATTCATAAAAACCATCGTCTGAATCCATTGATAATTTCTTGTACTGGTTTTTGAGAGCTCGCATCAATCTAGCATTTCTAGCTCCCGGATTGAAAACAGAAAGAGGATCGTACATCCAGGGTCCATTTTCTGTAAATAGAATCGTATAATGTCCCTTCAAGAAGATATCAGACGATCCACAATCAAAGAATTGGTCTCCGAGTTTGTAACAGACTGCGGACTTTAACCTATACATGATACCGTTTAGCATGATTTCTGGTGATACGTCAATAGGAGTATCATCTATTAGAGATCTAAAGCCGGTGTAACATTCTCCACCAAACATATTCTTATTCTGACGTCGTTCTACATAAAACATCATTGCTCCATTAACGATAACAGGTGAATGAACAGCACTACCCATCACATTAGTTCCCAATGGATCAATGTGTGTAACTCCAGAACATCTTCCATAGCCTATGTTAGGAGGAGCGAACACCACTCTTCCACTATTGCCATCGAATGCCATAGAATAAATATCCTTGGAATTGATAGAAATCGGACTGTCGGATGTTGTTATCATCTTCATAGGATTAACAACGATGTATGGTGCAGCCTGAAGTTTCATATCATAACTGATGCCGTTCATAGGTCTAGCCACAGAAACCAACGTAGGTCTAAATCCAACTATAGACAAAATAGAAGCTAATATCTGTTCCTCATCTGTCATAACTTGAGAGCATCCAGTATGAATAATCTTCATTAGATGGGGATCTACCGCATCATCATCGTTACAATAAAAAATTCCCATTCTAATGTTCATAATTGCTTTTCTAATCATGGTATGAATGTTTGCTCTCTGAATCTCTGTGGAAATTAGATCTGATACACCTGTAATCACTATCGGATTATCCTCCGTAAGACGATTAACCAACAACATATAATTATAAGACTTTACTCTTCTAAATTCATAAAGTTGCTGGATTAGACTATATGTGTCTCCATGTACATACGCGTTCTCGAGCGCAGGAAGTTTAATACCGAATAGTGCCATCAGAATAGGATGAATGTAGTAATTAGTTTCTGGTTTTCTATAAATAAAAGACAAATCTTGTGAACTAGACATATCGGTAAAATGCATGGATTGGAATCGTGTAGTCGACAGAAGAATATGATGATTAGATGGAGAGTATATTTTATCTAACTCTTTGAGTTGGTCACCGATTCTAGGACTAGCTCGAGAATGAATAAGTACTAAGGGATGAGTACATTTCACAGAAACACTGGCGTTGTTCAACGTACTCTTTACATGGGAAAGGAGTTGAAATAGCTCGTTTCTATTTGTCCTGACAATATTTAGTTTATTCATAATATTAAGCATATCCTGAATAGTAAAGTTAGATGTGTCATACTTGTTAGTAGTTAGATATTTAGCAATTGCATTCCCATCATTTCTCAATCTCGTACTCCAATCATGTGTGGATGCTACTTCGTCGATGGAAACCATACAATCCTTTTTGATAGGCTGTTGAGATTGATCATTTCCTGTACGTTTAGGTTTGGTACGTTGATTTCTAGCCCCTGCGGATATAAAGTCATCGTCTACAATTTGGGATAATGAATTACATACACTACAAGACAAAGATTTATCAGAAGTGTGAATATGATCTTCATCTACCAAAGAAAGAGTTTGATTAGTATAACTAGATTTTAGTCCCGCGTTAGATGTTAAAAAAACATCGCTATTGACCACGGCTTCCATTATTTATATTCGTAGTTTTTACTCGAAAGCGTGATTTTAATATCCAATCTTATTACTTTTGGAATCGTTCAAAACCTTTGACTAGTTGTATAATTTGATCTATTGCCCTACGCGTATACTCCCTTGCATCATATACGTTCGTCACCAGATCGTTTGTTTCGGCCTGAAGTTGACGCATATCTTTTTCAACACTCGACATGAGATCCTTAAGGGTCATATCGTCTAGATTTTGTTGAGATGCTGCTCCTGGATTTGGATTTTGTTGTGCTGTTGTACATACTGTACCACCAGTAGGTGTGGGAGTACATACAGTGGCCACAATAGGAGGTTGAAGAGGTGTAACCGTTGGAGTAGTACAAGAAATACTTCCATCCGATTGTTGTGTACATGTGGTTGTTGGTAACGTCTGAGAAGGTTGGGTAGATGGCGGTGTCGTCATCTTTTGATCTTTATTAAATTTAGAGATAATATCCTGAACAGTATTGCTCGGCGTCAACGCTGGAAGGAGTGTACTCGCCGGCGCATCAGTATCTGCAGACAGCCAATCAAAAAGATTAGACATATCAGATGATGTATTAGTTTGTTGTCGTGGTTTTAGTACAGGAGCAGTACTACTAGGTAGAAGAATAGGAGCCGGTGTAGGTGTCGGAACCGGCTGTGGAGTTATATGAATAGTTGGTTGTAGCGGTTGGGTAGGCTGTCTGCTGGCGACCATCATATTATCTCTAGCTAGTTGTTCTCGCAACTGTCTTTGATAATACGACTCTTGAGACTTTAGTCCTATTTCAATCGCTTCATCCTTTTTCGTATCCGGATCCTTTTCTTCAGAATAATAGATTGACGACTTTGGTGTAGAGGATTCTGCCAGCCCCTGTGAGAACTTGTTAAAGAAGTCCATTTAAGGCTTTAAAATTGAATTGCGATTATAAGATTAAATGGCAGACACGGACGATATTATCGACTATGAATCCGATGATCTCACCGAATACGAGGATGATGAAGAAGATGGAGAGTCACTAGAAACTAGTGATATAGATCCCAAATCTTCTTATAAGATTGTAGAATCAACATCCACTCATATAGAAGATGCGCATTCCAATCTTAAACATATAGGGAATCATATATCTGCTCTTAAACGACGCTATACTAGACGTATAAGTCTATTTGAAATAGCGGGTATAATAGCAGAAAGCTATAACTTACTTCAACGAGGAAGGTTACCTCTAGTTTCAGAATTTTCTGACGAAACGATGAAGCAAAATATGCTACATGTAATTATACAAGAGATAGAGGAGGGTTCTTGTCCTATAGTCATCGAAAAGAACGGAGAATTGTTGTCGGTAAACGATTTTGATAAAGATGGTCTAAAATTCCATCTAGACTATATTATCAAAATTTGGAAACTTCAAAAACGATATTAGAATTTATACGAATATCGTTCTCTAAATGTTACAATCAAGTCTCTCATATTCAGCAGTTTATTGTCGTACTTTATATCGTGTTCATTAACGATATTTTGCAAAATAGTAATGATTCTATCTTCCTTCGATAGATATTCTTCAGAGATTATTGTCTTATATTCTTTCTTGTTATCCGATATGAATTTGATAAGACTTTGAACATTATTAATACCCGTCTGTTTAATTTTTTCTATAGATATTTTAGTTTTGGTAGATTCTATGGTGTCTGTTAATAGGCATCCAACATCGACATTCGACGTCAATTGTCTATAAATCAGAGTATAAATTTTAGAAATAACATTAGCAAATTGTTGTGCGTTGATGTCGTTATTCTGAAACAGTATGATTTTAGGTAGCATTTTCTTAACAAAGAGAACGTATTTATTGTTACTCAGTTGAACAGATGATATATCCAGATTACTAACGCATCTGATTCCATATACCAAACTTTCAGAAGAAATGGTGTACAATTGTTTGTATTCATTCAATGTCTCCTTTTCAGAAATTAGTTTAGAGTCGAATACTGCAATAATTTTCAAGAGATAGTTTTCATCAGATAAGATTTTATTTAGTGTAGATATGATAAAACTATTGTTTTGTTGGAGAACTTGATACGCCGCATTCTCTGTAGTCGACGCTCTCAAATGGGAAACAATCTCTATTATTTTTTTGGAATCGGATACTATATCTTCGGTATCTTGACGCAGTCTAGTATACATAGAGTTAAGAGAAATTAGAGTTTGTACATTAAGCAACATGTCTCTAAATGTGGCTACAAACTTTTCTTTTTCCACATCATCTAGTTTATTATATACCGATTTCACAACGGCACCAGATTTAAGGAACCAGAATGAAAAACTCTGATAACTACAATATTTCATCATAGTTACGATTTTATCATCTTCTATAGTTGGTGTGATAACACATACCTTTTTCTCCAAGACTGGAACCAACGTCATAAAAATGTTTAAATCAAAATCCATATCAACATCTGATGCGCTAAGACCAGTCTCGCGTTCAAGATTATCTTTACTAATGGTGACGAACTCATCGTATAGAACTCTAAGTTTGTCCATTATTTATTTACAGATTTAGTTGTTTAATTTATTTGTGCTCTTCCAGAGTTGGGATAGTATTTTTCTAACGTCGGTATTATATTATTAGGATCTACGTTCATATGTATCATAATATTAATCATCCACGTTTTGATAAATCTATCTTTAGCTTCTGAAATAACGTATTTAAACAAAGGAGAAAAATATTTAGTTACGGCATCAGACGCAATAACATTTTTTGTAAATGTAACGTATTTAGACGACAGATCTTCGTTAAAAAGTTTTCCATCTATGTAGAATCCATCGGTTGTTAACACCATTCCCGCGTCAGAGTGAATAGGAGTTTGAATAGTTTGTTTTGGAAATAGATCCTTCAATAACTTATAGTTGGGTGGGGAAAAATCAATTTTATCACTAGACTCTTTCTTTTTTACTATCATTACCTCATGAACTATTTCTTGAATGAGTATATGTATTTTCTTTCCTATATCGGTCGCGTTCATTGGAAAATATATCATGTCGTTAACTATAAGAATATTTTTATCCTCGTTTACAAACTGAATAATATCAGATATAGTTCGTAAACGAACTATATCATCACCAGCACAACATCTAACTATATGATATCCACTAGTTTCCTTTAGCCGTTTATTATCTTGTTCCATATTAGCAGTCATTCCATCATTTAAGAAGGCGTCAAAGATAATAGGGAGAAATGACATTTTGGATTCTGTTACGACTTTACCAAAATTAAGGATATACGGACTTACTATCTTTTTCTCAACGTCGATTTGATGAACACACGATGAAAATGTACTTCGATGAGATTGATCATGTAGAAAACAACAAGGGATACAATATTTCCGCATATCATGAAATATATTAAGAAATCCCACTTTATTATATTTCCCCAAAGGATCAATGCATGTAAACATTATGCCGTTATCATTAATAAAGACTTCTTTCTCATCGGATCTGTAAAAGTTGTTACTGATTTTTTTCATTCCAGGATCTAGATAATTAATAATAATGGGTTTTCTATTCTTATTCTTTGTATTTTGACATATCCTAGACCAGTAAACAGTTTCCACTTTGGTAAAATCAGAAGACTTTTGAACGCTATTAAACATGGCATTAATGGCAATAACTAAAAATGTAAAATATTTTTCTATGTTAGGAATATGGTTTTTCACTTTAATAGATATATGGTTTTTTGCCAAAATGATAGATATTTTTTTATCCGATGATAGCAAAATATTATTAGTCGCCGTCTCTATAAAAATGAAGCTAGTCTCGATATCCAATTTTATTCTAGAATTGATAGGAGTCGCCAAATGTACCTTATACGTTATATCTCCCTTGATGCGTTCCATTTGTGTATCTATATCGGACACAAGATCTGTAAATAGTTTTACGTTATTAATCATCACGGTATCGCCATCGCTAGATAATGCTAATGTACTATCCAAGTCCCAAATGGAGAGATTTAACTGTTCATCGTTTAGAATAAAATGATTACCTGTCATATTAATAAAGTGTTCATCGTATCTAGATAACAACGACTTATAATTAATGTCCAAGTCTTGAACTCGCTGAATGATCTTTTTTAACCCAGTTAGTTTTAGATTGGTACGAAATATATTGTTAAACTTTGATTCTACAGTAATGTCCAAATCTAGTTGTGGAAATACTTCCATCAACATTGTTTCAAACTTGATAATATTATTATCTACATCTTCGTACGATCCAAATTCCGGAATAGATGTATCGCACGCTCTGGCCACCCAGATAACCAAAAAGTCACACGCTCCAGAATATACATTGTATAAAAAGCTATCGTTTTTTAGTAGTGTTTTTTTCTGAGTATATACGAAAGGATTAAAAATAGTATTATCAACGTAACTATATTCCAAATTATTCTTATGAGAATAGATAATAATATCGTCCTTAATATCTAACAAATTTCCTAAATATCCCTTTAATTGAGTCATTCGAAGCGTTAATAAAATATGTCTCTTAACTATTTCCGGCCGTTGTATATTTAAATGACTTCGTAAGAAATAATATATAGGCGACTTCTCATCTATGTAATCATATGGAGTGAGATATAGGGCTCGTTCTACCTCCTGCCCCTTACCCACCTGTAATACCAATTGTGGACTCACTATATATCGCATATTTATATCGTGGGGTAAAGTGAAAATCTACTACCGATGATGTAAGTCTTACAATGTTCGAACCAGTACCAGATCTTAATTTGGAGGCCTCCGTAGAGCTAGGGGAGGTAAATATAGATCAAACAACACCTATGATAAAGGAGAATAGCGGTTTTATATCCCGTAGTAGACGTCTATTCGCCCATAGATCTAAGGATGATGAGAGAAAACTAGCACTACGATTCTTTTTACAAAGACTTTATTTTTTAGATCATAGAGAGATTCATTATTTGTTCAGATGCGTCGACGCTGTAAAAGACGTCACTATTACCAAAAAAAATAACATTATCGTGGCGCCTTATATAGCACTTTTAACTATCGCATCAAAAGGATGCAAACTTACAGAAACAATGATTGAAGCATTCTTTCCAGAACTATATAATGAACATAGTAAGAAATTCAAATTCAACTCTCAAGTATCCATCATCCAAGAAAAACTCGGATACCAGTCTGGAAACTATCACGTTTATGATTTTGAACCGTATTACTCTACAGTAGCTCTGGCTATTCGAGATGAACATTCATCTGGCATTTTTAATATCCGTCAAGAGAGTTATCTTGTAAGTTCATTATCTGAAATAACATATAGATTTTATCTAATTAATCTAAAATCTGATCTTGTTCAATGGAGTGCTAGTACGGGCGCTGTAATTAATCAAATGGTAAATACTGTATTGATTACAGTGTATGACAAATTACAACTGGCCATAGAAAATGATTCACAATTTACATGTTCATTGGCTGTGGAATCAGAACTTCCAATAAAATTACTTAAAGATAGAAATGAATTATTTACAAAATTCATTAACGAGTTAAAAAAGACCAGTTCATTCAAGATAAGCAAACGCGATAAGGATACGCTATTAAAACATTTTACTTATGACTGGAGTTAGAATTTATAGACGACTCATTTCGTTTATCATTATTACTATTACTATCATTATTAGTATTCTTCTTGTCATCTTGTTCAGAAATATACAGCAATGCTATACCTAATACCAAATACATTATCATGCTTGCAATGGCTCTAACAACAACGAACCAAAATGAATTTGGTCGTAGCTTTTGTTCACAAAAATACATAAAGAAATGTCTACATAAATCTATGGCGCCATTGGCTACTTGAAATAGCGCCAGTCCTCCTACAGATTTTAATATAGCTGTATAACATGACATTTATTCATCATCAAAAGAGACAGAGTCACCATCTGTCATATTTAGATTTTTTTTCATGTGTTCAAAGTATCCTCTACTCATTTCATTATAATAGTTTATCATACTTAGAATTTTAGGACGGATCAATGAGTAAGATTTGACTAGATCGTCAGTAGTAATTTGTGCATCATCTATTCTGCATCCGCTTCGTCGAATAATGTATAGCATCGCTTTGAGATTCTCCATAGCTATCAAGTCTTTATATAATGACATGGAAATATCTGTGAATGCTTTATACTTCTCCAACATCGATGCCTTAACATCATCACATACTTTAGCATTGAAAATACGTTCTATTGTGTAGATGGATGTAGCAAGATTTTTAAACAACAATGCCATCTTACATGATGATTGTCTCAAGTCTCCAATCGTTTGTTTAGAACGATTAGCTACAGAGTCCAATGCTTGGCTAACTAGCATATTATTATCTTTAGAAATTGTATTCTTCAATGAGGCGTTTATCATATCTGTGATTTCGTTAGTCATATTACAGTCTGACTGGGTTGTAATGTTATCCAACATATCACCTATGGATACGGTACACGTACCAGCATTTGTAATAATCCTATCTAAGATGTTGTATGGCATTGCGCAGAAAATATCTTCTCCTGTAATATCTCCACTCTCGATAAATCTACTCAGATTATTCTTAAATGCCTTATTCTCTGGAGAAAAGATATCAGTGTCCATCATTTCATTAATAGTATACGCAGAAAAGATACCACGAGTATCAATTCTATCCAAGATACTTATCGGTTCCGAGTCACAGATAATGGTTTCCTCTCCTTCGGGAGATCCTGCATAGAAATATCTAGGACAATAGTTTCTATACTGTCTGTAACTCTGATAATCTCTAAAGTCACTAACTGATACCATGAAATTGAGAAGATCAAACGCTGAAGTAATCAATTTTTCTGCCTCGTTTTTACTACAACTAGTTTTCATCAATGTAGTGACGATGTATTGTTTAGTTACTCTTGGTCTAATACTGATGATAGAGATATTATTGCTTCCCATAATGGATCTTCTAGTAGTCACCTTAAAGCCCATTGATGCGAATAGCAGATAGATAAAGTCTTGGTATGACTCCTTTCTAATATAGTACGGACTACCTTTGTCACCCAACTTTATACCCACATAAGCCATAACAACCTCTTTAATAGCCGTTTCATGAGGTTTATCAGCCATGAGCCTGAGTAGTTGAAAGAATCGCATGAATCCCGTCTCAGAAAGTCCTATATGCATGATAGATTTATCTTTCCTGGGAAACTCTCGTATAGTTATAGATGAAATACTCTTCAAAGTTTCTGAAATAAGATTAGTAACAGTCTTACCTCCGACTACTCTGGGTAACAAACATACTCTAATAGGTGTTTTCTCTGCGGAGATAATATCAGAAAGGATAGAGCAATAAGTAGTATTATTGTGATTATAAAGACCGAATACATAACAGGTAGAATTTATAAACATCATGTCCTGAAGGGTTTTAGACTTGTATTCCTCGTAATCTATACCGTCCCAAAACATGGATTTGGTAACTTTGATAGCCGTAGATCTTTGTTCCTTCGCCAACAGGTTAAAGAAATTAATAAAGAATTTGTTGTTTCTATTTATGTCCACAAATTGCACGTTTGGAAGCGCCACGGTTACATTCACTGCAGCATTTTGAGGATCGCGAGTATGAAGTACAATGTTATTGTTTACTGGTATATCTGGAAAGAAATCTACCAGTCTAGGAATAAGAGATTGATATCGCATAGAAATAGTAAAGTTTATAATCTCATCATTGTAGATTACTCTGTTACCATTGTAATAAATTGGTACTCTATCATAATCATTGACAAAGTACTGTTCATACATGATGAGATGTTTATATGTTGGCATAGTAGTGAGATCGACGTTTGGTAATGGCAATGTATTAAGATTAACTCCATAATGTCTAGCAGCATCTGTGATGTTATAAGTGATGTCAAAGCGGGGTTGATCTTGTGCTGTTATATATTGTCTAACACCTATAAGATTATCAAAATCTTGTCTGCTTAATACACCGTTAACAATTTTTGCCTTGAATTCTTTTATTGGTGCATTAATAACATCCTTATAGAGGATGTTAAACAAATAAGTATTATCAAAGTTAAGATCTGGGTATTTCTTTTCTGCTAGAACATCCATTGAGTCGGAGCCATCTGGTTTAATATAACCACCGATAAATCTAGCTCTGTATTCTGTATCCGTCAATCTAATATTAAGAAGGTGTTGAGTGAAAGGTGGAAGATCGTAAAAGCTGTGAGTATTAATAATAGGGTTAGTTTCCGAACTAATGTTAATTGGATGATTAATAATATCTATATTTCCAGCGTTAAGTGTAACATTAAACAGTTTTAATTCACGTGACGTGGTATCAATTAAATAATTAATGCCCAATTTGGATATAGTAGCCTGAAGCTCATCTTGTTTAGTTACGGATCCTAATGAGTTATTAAGAAATACATCGAACGGATGAACGAAGGTTGTTTTAAGTTGATCACATACTTTGTAATCTAGACATAGATGTGGAAGAACGGTAGAAACTATACGAAATAGATATTCAGAGTCCTCTAATTGATCAAGAGTAACTATTGACTTAATAGGCATCATTTATTTAGTATTAAATGACGACCGTACCAGTGACAGATATACAAAACGACTTAATTACAGAGTTTTCAGAAGATAATTATCCATCTAACAAAAATTATGAAATAACTCTTCGCCAAATGTCTATTCTAACTCACGTTAACAACGTGGTAGATAGAGAACATAATGCCGCCGTAGTGTCATCTCCAGAGGAAATATCATCACAACTTAATGAAGATCTATTTCCAGATGATGATTCACCGGCCACTATTATCGAACGAGTACAACCTCATACTACTATTATTGACGATACGCCACCTCCTACTTTTCGTAGAGAGTTATTGATATCGGAACAACGTCAACAACGAGAAAAAAGATTTAATATTACAGTATCAAAAAATTCTGAAGCAATAATGGAATCTAGATCTATGATAACTTCTATGCCAACACAAACACCATCCTTGGGAGTAGTTTATGATAAAGATAAAAGAATTCAGATGCTAGAGGATGAAGTGGTTAATCTTAGAAATCAACGATCTAATACAAAATCATCTGATAATTTAGATAATTTTACCAGAATACTATTTGGTAAGACTCCGTATAAATCAACAGAAGTTAATAAGCGTATAGCCATCGTTAATTATGCAAATTTGAACGGGTCCCCCTTATCAGTCGAGGACTTGGATGTTTGTTCGGAGGATGAAATAGATAGAATCTATAAAACGATTAAACAATATCACGAAAGTAGAAAACGAAAAATTATCGTCACTAACGTGATTATTATTGTCATAAACATTATCGAGCAGGCATTGCTAAAACTCGGATTTGAAGAAATCAAAGGACTGAGTACCGATATCACTTCAGAAATTATCGATGTGGAGATCGGAGATGACTGCGATGCTGTAGCATCAAAACTAGGAATCGGTAACAGTCCGGTTCTTAATATTGTATTGTTTATACTCAAGATATTCGTTAAACGAATTAAAATTATTTAATTTAATACATTCCCATATCCAGACAACAATCGTCTGGATTAATCTGTTCCTGTCGTCTCATACCGGACGACATATTAATCTTTTTATTAGTGGGCATCTTTTTAGATGGTTTCTTTTTCCCAGCATTAACTGATTCGATACCTAGAAGATCGTGATTGATTTCTCCGACCATTCCACGAACTTCTAATTGGCCGTCTCTAACGGTACCATAAACTATTTTACCAGCATTAGTAACAGCTTGGACAATCTGACCATCCATTGCGTTGAATGATGTAGTTGCTGTTGTTCTACGTCTAGGAGCACCAGAGGTATTTTTAGAGCTCTTGGATGTTGATGTAGAAGACGAGGATTTTGATTTTGGTTTACATGTAATACATTTTGAACTCTTTGATTTTGTATCACATGCGCCGGCAGTCACATCTGTTTGAGAATTAAGATTATTGTTGCCTCCTTTGACGGCTGCATCTCCACCGATCTGCGCTAGTAGATTTTTAAGCTGTGGTGTAATCTTATTAACTGTTTCGATATAATCATCGTAACTACTTCTAACGGCTAAATTTTTTTTATCCGCCATTTAGAAGCTAAAAATATTTTTATTTATGCAGAAGATTTAACTAGATTATACAATGAACTAATATGATCCTTTTCTAGATTATTTACGAACTTGGTATTTCTTGTTTCTGGAGGAGGAGAATTTAAATTCGGACTTGGATTCGGATTTTGTGGGTTCTTGATCTTATTATACAGCGTGTATAGGATGGCGACGGTAACTGCTACACAAATACCGATCAACAGAAGAATACCAATCATTTATTGACAATAACTTCACTATGATCAAGTATGTAATAATCATCTTTTCACTAAGTAAGTAGTAATAATGATTCAACAATGACAAGATATATGGACGATAATAATTTAGTTCATGGAAATATCGCTATGATTGGTGTGAATGACTCCGCTAACTCTGTGGGGTGCACAGTGCTTTCCCCACATAGAATAAATTAGCATTCCGACTGTGATAATAATACCAAGTATAAACGCCATAATACTCAATACTTTCCATGTACGAGTGGGACTGGTAGACTTACTAAAGTCAATAAAGGCGAAGATACACGAAAGAATCAAAAGAATGATTCCAGCGATTAGCACGCCGGAAAAATAATTTCCAATCATAAGCATCATGTCCATTTAACTAATAAAAATTTTAAATCGCCGAATAAACAAAGTGGAATATAAACCATATAAAAACAATAGTTTGTACTGCAAAAATAATATCTATTTTTGTTTTCGAAGATATGGTAAAATTAAATAGTAGTACACAGCATGTTATAACTAACAGCAGCAACGGCTCGTAATTACTTATCATTTACTAGACGAAAAGGTGGTGGGATATTTTCTTGCTCAAATAATACGAATATATCACCCATCCATTTTATACGATGTTTATATACTCTAATCTTTAATAGATCTATAGATGACGGGTTTACCAACAATATAGATTTTATCGATTCATCTAATTTAAACCCTTCCTTAAACGTGAATGATCTATTATCTGGCATAATGATGACCCTACCTGATGAATCTGACAATGTACTGGGCCATGTAGAATAAATTATCAACGAATTATCGTCTACGAACATTTATATCATTTGTTTTAATTTTAGGACGTGAATAAATAGATATAAAATAGAAAATAACAGATATTACAACCAGTGTTATGGACGCACCCAACCATGTAGGCAGTTTTATTTTATCGTTTACTACAGGTTCTCCTGGATGTACGTCACCAACTACAGACGTAGTTCTAGTACAATTAGACGTAAGTTCCGCTTGGGAATTTTTTAACACTAAAGAGTTAACGTTAATCGTACACCCAACGTATTTACATCTAGCTCTTTGAACATCTTGATTATAATATAACCATTTTCTATCTCTAGATTCGTCAGTGCACTCATGTAACCAACATACCCTAGGTCCTAAATATTTATCTCCGGAATTAGATTTTGGATAATTCGCGCACCAACAATTTCTATTTCCTTTATGGTCGTTACAAAAGACGTATAATGCCGTATCCCCAAAAGTAAAATAATCAGGACGAATAATTCTAATAAACTCAGAACAATATCTCGCATCCATATGTTTGGAGCAAATATCGGAATAAGTAGACATAGCCGGTTTCCGTTTTACACGTAACCATTCTAAACAATTGGGGTTTCCAGGATCGTTTCTACAAAAACCAGTCATGAAATCGTCACAATGTTCTGTCTTGTAATTATTATTAAATATTTTTGGACAGTGTTTGGTATTTGTCTTAGAACAACATTTTGCCACGCTATCACTATCACCCAGGAGATAATCCTTTTTTATAAAATGACACCGTTGCCCGGATGCTATATAATCAGTAGCATATTTTAAATCCTTAATATACTCAGGAGTTACCTCGTTCTGATAATAGATTAATGATCCAGGACGAAATTTGAAAGAACTACATGGTTCTCCATGAATTAATACATATTGTTTAGCAAATTCAGGAACTATAAAACTACTACAATGATCTATCGACATACCATCTATCAAACAAAATTTGGGTTTAATTTCTCCTGGAGACGTTTCATAATAATACATATAACTTTCTTCGGCAAACCTAACAGCTCTATTATATTCAGGATAATTAAAATCTAATACCATATATTTGTCTCGTATATCTGCTATTCCTGTCTCTATTTTGATTCTATTAAGAGTAACAGCTGCCCCCATTCTTAATAATCATCAGTATTTAAACTGTTAAATGTTGGTATATCAACATCTATCTTATTTCCCGCAATATAAGGTTTGTTGCAGGTATACTGTTCAGGAATGGGTACATTTATACTTCTTTTATAGTCCTGTCTTTCGATGTTCATCACAAATGCAAAGAACAGAATAAACAAAATAATGTAAGAAATAATATTAAATATCTGTGAATTCGTAAATACATTGATTGCCATAATAATTACAGCAGCTACAATACACACAATAGACATTCCCACAGTGTTGCCATTACCTCCACGATACATTTGAGTTACTAAGCAATAGGTAATAACTAAGCTAGTAAGAGGCAATAGAAAAGATGAGATAAATATCATCAATATAGAGATTAGAGGAGGGCTATATAGAGCCAAGACGAACAAAATCAAACCGAGTAACGTTCTAACATCATTATTTTTGAAGATTCCCAAATAATCATTCATTATTCCTCCATAATCGTTTTGCATCATACCCCCATCTTTAGGCATAAACGATTGCTGCTGTTCCTCTGTAAATAAATCTTTATCAAGCACTCCAGCACCCGCAGAGAAGTCATCAAGCATATTGTAATATCTTAAATAACTCATTTATATATTAAAAAATGTCACTATTAAAGATGGAGTATAATCTTTATGCCGAACTAAAAAAAATGACTTGTGGTCAGACCATAAGTCTTTTTAATGAAGACGGCGATTTCGTAGAAGTTGAACCAGGATCATCCTTTAAGTTTCTAATACCTAAGGGATTTTACTCCTCTCCTTGTGTAAAGACGAGTCTAGTATTCGAGACATTAACAACGACCGATAATAAAATTACTAGTATCAATCCAACAAATGCGCCAAAGTTATATCCTCTTCAACGCAAAGTCGTATCTGAAGTAGTTTCTAATATGAGGAAAATGATCGAATTAAAACGTCCTCTATACATCACTCTTCACTTGGCATGTGGATTTGGTAAGACTATTACCACGTGTTATCTTATGACCACACACGGCAGAAAAACCATCATTTGCGTACCCAATAAAATGTTAATACATCAATGGAAGACACAGGTAGAGGCAGTCGGATTGGAACATAAGATATCTATAGATGGAGTTAGTAGTCTATTAAAGGAACTAAAGACTCAAAGTCCGGATGTATTAATCGTAGTCAGTAGACATCTGACAAACGATGCATTTTGTAAATATATCAATAAGCATTATGATTTGTTTATCTTGGATGAATCACATACGTATAATCTGATGAACAATACAGCAGTTACAAGATTTTTAGCGTATTATCCTCCGATGATGTGTTATTTTTTAACTGCTACACCTAGACCAGCTAACCGAATTTATTGTAACAGTGTTATTAATATTGCCAAGTTATCAGATCTAAAAAAAACTATCTATACAGTAGATAGTTTTTTTGAGCCATATTCCACAGACAATATTAGAAATATGGTAAAACGACTAGATGGACCATCTAATAAATATCATATATATACCGAGAAGTTATTATCTGTAGACGAGCCTAGAAACCAACTTATTCTTGATACCCTGGTAGAAGAATTCAAGTCAGGAACTATTAATAGAATTTTAGTTATTACTAAACTACGTGAACATATGGTATTCTTCTACAAACGATTATTAGATCCTTTCGGACCAGAGGTTGTATTTATAGGAGACGCCCAAAATAGACGTACTCCAGATATGGTCAAATCAATTAAGGAACTAAATAGATTTATATTCGTATCCACCTTATTTTATTCCGGCACTGGTTTAGATATTCCGAGTTTGGATTCTTTGTTCATTTGCTCGGCAGTAATCAACAATATGCAAATAGAGCAATTACTAGGGAGGGTATGTCGAGAAACAGAACTATTAGATAGGACGGTATATGTATTTCCTAACACATCCATCAAAGAAATAAAGTACATGATAGGAAATTTCGTGCAACGAATTATTAGTCTGTCTGTAGATAAACTCGGATTTAAACAAGAAAGTTATCGGAAACATCAGGAATCTGAACCCGCTTCCGTGCCAACATCCTCCAGAGAAGAACGTGTATTAAATAGAATATTTAACTCGCAAAATCGTTAAGAAGTTTAAGAGACGATCCACATGCTGAGCAGGCCAGTGTATTACCCCTCATAGTATTAATATAATCCAATGATACTTTTGTGATGTCGGAAATCTTAACCAATTTAGACTGACAGGCAGAACACGTCATGCAATCATCACCGTCATCGATAACTGTAGTCTTGGGCTTCTTTTTGCGACTCTTCATTCCGGAACGCATATTGGTGCTATCCATTTAGGTAGTAAAAAATAAGTCAGAATATGCCCTATAACACGATCGTGCAAAACCTGGTATATCGTCTCTATCTTTATCACAATATAGTGTATCAACATCTTTATTATTGACCTCGTTTATCTTGGAACATGGAATGGGAACATTTTTGTTAACGGCCACCTTTGCCTTAATTCCAGATGTTGTAAAATTATAACCAAACAGTCTATCATCGACACAAATGAAATTCTTGTTTAGACGTTTGTAGTTTACGTATGCGGCTCGTTCTCGTCTCATTTTTTCAGATATTGCAGGTACTATAATATTAAAAATAAGAATGAAATAACATAGGATTAAAAATAAAGTTATCATGACTTCTAGTGCTGATTTAACTAACTTAAAAGAATTACTTAGTCTGTACAAAAGTTTGAGATTTTCAGATTCTGTGGCTATAGAGAAGTATAATTCTTTGGTAGAATGGGGAACATCTACTTACTGGAAAATAGGCGTACAAAAGGTAACTAATGTCGAGACGTCCATATCTGATTATTATGATGAGGTAAAAAATAAACCGTTCAATATTGATCCGGGGTATTATATTTTCTTACCAGTATACTTTGGAAGCGTCTTTATTTATTCGAAGGGTAAAAATATGGTAGAACTTGGATCTGGAAACTCTTTTCAAATACCGGATGAGATTCGAAGTGCGTGTAACAAAGTATTAGATAGTGATAACGGAATAGACTTTCTGAGATTTGTTTTGTTAAACAATAGATGGATAATGGAAGACGCTATATCAAAATACCAGTCTCCAGTTAATATATTTAAACTAGCTAGTGAGTACGGATTAAACATACCCAACTATTTAGAAATTGAAATAGAGGAAGACACATTATTTGACGATGAGTTATACTCTATTATGGAACGCTCTTTCGATGATACATTTCCAAAAATATCTATATCGTATATTAAGTTGGGAGAACTTAAACGGCAAGTTGTAGACTTTTTCAAATTCTCATTCATGTATATTGAGTCAATCAAGGTAGATCGTATAGGAGATAATATTTTTATTCCTAGCGTTATAACAAAATCAGGAAAAAAGATATTAGTAAAAGATGTAGACCATTTAATACGATCCAAGGTTAGAGAACATACATTTGTAAAAGTAAAAAAGAAAAACACATTTTCCATTTTATACGACTATGATGGGAACGGAACAGAAACTAGAGGAGAAGTAATAAAACGAATTATAGACACTATAGGACGAGACTATTATGTTAATGGAAAGTATTTCTCTAAGGTTGGTAGTGCAGGCTTAAAGCAATTGACTAATAAATTAGATATTAACGAGTGCGCAACTGTCGATGAGTTAGTTGATGAGATTAATAAATCCGGAACTGTAAAACGAAAAATAAAAAACCAATCAGTATTTGATTTAAGCAGAGAATGTTTGGGATATCCAGAAGCGGATTTTATAACGTTAGTTAATAACATGCGGTTCAAAATAGAAAATTGTAAGGTCGTAAATTTCAATATTGAAAATACTAATTGTTTAAATAACCCGAGTATTGAAACTATATATGGAAACTTCAACCAGTTCGTCTCAATCTTTAATACCGTTACCGATGTCAAAAAAAGATTATTCGAGTGAAATAATATGCGCCTTTGATATAGGTGCAAAAAATCCTGCCAGAACTGTTTTAGAAGTCAAGGATAACTCCGTTAGGGTATTGGATATATCAAAATTAGACTGGAGTTCTGATTGGGAAAGGCGCATAGCTCAAGATTTGTCACAATATGAATACACTACAGTTCTTCTAGAACGTCAGCCTAGAAGGTCACCGTACGTCAAATTTATCTATTTTATTAAAGGCTTTTTATATCATACATCTGCTGCCAAAGTTATTTGCGTCTCACCTGTCATGTCTGGTAATTCATATAGAGATCGAAAAAAGAGATCTGTTGAAGCATTTCTTGATTGGATGGACACATTCGGATTGCGAGACTCCGTTCCGGATAGACGCAAATTAGACGATGTAGCGGATAGTTTCAATTTGGCTATGAGATACGTATTAGATAAATGGAATACTAATTATACACCTTATAATAGGTGTAAATATAGAAATTACATAAAAAAAATGTAATAACGTTAGTAACGCCATTATGGATAATCTATTTACCTTTCTACATGAAATAGAAGATAGATATGCCAGAACTATTTTTAACTTTCATCTAATAAGTTGCGATGAAATAGGAGATATATATGGTCTTATGAAAGAACGCATTTCCTCAGAGGATATGTTTGACAATATAGTATATAATAAAGATATACATCCTGCCATTAAGAAACTAGTTTATTGCGACATCCAACTTACTAAACATATTATTAATCAGAATACGTATCCGGTATTTAACGATTCTTCACAAGTGAAATGTTGTCATTATTTCGATATAAACTCAGATAATAGCAATATTAGCTCTCGTACAGTAGAGATATTTGAGAGTGAAAAGTCATCTCTTGTATCATATATTAAAACTACCAATAAGAAGAGAAAGGTCAATTACGGCGAAATAAAGAAAACTGTACATGGAGGCACTAATGCAAATTACTTTTCCGGTAAAAAGTCTGATGAGTATCTGAGCACTACAGTCAGGTCCAACATTAATCAACCTTGGATCAAAACCATTTCTAAGAGAATGAGAGTAGATATCATTAATCACTCTATAGTAACGCGTGGAAAAAGCTCTATATTACAAACTATAGAAATTATTTTTACTAATAGAACATGTGTGAAAATATTCAAGGATTCTACTATGCACATTATTCTATCCAAGGACAAGGATGAAAAGGGATGTATAAACATGATTGATAAATTATTCTATGTATATTATAATTTATTTCTGTTGTTCGAGGATATCATCCAAAACGAGTACTTTAAAGAAGTAGCTAATGTTGTAAACCATGTACTCATGGCTACGGCATTAGATGAGAAATTATTCCTAATTAAGAAAATGGCTGAACACGATGTTTATGGAGTTAGCAATTTCAAAATAGGGATGTTTAACCTGACATTTATTAAGTCGTTGGATCATACCGTTTTCCCCTCTCTGTTAGATGAGGATAGCAAAATAAAGTTTTTTAAGGGGAAAAAGCTCAATATTGTAGCATTACGATCTCTGGAGGATTGTACAAATTACGTGACTAAATCCGAGAATATGATAGAAATGATGAAGGAAAGATCGACTATTTTAAATAGCATAGATATAGAAACGGAATCGGTAGATCGTCTAAAAGAATTGCTTCTAAAATGAAAAAAAACACTGTTTCAGAAATGGATCAACGACTCGGGTATAAGTTTTTGGTGCCTGATCCTAAAGCCGGAGTTTTTTATAGACCGTTACATTTCCAATATGTATCGTATTCTAATTTTATATTGCATCGATTGCATGAAATCTTGACCGTCAAGCGGCCACTCTTATCGTTTAAGAATAATACAGAACGAATTATGATAGAAATTAGCAATGTTAAAGTGACTCCTCCAGATTACTCACCTATAATTGCGAGTATTAAAGGTAAGAGTTATGACGCATTAGCCACGTTCACTGTAAATATCTTTAAAGAGGTAATGACCAAAGAGGGTATATCCATCACTAAAATAAGTAGTTATGAGGGAAAAGATTCTCATTTGATAAAAATTCCGCTACTAATAGGATATGGGAATAAAAATCCACTTGATACAGCCAAGTATCTTGTTCCTAATGTCATAGGTGGAGTCTTTATCAATAAACAATCTGTCGAAAAAGTAGGAATTAATCTAGTAGAAAAGATTACAACATGGCCAAAATTTAGGGTTGTTAAGCCAAACTCATTCACTTTCTCGTTTTCCTCCGTATCCCCTCCTAATGTATTACCGACAAGATATCGCCATTACAAGATATCTCTGGATATATCACAATTGGAAGCGTCTAATATATCATCGACAAAGACATTTATAACGGTCAATATTGTTTTGCTGTCTCAATATTTATCTAGAGTGAGTCTAGAATTCATTAGACGTAGTTTATCATACGATATGCCTCCAGAAGTTGTCTATCTAGTAAACGCGATAATAGATAGTGCTAAACGACTTACCGAATCTATTACTGACTTTGATATTGATACATACATTAATGACCTGGTGGAAGCTGAACACATTAAACAAAAATCTCAGTTAACGATTAACGAGTTTAAATATGAAATGCTGCATAACTTTTTACCTCATATGAACTATACACCCGATCAACTAAAGGGATTTTATATGATATCTTTACTAAGAAAGTTTCTCTACTGTATCTACCACACTTCTAGATATCCAGATAGAGATTCGATGGTTTGTCATCGCATCCTAACGTACGGCAAATATTTTGAGACGTTGGCACATGATGAATTAGAGAATTACATAGGTAACATCCGAAACGATATCATGAACAATCACAAGAACAGAGGCACTTACGCAGTAAACATTCATGTACTAACAACTCCTGGACTTAATCATGCATTTTCTAGTCTATTGAGTGGAAAGTTCAAAAAGTCAGACGGTAGTTATCGAACACATCCTCACTATTCATGGATGCAGAATATTTCTATTCCTAGAAGTGTTGGATTTTATCCGGATCAAGTAAAGATTTCAAAGATGTTTTCTGTCAGAAAATACCATCCAAGCCAATATCTTTACTTTTGTTCATCAGACGTTCCGGAAAGAGGTCCTCAGGTAGGTTTAGTATCTCAATTGTCTGTCTTGAGTTCCATTACAAATATACTAACGTCTGAGTATTTGGATTTGGAAAAGAAAATTTGTGAGTATATCAGATCATATTATAAAGATGATATAAGTTACTTTGAAACAGGATTTCCAATCACTATAGAAAATGCTCTAGTCGCATCTCTTAATCCAAATATGATATGTGATTTTGTAACTGACTTTAGACGTAGAAAACGGATGGGATTCTTCGGTAACTTGGAGGTAGGTATTACTTTAGTTAGGGATCACATGAATGAAATTCGCATTAATATTGGAGCAGGAAGATTAGTCAGACCATTCTTGGTTGTGGATAACGGAGAGCTCATGACGGATGTGTGTCCGGAGTTAGAAAGCAGATTAGACGACATGACATTCTCTGACATTCAGAAAGAGTTTCCACATGTCATCGAAATGGTAGATATAGACCAATTTACTTTTAGTAACGTATGTGAATCGGTTCAAAAATTTAGAATGATGTCAAAGGATGAAAGAAAGCAATACGATTTATGTGACTTTCCTGCCGAATTTAGAGATGGATATGTAGCATCTTCACTAGTGGGAATCAATCACAATTCTGGACCCAGAGCTATTCTTGGATGTGCTCAAGCTAAACAAGCTATCTCTTGTCTGAGTTCGGATATACGAAATAAAATAGACAATGGAATTCATTTGATGTATCCAGAGAGGCCAATTGTGATTAGTAAGGCTTTAGAAACTTCAAAGATTGCGGCTAATTGCTTCGGACAACATGTTACTATAGCATTAATGTCGTACAAAGGTATCAATCAAGAGGATGGAATTATCATCAAAAAACAATTTATTCAGAGAGGCGGTCTCGATATTGTTACAGCCAAGAAACATCAAGTAGAAATTCCATTGGAAAACTTTAATAACAAAGAAAGAGATAGGTCTAACGCCTATTCGAAATTAGAAAGTAATGGATTAGTTAGACTGAATGCTTTCTTGGAATCCGGAGACGCTATGGCAAGAAATATCTCATCAAGAACTCTTGAAGATGATTTTGCTAGAGATAATCAGATTAGCTTTGATGTTTCCGAGAAATATACAGATATGTACAAATCTCGCGTTGAACGAGTACAAGTAGAACTTACTGACAAAGTTAAGGTGCGAGTATTAACCATGAAAGAAAGAAGACCCATTCTAGGAGACAAATTTACTACTAGAACGAGTCAAAAGGGAACAGTCGCGTATATCGCAGATGAAACGGAACTTCCGTACGACGAAAATGGTATCACACCAGATGTCATTATTAATTCTACATCCATCTTCTCTAGAAAAACTATATCTATGTTGATAGAAGTTATTTTAACAGCCGCATATTCTACTAAGCCGTACAACAATAAGGGAGAAAACCGACCTGTCTGTTTTCCTAGTAGTAACGAAACATCCATTGATGCATATATGCAATTCGCTAAACAATGTTATGAGTATTCAAATCCGAAATTGTCCGAGGAAGAATTATCGGATAAAATCTTTTGTGAAAAGATTCTCTATGATCCTGAAACGGATAAGCCTTATGAATCCAAAGTATTTTTTGGACCAATTTATTACTTGCGTCTGAGACATTTAACTCAGGACAAGGCAACCGTTAGATGTAGAGGTAAAAAGACGAAGCTCATTAGACAAGCGAATGAGGGACGAAAACGTGGAGGAGGTATCAAGTTTGGAGAAATGGAGAGAGACTGTTTAATAGCACATGGCGCAGCCAATACTATTACAGAAGTTTTAAAAGACTCAGAAGAGGATTATCAAGATGTGTATATTTGTGAAAATTGTGGAGACATAGCAGCACAAATCAAAAGTATTAATACATGTCTTAGATGTTCAAAACTTAATCTCTCTCCTCTCTTAACAAAAATTGATACCACACACGTATCTAAAGTATTTCTTACTCAAATGAACGCCAGAGGCGTAAAAGTTAAATTAGATTTCGAACGAAGGCCTCCTTCGTTTTATAAACCATTAGATAAAGTTGATCTTAAACCGTCTTTTCTGGTATAATATTGTTTAGTAGATACTCATCAAGATTATCAAGATAAGCTAATTCACTAAACATATTATCGGATTCGGTATTGTTACTCGAGAATAGAGTTCGTTATGCTCCTGATATTCGGAAATCTGTGGAGTTTCAGGTTTTGGTGGAAGTGTAACTGCTACTTGGTGGGATACTGAAGGATATTTCAGAGAGTTGTGGATGTTCGGGTTCGACATCCACCGATGGTGTCACGCCACTAATCGGTTCGGTAACGTCTGTGGATGGAGGTGCTACTTCTACAGAACCTGTAGCCTCAGTTGTCAACGGAGATACATCTTCAATGCGCGGAAATGTATAATTTGGTAATGGTTTCTCATGTGGATCTTAAGAAGAAGAGGTAAGATATCTACGAAAGATACCGATCACGTTCTAGTTCTCTTTTGTAGAACTTTAACTTTTTCTTTCTCAGCATCTAGTTGATATTCCGACCTCTTCACGTTTCACATGGGTTACCTCCGCAGTTTTTACAAGCGATTTCACGTTCCAGATCACGTTCAGCCTTCATACGTCTCTCCCTCTCTCTATCGAGTTTATCAGAGCAGTCTTTCTGAAGGCGATCGAACTCCATAAATTTCTCCAACGCTTTGATTGTTTCCATAGATTTCCGAAGTTTAGCTTCTAGGACGGCGATTCTTTTTTCTTTCGAATTCACGGGGTACAACCGTTTCCATTACCACCATCTCTACGTTTCTTTTCTAGATCGGCAATCTTTCTCAACATTTCATCCCCATGCCTTTTCATTCCTCGAGTCTATCGTCGTCGAAATATCGTTCCAGCTCCTTTTCGACCTCAATAACTTTAGCACGTTGTCTCATCAAGCTCTCTCTTGTAGTACTATCATTTTTATCTGATTCCCTGGCACGTTTAAGATCTTCATGTAATTGAGTCAGCTCTTGACACAATCTCTTAACTAACTTCCTCTCTTGCTTCTTCGTCATAGTACTTACAATCACTATGGGATCCATTGTTACCACGTCTGTACTCGGCGAGCTCACGTTTAAGAGATTCAATTTCCAGTTTGTACATTGATTTCATTATTACGTCCGCAGTCGTTCAACTGTATTTCAAGATCTGAGATTCTAGATTGTAATCTCTGTAGCATTTCCACGGCATTCACTCAGTTGTCTTTCAAGATCTGAGATTCTAGATTGGAGTCTGCTAATCTCTGTAAGATTTCCTCCTCCGCTCTCGATGCAGTCGGTCAACTTATTCTCTAGTTCTCTAATACGTGAACGCAGTGCATCAACTTCTTGTGTGTCTTCTTGATTGCGTGTGCATTCATCGAGTCTAGATTCGAGATCTCTAACGTGTCGTCGTTCTTCCTCAAGTTCTCTGTGTACTACAGAAAGCGTGTCCCTATCTTGTTGATATTTAGCAATTTCTGATTCTAGAGTACTGATTCTGCTCACGTATGTACTAATAGTTGTCTTATCCTTATCAAGATCCTCCTTGTATTTGTCACATTCCTTGATATCCATACGAAGTCTGGACAGTTCCCATTCGACATTACGACGTTTATCGATTTCAGCTCGGAGATCGTCGTCGCGTTGTTTTAGCCACATACGACTGAGTTCAAGTTCTCGTTGACAAGATCCATCTACTTTTCCATCCCTAATAGTATCCAGTTCCTTTTCTAGTTCTGACCGCATTTCTCGTTCCATATCAAGAGATTCTCTCAATTCTCGTATAGTCTTCTTATCAATTTCTGATGAATCTGAACCATCATCTGTCCCATTTTGTTGCATATCCCTGAGTTCTTTGATCTCTGTTGTAAGTCTGTCGATTCTTTCGGTTTTATAAACAGAATCCCTTTCCAAAGTCCTAATCTTACTGAGTTTATCACTAAGTTCTTCATTCAATTCAGTGAGTTTTCTCTTGGCTTCTTCCAAGTCTGTTTTAAACTCTCCATCATTTCCGCATTCTTCCTCGCATTTATCTAACCATTCAATTAGTTTATTAATGACTAGTTGGTAATCAGCGATTCCTATAACCGTTCTTGTATTTGTGGGAACATAATTAGGATCTTCTAATGGATTGTATGGCTTGATAGCATCATCTTTATCATTATTAGGTGGGGGATGGACAACCTTAATTGGTTGGTCCTCCTTATCTCCTCCAGTAGCATGTGGTTCTTCAATACCAGTATTAGTAATAGGCTTAGACAAATGCTTGTCGTACGCGGGCACTTCCTCATCCATCAAGTATTTATAATCGGGTTCTGTTTCAGAATATTCTTTTCTAAGAGACGCGACTTCAGGAGTTAGTAGAAGAACTCTGTTTCTGTATCTATCAACGCTGGAATCGATACTCAAGTTAAGGATAGCGAATACCTCATCGTCATCATCCGTATCTTCTGAAACGCCATCATATGACATTTCATGAAGTCTAACGTATTGATAAACAGAATCAGATTTAGTATTAAACAGATCCTTGACCTTTTTAGTAAATGCATATGTATATTTTAGATCTCCAGATTTCATAATATGATCGCATGCCTTAAATGTCAATGCTTCCATGATATAGTCTGGAACACTAATGGGTGACGAAAAAGATACAGCACCATATGCTACGTTGATAAATAGATCTGAACCACTAAGTAGATAATGATTAATGTTAAGGAAGAGGAAATATTCAGTATATAGATATGCCTTAGCATCATATCTTGTACTAAACACGCTAAACAGTTTATTGATGTGATCAATTTCCAACAGAACAATTAGAGCGGCAGGAATACCAACAAACATATTACCACATCCGTATTTTCTATGAATATCACATATCATGTTAAAAAATCTTGATAGAAGAGCGAATATCTCGTCTGACTTAATGAGATGTAGTTCAGCAGCATAAGTCATAACTGTAAATAGAACATACTTTCCTGTAGTGTTGATTCTAGACTCCACATCAACACCATTATTAAAAATAGTTTTATATACATCTTTAATCTGCTCTCCGTTAATCGTCGAACGTTCTAGTATACGGAAACACTTTGATTTCTTATCTGTAGTTAATGACTTAGTGATATCACGAAGAATATTACGAATTACATTTCTTGTTTTTCTTGTGAGACCTGATTCAGAACTCAACTCATCATTCCATAGTTTTTCTACCTCAGTGGCGAAATCTTTGGAGTGTTTGGTACATTTTTTAATAAGGTTCGTGACCTCCATTTATTATAAAAAATTTTTATTCAAAACTTAACTACAATCGGGTAATTATAAGATCGTAGATCTCCCATGTGGTGGAATACTACCATCTATCGCATGTGGATGGACAGTAGGTAATGGCCATGGGAACAGTAATGTTTGCATATTTATCTTTCTTGCTAGTATTACTGTATATTGTCCCAATGTTTCAATGTGATGTTCTAACCTATCAACTGCCACTGTATCACAACAATAATGTCCGATGGAATTAAGATTATGATCCAATGTGTTTAATATATGATTATCAAGTCTTATACGATCAGCGTCTTTTTTGACAGGATCAGGCTCTTCTACAGGAAGAAGTTTCGGCCTCTTATGATAGTCATGTCTGGGAAATGGTGGTCTAGGATGAGGATCCGGTATCGGAGTGGGTTTTGGATTATAATCATCATCATCATCATCATCATCATCATCATCATCATCATCATCATCATCATCATCATCATCATCATCTATGATATCATCATCATCATCTTCGATATTTATTTTGCTATCTTGATGATGTCCTGTATCAGTTGCATTTTCAGCACTCGACTGAATACTAGTACATTCATTGTCTATTATTAACGTATTTCTAAACCCAAAATGTATGTGTTGAACATCACTACTATAGTTGATGAGTCTTATAGCATGAATTCGCTTATCGTTATCGGGTTTATCTTCTGTCACCTTAACAATTCCTTTTTTATTAAACTCTGCATAATCATAACCATTTCTATTGTTTGTTCTAATATAAACGAGTATAGCATCATTGCTAAATTTTTCAATCGTATCGAAAACAGAATATCCTAAACCATATAATATATATTCAGGAACACTCAAACTAAATGTCCAGGATTCTCCTAAATACGTAAACTTTAATAGTGCTAAATCATTCAAAAATCTACCGCTTATAGATAGATAGTACATGAATGCGTATAGTAGTCTACCGATCTCTTTATTATGAAAACCGACATTACGATCATATATTTCGTGATATACATGTGACCCGTTTACGTTAAACCATAAATACATGGGTGATCCTATAAACATGAATTTATTTCTAATTCTCAGAGCCATAGTTAATTGACCGTGTAATATTTGTTTACATGCATACTTGATACGATCATTAATAAGATTTTTATCATTGCTCGTTATTTCAGAATCGTATATATAAGGAGTACCATCATGATTCTTACCAGATATTATACAAAATACTATATATAAAATATATTGACCCACGTTAGTAATCATGTAAATGTTTAATGTTTTAAATTTTGTATTTAATGATCCATCATCATACGCTAGCATGGTCTTGTGATATTCATTCTTTAAAATATAATATTGTGTTAGCCATTGCATTGGAGCTCCTAATGGAGATTTTCTATTCTCGTCCATTTTAGGATATGCTTTCATAAAGTCCCTAATAACTTCGTGAATAATGTTTCTATGTTTTCTACTGATGCATGTATTTGCTTCGATTTTTTTATCCCATGTTTCATCTATCATAGATTTAAACGCAGTAATGCTCGCAACATTAACATCTTGAACCGTTGGTACAATTCCGTTCCATAAATTTATAATGTTCGCCATTTATATAACTCATTTTTTGAATATACTTTTAATTGAACAAAAGAGTTAAGTTACTCATATGGACGCCGTCCAGTCTGTACATCAATCTTTTTAGCCAGAGATATCATAGCCGCTCTTAGAGTTTCAGCGTGATTTTCCAACCTAAATAGAACTTCATCGTTGTGTTTACAACACTTTTCTATTTGTTCAAACTTTGTTGTTATATTAGTAATCTTTTTTTCCAAATTAGTTAGCCGTTGTTTGAGAGTTTCCTCATTGTCGTCTCCATAGGCTTTAACAATTGCTTCGCGTTTAGTCTCTGGATTTTTAGCAGCCTTTGTAGAGAAAAATTCAGTTGCTGGAATTGCAAGATCGTCATCTCCGGGGAAAAGAGTTCCGTCCATTTAAAGTACAGATTTTAGAAACTGACACTCTGTGTTATTTATATTTGGCGCAATACATGGATTATAAATATCGATGTTAATAACATCAGAAAATGTAAAGTCTATACATTGTCGCATCGTGTTAAATTTTCTAATGGATCTAGTATTATTGGGTCCAACTTCTGCCTGAAATCCAAATATGGAAGCGGATACAAAACCGTTTCCTGGATAAACCACACATCTCCACTTTTGCTTTACATCAGAAATTGTGTCATTGACATCTTGAACTCTCCTATCTAATGCCGGTGTTCCACCTATAGATTTTGAATACTCGAATGCTGCATGAGTAGCATTGAATTCCTTAATATTGCCATAATTTTCATATATTGAGTAACTCTGGATAAAAAGTAAACACACCGCAGCCGTCGCTACTACAATAAAAAAAATTGATAGAGAGTTCATTTATAATCTATTAGAAGCTGACAAAATTTTTTTACACGCGTCAGACAATGCTTTAATAAATAGTTCAACATCTACTTTTGTCATATCGAACCGATGGTATGATTCTAACCTAGAATTACATCCGAAAAAGTTGACCATGTTCATAGTCATTAAGTCATTAACAAACAACATTCCAGACTCTGGATTATAAGACGATACTGTTTCGTCACAATCACCCACCTTAATCATGTGATTATGAATATTGGCTATTAGAGCACCTTCTAAGAAATCTATAATATCTTTGAAACACGATTTAAAATCAAACCACGAATATACTTCTACGAAGAAAGTTAGTTTACCCATAGGAGATATAACTATAAATGGAGATCTAGATACAAAATCCGGATCTATGATAGTTTTAACATTATTATATTCTCTATTAAATACCTCCACATCTAAAAATGTTAATTTTGAAACCATGTCTTCGTTTATTACCGTACCTGAACTAAACGCTATAAGCTCTATTGTTTGAGAACTCTTTAAACGATATTCTTGAAATACATGTAACAAAGTTTCCTTTAACTCGGTCGGTTTATCTACCATAGTTACAGAATTTGTATCCTTATCTATAATATAATAATCAAAATCGTATAAAGTTATATAATTATCGTGTTCAGATTGTGATCTTTTCAAATAGACTAAAAACCCCATTTCTCTAGTAAGTATCTTATGTATATGTTTGTAAAATATCTTCATGGTGGGAATATGCTCTACAGCAGTTAGCCATTCCTCATTGACAGCTGTAGATGTATTAGACAAAACTACTCCAATGTTTAACAAGGGCCATTTTACGAGATTATTAAATCCTTGTTTGATAAATGTAGCCAATGCGGGTTCGAGTTCAACGACGATTGAATTCTCTTCCCGTGGATGCTGCATGATGAACGACGGGATGTTGTTCTATTGATTTGGAATTCTTTTTCGACTTTTTGTTTATATTAAATATTTTAAAATTTATGGCTGATAGTAATTCATGTACTACGGATAATGTAGACGTGTATTGCACATCGATATCTTTATTATTAGATAAATTTATCAATAAATGTGAGAAGTTTGCCTCGTTAAGGTCTTCCATTTAAATATTATATAAATATTTGTGTTTGTATTTTATTCGTCTTTTATGGGATAGTTTTTAACTAGTAAAGCTGTAATTACATACTTTGTCCGTAAAACATAAATATAAATACCCGCTTTTATCAAACGTTCCAAAAAGTCGGCAGCCGACATTTTTAACATGGCATCTATTTTAAATACACTTAGGTTTTTAGAAAAAACATCATTTTATAATTGTAACGATTCAATAACTAAAGAAAAGATTAAGATTAAACATAAGGGAATGTCATTTGTATTTTATAAGCCAAAGCATTCTACCGTTGTTAAATACTTGTCTGGAGGAGGTATATATCATGATGATTTGGTTGTATTGGGGAAGGTAACAATTAATGATCTAAAGATGATGCTATTTTACATGGATTTATCATATCATGGAGTGACAAGTAGTGGAGCAATTTACAAATTGGGATCGTCTATCGATAGACTTTCTCTAAATAGGACTATTGTTACAAAAGTTAATAACAATTATAACAATTATAACAATTATAATTGTTATAATAATTATAATTGTTATAATTATGATGATACATTTTTTGACGATGATGATTGATCACTATTACACAATTTTGTTTTTGTACTTTCTAATATAGTGTTTAGGTTCTTTTTCATATGAGAATATTGACTTACTAAAATATCTATGTTTAACTTTTGTTCTATAACGTCCTTATCGGCGGTATCGGTACATATACGTAATTCACCTTCACAAAATACGGAGTCTTCGATAATAATAGCCAATCGATTATTGGATCTAGCTGTCTGTATCATATTCAACATGTTTAATATATCCTTTCGTTTCCCCTTTACAGGCATCGATCGTAGCATATTTTCCGCGTCTGAGATGGAAATGTTAAAACTGCAAAAATGCGTAATGTTAGCCCGTCCTAATATTGGTACGTGTCTATAAGTTTGGCATAGTAGAATAATAGACGTGTTTAAATGCCTTCCAAAGTTTAAGAATTCTATTAGAGTATTACATTTTGATAGTTTATCACCTACATCATCAAAAATAAGTAAAAAGTGTGCTGATTTTTTATGATTTTGTGCGACAGCAATACATTTTTCTATGTTACTTTTAGTTCGTATCAGATTATATTCTAGAGCTTCCTGACTACTAACGAAATTAATATGATTTGGCCAAATGTATCCATCATAATCTGGGTTATAAACGGGTGTAAACAAGAATATATGTTTATATTTTTTAACTAGTGTAGAAAACAGAGATAGTAAATAGATAGTTCTTCCAGATCCAGATCCTCCTGTTAAAACCATTCTAAACGGCATTTTTAATAAATTTTCTCTTGAAAATTGTTTTTCTTGAAAACAATTCATAATTATATTTACAGTTACTAAATTAATTTGATAATAAATCAAAATATGGAAAACTAAGGTCGTTAGTAGGGAGGAGAACAACGAAGACATATCGTGATATAAATAACATTTATTATCATGATGACACCAGAAAACGACGAAGAGCAGACATCTGTGTTCTCCGCTACTGTTTACGGAGACAAAATTCAGGGAAAGAATAAACGCAAACGCGTGATTGGTCTATGTATTAGAATATCTATGGTTATTTCACTACTATCTATGATTACCATGTCCGCGTTTCTCATAGTGCGCCAAAATCAATGCATGTCTGCTAACGAGGCTGCTATTACTGACTCCGCTGTTGCCGTTGCTGCGGCATCATCTACTCATAGAAAGGTTGCGTCTAGCACTACACAATATGATCACAAAGAAAGCTGTAATGGTTTATATTACCAGGGTTCTTGTTATATATTACATTCAGACTATAAGTCATTCGAGGATGCTAAAGCAAACTGCGCTGCGGAATCATCAACGCTACCCAATAAATCCGATGTCTTGACTACCTGGCTCATTGATTATGTTGAGGATACATGGGGATCTGATGGTAATCCAATTACAAAAACTACATCCGATTATCAAGATTCTGATGTATCACAAGAAGTTAGAAAGTATTTTTGTACATAAATAAATGAAATCGCTTAATAGACAAACTGTAAGTAGGTTTAGGAAGTTGTCGGTGCCGGCCGCTATAATGATGTTACTCTCAACCATTATTAGCGGCATAGGAACATTTCTACATTACAGAGAAGAACTGATGCCTAGTGCTTGCGCCAATGGATGGATACAATACGATAAACATTGTTATCTGGATACCAACATTAAAATGTCTACGGATAATGCAGTTTATCAGTGTCGCAAATTACGAGCTAGATTGCCTGGACCTGATACTAGACATCTGAGAGTATTGTTTAGTATTTTTTATAAAGATTATTGGGTAAGTTTAAAAAAGACCAATGATAAATGGTTAGATATTAATAATGATAAAGATATAGATATTAGTAAATTAACAAATTTTAAGCAACTAAACAGCACAACGGATTCTGAAGCGTGTTATATATACAAGTCTGGAAAACTGGTTAAAACAGTATGTAAAAGTACTCAATCTGTACTATGCGTTAAAAGATTCTACAAGTGATAACAAAAAATGAATTAATAGTAAGTCGTTAACGTACGCCGCCATGGACGCCGCGTTTGTTATTACTCCAATGGGTGTGTTGACTATAACAGATACATTGTATGATGATCTCGATATCTCAATCATGGACTTTATAGGACCATACATTATAGGTAACATAAAAATTGTCCAAATAGATGCACGGGATATAAAATATTCCGACATGCAAAAATGCTACTTTAGCTATAAGGGTAAAATAGTTCCTCAGGATTCTAATGATTTGGCTAGATTCAACATTTATAGTATTTGTACCGCATACAGATCAAAAAATACCATCATCATAGCATGCGACTATGATATCATGTTAGATATAGAAGGTAAACATCAACCATTTTATCTATTCCCATCTATTGATGTTTTTAACGCTACAATCATAGAAGCGTATAATCTGTATACAGCTGGAGATTATCATCTGATCATCAATCCTTCAGATAATCTGAAAATGAAATTGTCGTTTAATTCTTCATTTTGTATATCAGACGGCAATGGATGGATTATAATTGATGGGAAATGTAATAGTAATTTTTTATCATAAAAGTTGTAAAGTAAATAATAAACAATAAATATTGAACTAGTAGTATGTTGTATATTGAGCAATCAGAGATGATGCTGGTACCTCTTATCACGGTGACCGTAGTTGCGGGAACAATATTAGTATGTTATATATTATATATTTGTAGGAAAAAGATACGTACTGTCTATAATGACAATAAAATTATCATGACAAAATTAAAAAAGATAAAGAGTCCTAATTCCAGCAAATCTAGTAAATCAACTGATAGCGAATCAGACTGGGAGGATCACTGTAGTGCTATGGAACAAAACTATGACGTAGATAATATTTCTAGAAATGAGATATTGAACGATGATAGCTTCGCTGGTAGTTTAATATGGGATAACGAATCCAATGTCATGGCGCCTAGCACAAAACACATTTACGATAGTGTTGCTGGAAGCACGCTGCTAATAAATAATGATCGTAATGAACTGACTATTTATCAGAATACTACAGTAGTAATTAATGATACAGAGACTGTTGAAATACTTAATGAAGATACCAAACAGATTCCTAGCTATTCTTCCAATCCTTTCGTAAATTATAATAAAACCAGTATTTGTAGCAAGTCAAATCCGTTCATTGCAGAACTCAACAATAAATTTAGTGATAATAATCCGTTTAGGAGAGCACATAGCGACGATTATCTTAATAAGCAATAACAATAACAATAACAAGATCATGAACACGATGATATAGAATCATCGGTTGTATCATTGTCTGATTAGTTTCCTTTTTATAAAATTGAAGTAATATTTAGTATTAATTACCGCCGATGCATTATACAAATATGGAGATATTCCCTGTATTCGGCATTTCTAAAATTAGCAATTTTATTGCTAATAATGACTGTAGATATTATATAGATGTAGAGCATCAAAAAATTATATCTGATGAGATCAATAGACAGATGGATGAAACGGTACTTCTTACCAACATCTTAAGCGTAGAAGTTGTAAATGGCAATGAGATGTACCATCTTATTCCCCATAGACTATCGACGATTATACTCTGTATTAGTTCTGTTGGAGGATGTGTTATCTCTATAGATAATGACGTCAATGATAAAAATATTCTAACATTTCCCATTAATCATGCTGTAATCATATCCCCACTGAGTAAATGTGTCGTAGTTAGCAAGGGCCCTACAACCACACTGGTTGTTAAAGCGGATATACCCAGCAAACGATTGGTAACATCGTTTACAAACGACATACTGTATGTAAACAATCTATCACTGATTAATTATTTACCGTTGTCTGTATTCATTATTAGACGAGTCACTGACTATTTGGATAGACACATATGCGATCAGATATTTGCTAATAATAAGTGGTATTCCATTATAACTATCGACGATAAGCAATATCCTATTCCATCAAATTGTATAGGTATGTCTTCTGCCAAGTACATAAATTCGAGCATCGAGCAAGATATTTTGATCCATGTTTGTAACCTCGAGCATCCATTCGACTCAGTCTACAAAAAAATGCAGTCGTACAATTCTCTACCTATCAAGGAACAAATATTGTATGGTAGAATTGATAATATAAATATGAGCATTAGTATTTCGGTGGATTAATAGATTTCTCTAGTATGGGATCATTAATCATCTCTAAATACATCATAAAAAAGCTATTATCAAATACTGTACTGAATGGATTCATTCTTTTCTCTTTTTATGAAACTCTGTTGTATATCTACGGATAAAACTAGAAGCAAAAAATCTGATAGGAAGAATAATGATTATATGGAGGAACACGATTATTATAAAATAACAATAGTTCCTGGTTCCTCTTCCACGTCTACTAGCTCGTGGTATTATACACATGCCTAGTAATAGTCTCTTTGCGTTGACGGAAAGCAGACTAGAAATAACAGGCCAAAATGTTCAGACACCATAATAGTTCCCAACCCAGATAATAACAGAGTTCCATCAACACATTCCTTTAAACTCAATCCCAAACCCAAAACCGTTAAAATGTATCCAGCCAATTGATAATAGATAATGAGGTGTACAGCACATGATAATTTACACAGTAACCAAAATGAAAACACTTTAGTAATTATAAGAAATATAGACGGTAATGTCATCATCAACAATCCAATAATATGCCTGAGAGTAAACATTGACGGATAAAACAAAAATGCCCCGCATAACTCTATCATGGCAATAACGCAACCAAACACTTGTAAAATTCCTAAATTAGTAGAAAATACAACTGATATCGATGTATAAGCGATTTCGAGGAATAATAAGAACAAAGTAATTCCCGTAAAGATAAACATCAACATTGTTTGGTAATCATTAAACCAATTAGTATGACGTTGAACTAATTTCACAGTAGATTTTATTCCAGTATTATCCCCGCATGTATACGTACCTGGTAAGATATCTTTATATTCCATAATCAATGAGACATCACTATCCGATAACGAATGAAGTCTAGCACTAGTATGCCATTTACTTAATATGGTCGTCTTGGAAGTTTTATTATAAGTTAAAATATCATGATTGTCCAATTTCCATCTAATATACTTTGTCGGATTATCTATAATACATGGAATAATGATGGTATCATTACATGCTGTATACTCTATAGTCTTTGTAGATGTTATAACCACAAAAGTACAGAGGTATATCAACAATATTCTAACTCTTAACATTTTTATTTATTTAAAATGATACCTTTGTTATTTATTTTATTCTTATTTTGCTAACGGTATCGAATGGCATAAGTTTGAAACGAGTGAAGAAATAATTTCTACTTACTTAATAGATGATGTGGTAACGGGTGTTATTAATGGGGCTGTATATACATTTTCAAATAATGAACTAAACAAAACTGGGTTAACTAATAACAATAATTATATCACAACATCTATAAAAGTAGAGGATAATGATACATTAGTAGTATGCGGAACCAATAACGGAAATCCCAAATGTTGGAAAATAGACGGTTCATACTACCCAAAACATATAGGTAGAGGATACGATCATCAAAATAGCAAAGTAACGATAATCAGTCACAATGAATGTGTACTATCCGACATAAACATATCAAAAGAAGGAATTAAACGATGGAGAAGATTTGACGGACCATGTGGTTATGATTAAACGAGTTAAGTTTTTTAAGAAGCCTTAGAAGAGGGCTATTGGGTATGAAAATCCGAAATATTAAACCAGACAACCCCATATAATTTTATAGCTAAGAATACCGCGAAGAATGGAACTAAAAACGGAAATATTTGTAGCACAACGAATAACTCCCAAACTGCATTCATGTTACACTATATAACAATTACAATACATTTTTATCATAACACTACTTCGGTTAGATGTTTTAGAAAAAAATAAATATCACTACCGTTCTTGTTTTATAAAAATAACAATTAACAATTATCAATTTTTTTCTTTAATATTTTACGTGGTTGACCATTCTTGGTGGTAAAATAATCTCTTAGTGTTGGAATGGAATGCTGTTTAATGTTTCCGCACTCATCGTATATTTTGACGTATGCAGTCACATCGTTTACGCAATAGTCAGACTGTAGTTCTATCATGCTTCCTACGTTAGAAGGAGGAACAGTTTTAAAGTCTCTTGGTTTTAATCTATTGTCATTAGTTTTCATGAAATCCTTTGTTTTATCCACTTCACATTTTAAATAAATGTCAACTATACATTCTTCTGTTAATTTTACTAGATCATCATAGGTCATAGAATTTATAGGTTCCGTAGTCCATGGATCCAAACTAGCAAACTTCGCGTATACAGTATCGCGATTAGTGTATACACCAACTGTATGAAAATTAAGAAAACAGTTTAATAAATCTACAGAAATATTTAATCCTCCGTTTGATACAGATGCGCCATATTTATGGATTTCGGATTCACACGTTGTTTGTCTAAGTGGTTCGTCTAGTGTTGCTTCTACATAGACTTCGATTCCCATATATTCTTTATTGTCAGAATCACATACCGATTTATCATACGCTGGTTCACTTGTTTGAAAACTAAATGGTAGTAGATACATCAAAATAATAAATAATAAGTACATTCTGCAATATTGTTATCGTAATTGGAAAATTGGTATTCAAGTGAGCTGGATTATGTGAGTATTGGATTGTATATTTTATTTTATTTTATATTTTATATTTTATATTTTATTTTATATTTTGTAGTAAGAATAGAATGCTAAATGTCAAGTTTATTCGAATAGATGTCTTATTAAAAACATATATAATAAATAACAATGGCTGAATGGCATAAAATTATCGAGGATATCTCAAAAAATAATAAGTTCGAGGATGCCGCCATCGTTGATTACAAGACTACAAAGAATGTTCTAGCGGCTATTCCTAACAGAACATTTGCAAAGATTAATCCGGGTGAAGTTATTCCCCTCATCACTAATCATAATATTCTAAAACCTCTTATTGGTCAGAAATTTTGTATTGTATATACTAACTCTCTAATGGATGAGAACACGTATGCTATGGAGTTGCTTACTGGGTACGCCCCTGTATCTCCGATCGTTATAGCGAGAACTCATACCGCACTTATATTTTTGATGGGTAAGCCAACAACATCCAGACGTGATGTGTATAGAACATGTAGAGATCACGCTACCCGTGTACGTGCAACTGGTAATTAAAATAAAAAGTAATATTCATATGTAGTGTCAATTTTAAATGATGATGATGAAATGGATAATATCCATATTGACGATGTCAATAATGCCGGTATTGACATACAGTTCATCGATTTTTAGATTTCATTCAGAGGATATTGAATTATGTTATGGGAATTTGTATTTTGATAGGATCTATAATAATGTAGTAAATATAAAATATATTCCTGAGCATATTCCATATAGATATAATTTTATTAATCGTACGTTCTCCGTAGATGAACTAGATGATAATGTCTTTTTTACACATGGTTATTTTTTAAAACACAAATATGGTTGTTCACTTAATCCTAGTTTGATTGTCTCATTATCAGGAAACTTAAAATATAATGATATACAATGCTCAGTAAATGTATCATGTCTCATTAAAAATTTGGTAACGAGTACATCTACTATATTAACATCTAAACATAAGACTTATTCTCTATATCGGTCCACGTGTATTGCTATAATAGGATACGATTCTATTATATGGTATAAAGATATAAATGACAGGTATAATGACATCTATGATTTTACTGCAATATGTATGCTAATAGCGTCTACATTGATAGTGATCATATACGTGTTTAAAAAAATAAAAATGAACTCTTAATTATGTTATACTATTAGAAATGGATAAAATCAAAATTACGATTGATTCAAAAATTGGTAATGTTGTTACCATATCGTATAACTTGGAAAAGATAACTATTGATGTCACACCAAAAAAGAAAAAAGAAAAGGATGTATTATTAGCGCAATCAGTTGCTGTCGAAGAGGCAAAAGATGTCAAGGTGGAAGAAAAAAATATTATCGATATTGAAGATGACGATGATATGGATATAGAAAACACGTAATACGATCTATAAAAATAAGGTATTAAATACTTTTTATTTACGGTACTCTTGTAGTGGTGATACCACTAATCGATTTTTTTTTAAAAAAAATACTTATTCTGATTCTTCTAGCCATTTCCGTGTTCGTTCGAATGCCACATCGACGTCAAAGATAGGGGAGTAGTTGAAATCTAGTTCTGCATTGTTGGTACGCACCTCAAATGTAGTGTTGGATATCTTCAACGTATAGTTGTTGAGTATTGATGGTTTTCTAAATAGAATTCTCTTCATATCATTCTTGCACGCGTACATTTTTAGCATCCATCTTGGAATCCTAGATCCTTGTTCTATTCCCAATGGTTTCATCAATAGAAGATTAAACATATCGTAAGAACACGATGGAGAGTAATCGTAGCAAAAGTAAGCATTTCCTTTAATCGCAGATCCCGGATACTGGATATATTTTGCAGCCAACACGTGCATCCATGCAACATTTCCTACATATACCCGGCTATGCACAGCGTCATCATCGACTGTACGATACATAATGTTACCGTGTTGCTTACATTGCTCGTAAAAGACTTTCGTCAATTTGTCTCCTTCTCCGTAAATTCCAGTGGGTCTTAGGCAACAAGTATACAATTTTGCGCCATTCATGATTACGGAATTATTGGCTTTCATAACCAGTTGCTCGGCCATACGTTTACTTTTTGCGTATACATGTCCTGGTGATATATCATAAAGGGTATGCTCATGACCGATGAATGGATTACCGTGTTTATTTGGTCCTATTGCTTCCATGCTACTAGTATAGATCAAATACTTGATTCCTAGGTCCACACAAGCTGCCAATATAGTCTGTGTTCCATAATAGTTTACTTTCATGATTTCATTATCAGTGTATTTTCCAAATACATCCACTAGAGCAGCCGTATGAATAATCAGATTTACCCCATCTAGCGCTTCTCTCACCTTATCAAAGTCGTTTATATCACATTGTATATAGTTTATAACCTTAACTTTCGAGGTTATTGGTTGTGGATCTTCTACAATATCTATGACTCTTATTTCTTGAACATCATCTGCGCTAATTAAAAGTTTTACTATATACCTGCCTAGAAATCCGGCACCGCCAGTAACCGCGTACACGGCCATTGCTGCCACTCATAATATCAGACTACTTATTCTATTTTACTAAATAATGGCTGTTTGTATAATAGACCACGATAATATCAGAGGAGTTATTTACGTTGAACAAGTCCATGGAAAAGATAAAGTTTTAGGATCAGTTATTGGATTAAAATCCGGAACGTATAGTTTGATAATTCATCGTTACGGAGATATTAGTCGAGGATGTGATTCCATAGGCAGTCCAGAAATATTTATCGGTAACATCTTTGTAAACAGATATGGTGTAGCATATGTTTATTTAGATACAGATGTAAATATATCTACAATTATTGGAAAGGCGTTATCTATTTCAAAAAATGATCAGAGATTAGCGTGTGGAGTTATTGGTATTTCTTACATAAATGAAAAGATAATACATTTTCTTACAATTAACGAGAATGGCGTTTGATATATCAGTTAATGCGTCTAAAACAATAAATGCATTAGTTTACTTTTCTACTCAGCAAAATAAATTAGTCATACGTAATGAAGTTAATGATATACACTACACTGTCGAATTTGATAGGGACAAAGTAGTTGATACGTTTATTTCATATAATAGACATAATGACTCCATAGAGATAAGAGGGGTGCTTCCAGAGGAAACTAATATTGGTCGCGTGGTTAATACGCCGGTTAGTATGACTTACTTGTATAATAAGTATAGTTTTAAACCGATTTTAGCAGAATATATAAGACACAGAAATACTATATCCGGCAATATTTATTCGGCATTGATGACACTGGATGATTTGGTTATTAAACAGTATGGAGACATTGATCTATTATTTAATGAGAAACTTAAAGTAGACTCCGATTCGGGACTATTTGACTTTGTCAACTTTGTAAAGGATATGATATGTTGTGATTCTAGAATAGTAGTAGCTCTATCTAGTCTAGTATCTAAACATTGGGAATTGACAAATAAAAAGTATAGGTGTATGGCATTAGCCGAACATATAGCTGATAGTATTCCAATATCTGAGCTATCTAGACTACGATACAATCTATGTAAGTATCTACGCGGACACACCGATAGCATAGAGGATGAATTTGATCATTTTGAAGACGATGATTCGTCTACATGTTCTGCCGTAACCGACAGGGAAACGGATGTATAATTTTTTTATAGTGTGATGGATATGATGGATATGATATATGATGGATATTATGATGGATATGATGGATATTATGATGGATATGATGGATATGATGGATATGATGGATATGATAAATATGATAAAAATATAATTGTTGTATATGATGGATATGATGGATATGATGGATATGATGGATATGATGGATATGATGGATATGATAAATATGATAAAAATATAATTGTTGTATCCATTCCCATTCAAATCACCTTATATGATTCTGTAACACAATGAAGGAGTCTCATAGATATATAGAGGTCAGATACTGGTTTGATAAACTTTTTATTCCACATGAGTATGTTTGACTTATGGTTAGACACGCATACTTTAACAAATCACTGAAAATTGGAGTTAGGTATTCCTCTCAGAATCAGTTGCCGTTCTGGAACATTAAATGTATTTTTTATGATATACTCCAACGCATTTATGTGGGTATACAACAAGTCATTAATAATGAGTATTTCCAAGAGTTTTAGCTGTCTAGTATTTAACAAGAGAAGAGATTTCATCAGACTGTTTATGAACTCGAATACCGCCTCATTGTCGCTTATATTGATGACATCGAATTCCCAATATCATCTCATCAGTGATGAGTAGCTCAATCTTGTTATCGGGATCCAATTTCTAAAGATGTCATTAAACCCTCGATCGTGAATGGATTTATCATCATCGTTTTTATGTTGGACATGAGCTTAGTCCGTTTGTCCACATCTATATACGATGATTTCTGAATTATTTCATATATCTCTCGTTAACTCCAGGAACTTGTCAGGGATCTAACTTTAATATGTTCTCGTCTAAGAGATGAAAATCTTTGGATGGTGGCATGTGACTTTTCTCTAAAGGATGATGTTGCCCGATCCTCTCTTAAATGAATCCATCTTATCCTTGGACAAGATGGACAGTCTATTTTCCTTAGATGGTTTAATATTTTTTACCCATGATCTATAAAGGTAGACAGACCTAATCGTCTCGGATGACCATATATTATTTTCAGTTTTATTATACGCATAAATTGTAAAAAATATGTTAGGTTTACGAAAATGTCTCGTGGGGCATTAATCGTTTTTGAAGGATTGGACAAATCTGGAAAAACAACACAATGTATGAACATCATGGAATCTATACCGGCAAACACGATAAAATATCTTAACTTTCCTCAGCGATCCACAGTCACTGGAAAGATGATAGATGACTATCTAACTCGTAAAAAAACCTATAATGATCATATAGTTAATCTATTATTTTGTGCAAATAGATGGGAGTTTGCATCTTTTATACAAGAACAACTAGAACAGGGAATTACTTTAATAGTTGACAGATACGCGTTCTCTGGAGTAGCGTATGCCACCGCTAAAGGCGCGTCAATGACTCTCAGTAAGAGTTATGAATCTGGATTGCCTAAACCCGACTTAGTTATATTCTTGGAATCTGGTAGCAAAGAAATTAATAGAAACGTCGGCGAGGAAATTTATGAAGATGTTGAATTCCAACAAAAGGTATTACAAGAATATAAAAAAATGATTGAAGAAGGAGATATTCATTGGCAAATTATTTCTTCTGAATTCGAGGAAGATGTAAAGAAGGAGTTGATTAAGAATATAGTTATAGAGGCTATACACACGGTTACTGGACCAGTGGGGCAACTGTGGATGTAATAAAATGAAATTACATTTTTATAAATAGATGTTAGTACAGTGTTATAAATGGATGAAGCATATTACTCTGGCAACTTGGAATCAGTACTCGGGGATACGTGTCCGATATGCATACCGAACTCGCATCAATATCTCAATTAGTTGCCAAGATAGAAACTATAGATAATGATTATTAAACAAGGACATTGTAAATTTTATCATATGTAGATCAAACTTGGATAATCCATTTATCTCTTTCCTAGATACTGCATATACTATCATAGATCAAGAGATCTATCAGAACGAGTTGATTAATTCATTAGACGATAATGAAATTATCGATTGTATAGTTAACAAGTTTATGAGCTTTTATAAGGATAACCTAGAAAATATGGTAGATGCTATCATTACTCTAAAATATTATAATTAATAATCCAGATTTTAAAACTACGTATGTGGAAGTACTCGGTTCCAGAATAGCTGATATAGATATTAAACAAGTGATACGTAAGAATATAATACAATTGTCTAATGATCCGCGAACGATATTTGTGAAAATATTAAAAAAAAATACTTTTTTTATTAAATGACGTCTCTTCGCGAATTTAGAAAATTATGCTGTGATATATATCACGCATCAGGATATAAAGAAAAATCTAAATTAATTAGAGACTTTATAACAGATAGAGATGATACCGATACATATTTGATCATTAAGCTATTGCTTCCCGGATTAGACGATAGAATGTATAACATGAACGATAAACAAATTATAAAATTATATAGTATAATATTTAAACAATCTCAGGAAGATATGCTACAAGATTTAGGATACGGATATATAGGAGACACTATTAGGACATTCTTCAAAGAGAACACGGAAATCCGTCCACGAGATAAAAGCATTTTAACTTTAGAAGAAGTGGATAGTTTTTTAACTACGTTATCATCAGTAACTAAAGAATCACATCAAATAAAATTATTGACTGATATAGCATCTGTTTGTACATGTAATGATTTAAAATGTGTAGTCATGCTTATTGATAAAGATCTAAAAATTAAAGCGGGTCCTCGGTACGTGCTTAACGCTATTAGTCCTCATGCCTATGATGTTTTTAGAAAATCTAATAACTTGAAAGAGATAATAGAAAATGCAGCTAAACAAAATCTAGACTCTATATCTATTTCTGTTATGACTCCAATTAATCCCATGTTAGCGGAATCATGTGATTCTGTCAATAAGGCGTTTAAAAAATTTCCATCAGGAATGTTTGCGGAAGTCAAATACGATGGTGAAAGAGTACAAGTTCATAAAAAAAATAACGAGTTTGCATTCTTTAGTAGAAACATGAAACCAGTACTCTCTCATAAAGTGGATTATCTCAAAGAATACATACCGAAAGCATTTAAAAAAGCTACGTCTATCGTATTGGATTCTGAAATTGTTCTTGTAGACGAACATAATGTACCGCTACCGTTTGGAAGTTTAGGTATACACAAAAAGAAAGAATATAAAAACTCTAACATGTGTTTGTTCGTGTTTGACTGTTTATACTTTGATGGATTCGATATGACAGACATTCCATTGTATGAACGAAGATCTTTTCTCAAAGATGTTATGGTCGAAATACCCAATAGAATAGTATTCTCAGAGTTGACGAATATTAGTAACGAGTCTCAGTTAACTGATGTATTAGATGATGCACTAACGAGAAAATTAGAAGGATTGGTCTTAAAAGATATTAATGGCGTATACGAACCGGGAAAGAGAAGATGGTTAAAAATAAAGCGAGACTATTTGAACGAGGGTTCCATGGCAGATTCTGCCGATTTAGTAGTACTAGGTGCCTACTATGGTAAAGGAGGAAAGGGTGGTATCATGGCAGTCTTTCTAATGGGTTGTTACGACGATGAATCCGGTAAATGGAAGACGGTAACTAAATGTTCCGGTCACGATGATAATACGTTAAGGGTTTTGCAAGACCAATTAACGATGGTTAAAATTAACAAGGATCCCAAAAAAATTCCAGAGTGGTTGGTAGTTAATAAAATCTATATTCCCGATTTTGTAGTAGATGATCCGAAACAATCTCAGATATGGGAAATTTCAGGAGCAGAGTTTACATCTTCCAAGTCACATACAGCGAATGGAATATCAATTAGATTTCCTAGATTTACTAGGATTAGAGAAGATAAAACGTGGAAAGAATCTACTCATCTAAACGATTTAGTAAACTTGACTAAATCTTAATAGTTACATATAAACTGAAAAATAAAATAATACTATTTTAGTTGGTGGTCGCCATGGATGGTGTTATCGTATACTGTCTAAATGCGTTAGTAAAACATGGCGAGGAAATAAATCATATAAAAAATGATTTCATGATTAAACCATGTTGTGAAAGAGTTTGTGAAAAAGTCAAGAACGTTCACATCGGCGGACAATCTAAAAACAATACAGTGATTGCAGATTTGCCATATCTGGATAATGCTGTATCAGATGTATGCAAATCAATATATAAAAAGAATGTATCAAGAATATCCAGATTTGCTAATATGATAAAAATAGATGACGATGACAAGACTCCTACCGGTGTATATAATTATTTTAAACCTAAAGATACTATTCCTGTTATTATATCCATAGGAAAGGATAAAGATGTCTGTGAACTATTAATCTCATATGATAAAGCGTGTGCGTGTATAAAGTTAAATTTATATAAAGTAGCCATTCTTCCCATGGATGTTTCCTTTTTTACCAAAGGAAATGCATCATTGATTATTCTCCTGTTTGATTTCTCTATCGATGCGGCACCTCTCTTAAGAAGTGTAACCGATAATAATGTTATTATATCTAGACACCAGCGTCTACATGACGAGCTTCCGAGTTCCAATTGGTTCAAGTTTTACATAAGTATAAAGTCCGACTATTGTTCTATATTATATATGGTTGTTGATGGATCTATGATGTATGCGATAGCTGATAATAGAACTCACGCAATTATTAGCAAAAATATATTAGACAATACTACGATTAACGATGAGTGTAGATGCTGTTATTCTGAACCACAGATTAGGATTCTTGATAGAGATGAGATGCTCAATGGATCATCGTGTTATATGAACAGACATTGTATTATGATGAATTTACCTGATGTAGGCGAATTTGGATCTAGTATGTTGGGGAAATATGAACCTGACATGATTAAGATTGCTCTTTCGGTGGCTGGTAATTTAATAAGAAATCGAGACTACATTCCCGGGAGACGAGGCTATAGCTACTACGTTTACGGTATAGCCTCTAGATAATTTTTTTAAGCACGAAATAAAAACATAATTTTAAACAATCTATTTCATACTATTTTGTGTGATCAACATGAACATAAAGATAGATGATATGATATATTAGTATTTCTGGTGATAAATTTACGGCGACTGCTAGGAGGGAAAATGAAGAAAGAAAAAATATCTACCTCTCCAAAAAGAAAAACTACTGATGTTATCAAACCTGATTATCTTGAGTACAATGACTTGTTAGATAGAGATGAGATGTCTACTATTCTAGAGGAATATTAGGCCTTAGAATAAAATATGGACGACTCTTAACGAAATTAGAAAATTCGATAATGATGTTGAAGAACAATTCGGTACTATAGAAGAACTCAAGCAGAAGCTTAGATTAAATTCTGAAGAGGGAGCAGATAATTTTTATAGATTATATAAAGGTACAAAAACAGGATATCGTCAAACTTACTGTATACGATTGCATATATCTATGATAGGATTGTATGCGTGCGTGGTAGATGTTTGGAGAAATGAGAAACTGTTTTCTAGATGGAAATATTGGTTACAAGCGATTAAACTGTTTATTGATGATCACATGCTTGATAAGATAAAATCTATACTGTAGAATAGACTAGTGTATGTGGAAATGTCATAGAAAGTTAAAAGTTAATGAGAGCAAAAATATATAAGGTTGTATTCCATATTTGTTATTTTTTTCTGTAATAGTTAGAAAATACATTCGATGGTCTATCTACCAGATTATTATGTGTTATAAGGTACTTTTCTCATAATAAACTAGAGTATGAGTAAGATAGTGTTTTTCAAAACATATAAATCTAAAATTGATGGATGAGATATACAGCTATTAATTTCGAAAATATATTTTAATCTGATAACTTTAAACATGGATTTTTGATGGTGGTTTAAGTTTAAAAAAGATTTTGTTATTGTAGTATGATAATATCAAAAAGATGGATATAAAGAATTGGTCAGTGTATAATAAATTATATGTAGGAGGAGGAATATCTGATGATGTTCAAACTAATACATCTGAAACATACGATAAAGAAAAAGATTGTTGGACATTGGATAATGGTCACTTGGTACCACATAATTATATAATGTATAAATGCGAACCGGTTAAACATAGATATCCATTGGAAAAAAACACAGTACACGAATGATTTTCTAAAGTATTTGGAAAGTTTTATAGGTAGTTGATAGAACAAAATACATAATTTTGTAAAAATAAATCACTTTTTATACTAATATGACACAATTACCAATACTTTTGTTACTAATATCATTAGTATACGTTACACCTTCTCCTCAGACATCTAAAAAAATAGGTGATGATGCAACTATATCATGTAGTCGAAATAATACAAATTACTACGTTGTTATGAGTGCTTGGTATAAGGAGCCCAATTCCATTATTCTCTTAGCTGCCAAAAGCGACGTCTTGTATTTTGATAATTATACCAAGGATAAAATATCTTACGACTCTCCATACGATGATCTAGTTACAACTATCACAATTAAATCATTGACTGCTGGAGATGCCGGTACTTATATATGTGCATTCTTTATGACATCGACTACAAATGATACTGATAAAGTAGATTATGAAGAATACTCCATAGAGTTGATTGTAAATACAGATAGTGAATCGACTATAGACATAATACTATCTGGATCTACACCGGAAACTATTTCTGAGAAACCAGAGGATATAGATAATTCTAATTGCTCGTCTGTATTCGAAATCGCGACTCCGGAACCAATTACTGATAATGTAGAAGACCATACAGACACCGTCACATACACTAGTGATAGCATTAATACAGTAAATGCATCATCTGGAGAATCCACAACAGACGAGACTCCGGAACCAATTACTGATAAAGAAGAAGATCATACAGTAACAGACACTGTCTCATACACTACAGTAAGTACATCATCTGGAATTGTCACTACTAAATCAACCACCGATGATGCGGATCTTTATGATACATACAATGATAATGATACAGTACCGCCAACTACTGTAGGTGGTAGTACAACCTCTATTAGCAATTATAAAACCAAGGACTTTGTAGAAATATTTGGTATTACCACATTAATTATATTGTCGGCAGTGGCGATTTTCTGTATTACGTATTATATATGTAATAAACACCCACGTAAATACAAAACAGAGAACAAAGTCTAGATTTTTGACTTACATAAATATCTGGGATAATAAAATCTATCATATTGAGAGGACCATCTGGTTCAGGAAAGACAGCCATAACCAAAAGACTGTTAAAAGACTATGGGAATATATTTGGATTTGTGGTGTCCCATACCACTAGATTTCCTCGTCCTATGGAACGACGAGAAGGTGTTGATTACCATTACTTAACAGAGAGGCAATCTGGAAGGGAATAGCCGCCGGAAACTTTCTAGAACATACTGAGTTTTTAGGAAATATTTACGGAACTTCTAAAACAGCTGTAAATACAGCGGCTATTAATAATCGTATTTGCGCGATGGATTTAAACATCAACGGTGTTAGAAGTCTTAAAAATACTTACCTAATGCATTACTTGGGTATATAAGACCTACCTCTCTTAAAATGGTTGAGGCCAATCTTCGTCGTAGAAACACTGAAGCGGACGACGAATCTCATCGTCGCGTGATGTTGGCAAAAAACGGATATGGATGAGGTCAACGAAGCAGGTCTATTCGACACTATTATTATTGAAGATGATGTGAATTTAGCATATAGTAAGTGTTAATTCAGATACTACAGGACCGTATTAGAATGTATTTTAACACTAATTAGAGACTTAAGATTTGACTTAAAACTTGATAATTAATAATATAACTCGTTTTTATATGTGGCTATTTCAACGTCTAATGTATTAGTTAAATATTAAAACTTACCACGTAAAACTTAAAATTTAAAATGGTATTTCATTGACAGATCATACATTATGAAGTTTCAAGGACTTGTGTTAATTGACAATTGCAAAAATCAATGGGTCGTTGGACCATTAATAGGAAAAGGTGGATTCGGTAGTATTTATACTACTAATGACAATAATTATGTAGTAAAAATAGAGCCCAAAGCTAACGGATCATTATTTACCGAACAGGCATTTTATACTAGAGTACTTAAACCATCCGTTATCGAAGAATGGAAAAAATCTCACAATATAAAGCACGTAGGTCTTATCACGTGCAAGGCATTTGGTTTATACAAATCCATTAATGTGGAATATCGATTCTTGGTAATTAATAGATTAGGTGCAGATCTAGATGCGGTGATCAGAGCCAATAATAATAGACTACCAGAAAGGTCGGTGATGTTGATCGGAATCGAAATCTTAAATACCATACAATTTATGCACGAGCAAGGATATTCTCACGGAGATATTAAAGCGAGTAATATAGTCTTGGATCAAATAGATAAGAATAAATTATATCTAGTGGATTACGGATTGGTTTCTAAATTCATGTCTAACGGCGAACATGTTCCATTTATAAGAAATCCAAATAAAATGGATAACGGTACTCTAGAATTTACACCTATAGATTCGCATAAAGGATACGTTGTATCTAGACGTGGTGATCTAGAAACACTTGGATATTGTATGATTAGATGGTTGGGAGGTATCTTGCCATGGACTAAGATATCTGAAACAAAGAATTCTGCATTAGTAAGTGCTGCAAAACAGAAATATGTTAACAATACTGCGACTTTGTTAATGACCAGTTTGCAATATGCACCTAGAGAATTGCTGCAATATATTACCATGGTAAACTCTTTGACATATTTTGAGGAACCCAATTACGACGAGTTTCGTCGAGTATTAATGAATGGAGTTATGTAAAATTTTTGTTGATAAAAAAATTAAAAAAATAACTTAGTTATTATCACTCTCGCGAGTGCAATAGAAACACGGCGATGTTTTACGCACACGCTTTCGGTGGGTACGACGAGAACCTTCATGCATTTCCTAGAATATCATCGACGGTTGCCAATGATGTCAGGAAATATTCTGTTGTGTCAGTTTATAATAAAAAGTATAACATTGTAAAAAACAAATATATGTGGTGTAACAGTCAAGTGAACAAGAGATATATTGGAGCACTACTGCCTATGTTTGAGTGCAATGAATATCTACAAATTGGAGATCCAATCCATGATCTAGAAGGAAATCAAATCTCTATTGTCACATATCGCCACAAAAACTACTATGCTCTAAGTGGAATTGGGTACGAGAGTCTAGACTTGTGTTTGGAAGGAGTAGGGATTCATCATCACGTACTTGAAACAGGAAACGCGGTATATGGAAAAGTTCAACATGAGTATTCTACTATCAAAGAGAAGGCCAAAGAAATGAATGCACTCAAACCAGGACCTATCATCGATTACCACGTCTGGATAGGAGATTGTGTCTGCCAAGTTACTACTGTAGACGTGCATGGAAAGGAAATTATGAGAATGAGATTCAAAAGGGGTGCGGTGCTTCCGATTCCAAATCTGGTAAAAGTTAAAGTTGGGGAGGAAAATGATACAATAAATCTTTCCACTTCCATATCAGCTCTCCTGAATTCCGGTGGCGGCACCATCGAGGTAACATCTAAGGAAGAACGTGTGGATTATGTACTCATGAAACGTTTGGAATCTATACATCATCTGTGGTCTGTAGTGTATGATCATCTTAATGTTGTGAATGGCGAAGAACGATGCTATATACATATGCATTCATCTCATCAAAGTCCTATGCTGAGTACTGTAAAAACAAATTTGTATATGAAGACTATGGGAGCATGTCTTCAAATGGACTCCATGGAAGCTCTAGAGTATCTTAGTGAACTGAAGGAATCAGGTGGGCGGAGTCCCAGACCAGAATTGCAGAAATTTGAATATCCAGATGGAGTGAAAGACACTGAATCAATTGAGAGATTGGCAGAGGAGTTCTTCAATAGATCAGAACTTCAGGCTGGTGAATCAGTCAAATTTGGTAATTCTATTAATGTTAAACATACATCTGTTTCAGCTAAGCAACTAAGAACACGTATACGGCAGCAGCTTCCTTCTATACTCTCATCTTTTGCCAACACAAAGGGTGGATATTTGTTCATTGGAGTTGATAATAATACACACAAAGTAATTGGATTCACGGTGGGTCACGACTACCTCAAACTGGTAGAGAGAGATATAGAAAAGTATATCCAAAAACTTCCTGTTGTGCATTTCTGCAAGAAAAAAGAGGACATCAAGTACGCATGTAGATTCATCAAGGTGTATAAACCTGGTGATGAGACTACCTCGACATATGTGTGCGCAATCAAAGTGGAAAGATGCTGCTGTGCTGTGTTTGCGGATTGGCCAGAATCATGGTACATGGATACTAGTGGTAGTATGAAGAAGTATTCTCCAGATGAATGGGTGTCACATATAAAATTTTAATTAGGGTAAGGTAAAACTATATATAATAACTAACAATTTGTGTATCATATAGACAATTAATTAGGTAACTGTTATCTCTTTTTAACTAACTAACTAACTCTTATATACTATTAATAATACATCTATTAATAATACATCTATTAATAATACATCTATTAATCATTGATTAGTTTATTGCTTTAATTGTTTTTGTAAACTAACACTGTTCATTGAAAAGGGATAACATGTTACAGAATATAAATTATATATGGATTTTTTTAAAAAGGAAATACTTGACTGGAGTATATATTTATTTCTTCATTACATAACACGTCTGTGTTCTAATTCTTCCAATTCTTCCACATCTCATATAATACAGGAATATAATCTTGTTCGAAAATACGAGAAAGTGGATAAAACAATAGTTGATTTTTTATCTAGGTGGCCAAATTTATTCCATATTTTAGAATATGGGGAAAATATTCTACATATTTATTTTATAGATGCTGCTAATACGAATATTATGATTTTTTTTCTAGATAGAGTATTAAATATTAATAAGAACCGTGGGTCATTTATACATAATCTCGGGTTATCATCCATTAATATAAAAGAATATGTATATCAATTAGTTAATAATGATCATCTAGATAATAGTATAAGACTAATGCTTGAAAATGGACGTAGAACAAGACATTTTTTGTCTTATATATTGGATACAGTTAATATCTATATAAGTATTTTAATAAATCATAGATTTTATATAGATGCCGAAGACAGTTACGGTTGTACATTATTACATAGATGTATATATAACTATAGGAAATCAGAATCAGAATCATATAATGAATTAATTAAGATATTGTTAAATAATGGATCAGATGTAGATAAAAAAGATACGTACGGAAACACACCGTTTATCCTATTATGTAAACACGATATCGACAACGCGGAATTGTTTGAGATATGTTTAGAGAATGCTAATATAGACTCTGTAGACTTTAATGGATATACACCTCTTCATTATGTCTCATGTCGTAATAAATATGATTTTGTAAAGTTATTAATTTCTAAAGGAGCAAATGTTAATGCACGTAATAGATTCGGAACTACTCCATTTTATTGTGGAATTATACACGGTATCTCGCTTATAAAACTATATTTGGAATCAGACACAGAGTTAGAAATAGATAATGAACATATAGTTCGTCATTTAATAATTTTTGATGCTGTTGAATCTTTAGATTATCTATTGTCCAGAGGAGTTATTGATATTAACTATCGTACTATATACAACGAAACATCTATTTACGACGCTGTCAGTTATAATGCGTATAATACGTTAGTCTATCTATTAAACAGAAATGGTGATTTTGAGACGATTACTACTAGTGGATGTACATGTATTTCGGAAGCAGTCGCGAACAACAACAAAATAATAATGGATATACTATTGTCTAAACGACCATCTTTGAAAATTATGATACCATCTATGATAGCAATTACTAAACATAAACAACATAATGCAGATTTATTGAAAATGTGTATAAAATATACTGCGTGTATGACCGATTATGATACTCTTATAGATGTACAATCGCTACATCAATATAAATGGTATATTTTAAAATGTTTTGATGAAATAGATATCATGAAGAGATGTTATATAAAAAATAAAACTGTATTCCAATTAGTTTTTTGTATCAAAGACATTAATACTTTAATGAGATACGGTAGACATCCTTCTTTCGTGAAATGTAATATTCTCGACGTATACGGAAGTCATGTACGTAATATCATAGCATCTATTAGATATCGTCAGAGATTAATTAGTCTATTATCCAAGAAGCTGGATGCTGGAGATAAATGGTCGTGTTTTCCTAACGAAATAAAATATAAAATATTGGAAAACTTTAACGATAACGAACTGACCACATATCTAAAAATCTTATAAACACTATTAAAATATAAAATCTAAGTAGGATAAAAACACTACATCATTGTTTCCTTTTAGTGCTCGACAGTGTATGCTATTTTTAACACTCATAAATAAAAATGAAAACGATTTCCGTTGTTACGTTGTTATGCGTACTACCTGCTGTTGTTTATTCAACATGTACTGTACCCACTATGAATAACGCTAAATTAACGTCTACCGAAACATCGTTTAATGATAAACAGAAAGTTACGTTTACATGTGATTCAGGATATCATTCTTTGGATCCAAATGCTGTCTGCGAAACAGATAAATGGAAATACGAAAATCCATGCAAGAAAATGTGCACAGTTTCTGATTATGTCTCTGAACTATATGATAAGCCATTATACGAAGTGAATTCCACCATGACACTAAGTTGCAACGGTGAAACAAAATATTTTCGTTGTGAAGAAAAAAATGGAAATACTTCTTGGAATGATACTGTCACGTGTCCTAATGCGGAATGTCAACCTCTTCAATTAGAACACGGATCGTGTCAACCAGTTAAAGAAAAATACTCATTTGGGGAATATATGACTATCAACTGTGATGTTGGATATGAGGTTATTGGTGTTTCGTATATAAGTTGTACGGCTAATTCTTGGAATGTTATTCCATCATGTCAACAAAAATGTGATATACCGTCTCTATCTAATGGATTAATTTCCGGATCTACATTTTCTATCGGTGGCGTTATACATCTTAGTTGTAAAAGTGGTTTTACACTAACGGGGTCTCCATCATCCACATGTATCGACGGTAAATGGAATCCCATACTCCCAACATGTGTACGATCTAACGAAGAATTTGATCCAGTGGATGATGGTCCCGACGATGAGACAGATCTGAGCAAACTCTCGAAAGACGTTGTACAATATGAACAAGAAATAGAATCGTTAGAAGCAACTTATCATATAATCATAATGGCGTTGACAATTATGGGTGTCATATTTCTAATCTCTATTATAGTATTAGTTTGTTCCTGTGACAAAAATAATGACCAATATAAGTTCCATAAATTGCTACCGTGAATATAAATCCGTTAAAATAATTAATAATTAATAATTAATAATTAATAACGAACAAGTATCAAAAGATTAAAGAATTAGCTAGAATCAATTAGATGTCTTCTTCAGTGGATGTTGATATCTACGATGCTGTTAGAGCATTTTTACTCAGGCACTATTATGACAAGAGATTTATTGTGTATGGAAGAAGTAACACCATATTACATAATATATACAGGCTATTTACAAGATGCACCGTTATACAGTTCGATGATATAGTACGTACTATGCCAAATGAATCACGTGTTAAACAATGGGTGATGGATACACTTAATGGTATAATGATGAATGAATGCGATACTGTATGTGTGGGTACCGGACTACGATTCATGGAAATGTTTTTCGATTACAATAAAAATAATCCCAAAAATAGCATCAACAATCAAATAATGTATGATATAATTAATAGCGTAACCATAATTCTAGCTAATGAGAGATATAGAAGCGCGTTTAACGACGATAGAATATACATCCGTAGAACTATGATGGACAAATTGTACGAATACGCATCTCTAACTACTATTGGTACGATCACTGGAGGTGTTTGTTATTATCTGTTGATGCATCTAGTTAGTTTGTATAAATAATTATTTCGATATACTAGTAAAATTTTAAGATTTTAAATGTATAAAAAACTAATAACGTTTTTATTTGTAATAGGTGCAGTTGCATCCTATTCGAATAATGAGTACACTCCGTTTAATAAACTGAGTGTAAAACTCTATATAGATGGAGTAGATAATATAGAAAATTCATATACTGATGATAATAATGAATTGGTGTTAAATTTTAAAGAGTACACAATTTCTATTATTACAGAGTCATGCGACGTCGGATTTGATTCCATAGATATAGATGTTATAAACGACTATAAAATTATTGATATGTATACCATTGACTCGTCTACTATTCAACGCAGAGAACATACGTGTAGAATATCTACCAAATTATCATGCTATTATGATAAGTACCCTTATATCCACAAATATGAGGGTGATGAACGACAATATTCTATTACTGCAGAGGGAAAATGCTATAAAGGAATAAAATATGAAATAAGTATGATGAACGATGATACTCTATTGAGAAAACATACTCTTAAAATTGGATTTACTTATATATTCGATCGTCATGGGCATAGTAATACATATTATTCAAAATATGATTTTTAAAAATTTAAAATATATTATCACTTCAGTGACAGTAGTCAAATAACAAACAACACCATGAGATATATTATAATTCTCGCAGTTTTGTTCATTAATAGTATACATGCTAAAATAACTAGTTATAAGTTTGAATCCGTCAATTTTGATTCCAAAATTGAATGGACTGGGGATGGTCTATACAATATATCCCTTAAAAATTATGGCATCAAGACGTGGCAAACAATGTATACAAATGTACCAGAAGGAACATACGACATATCCGGATTTCCAAAGAATGATTTCGTATCTTTCTGGGTTAAATTTGAACAAGGCGACTATAAAGTGGAAGAGTATTGTACGGGACTATGTGTCGAAGTAAAAATTGGACCACCAACTGTAAGATTGACTGAATATGACGATCATATCAATTTGTTCATCGAGCATCCGTATGCTACTAGAGGTAGCAAGAAGATTCCTATTTACAAACGCGGTGACATGTGTGATATCTACTTGTTGTATACGGCTAACTTCACATTCGGAGATTCTGAAGAACCAGTAACATATGATATCGATGACTACGATTGCACGTCTACAGGTTGCAGCATAGACTTTGCCACAACAGAAAAAGTGTGTGTGACAGCACAGGGAGCCACAGAAGGGTTTCTCGAAAAAATTACTCCATGGAGTTCGGAAGTATGTCTGACACCTAAAAAGAATGTATATACGTGCGCAATTAGATCTAAAGAAGATGTTCCCAATTTCAAGGACAAAATAGCCAGAGTTATCACGAGAAAATTTAATAAACAGTCTCAATCTTATTTGACTAAATTTCTCGGTAGCACATCGAATGATGTTACAACTTTTCTTAGCATTCTTGACTAAATATTCATAACTAATTTTTATTAATGATACAAAAATGAAATAAAACTGCATATTATACACTGGTTAACGCCCTTGGCCTAACCATTTTTAAGATGAGGTCCCTGATTATAGTCCTTCTGTTCCCCTCTATCATCTACTCCATGTCTATTAGACGATGCGAGAAGACTGAAGAGGAAACATGGGGATTAAAAATAGGGTTGTGTATAATTGCCAAAGATTTCTATCCCGAAAGAACTGATTGCAGTGTTCATCGCCCAACTGCAAGTGGAGGATTGATAACTGAAGGCAATGGATTCAGAGTAGTTATATATGATCAATGTACAGAACCACATGACTTTATTATCACCGATACTCAACAAACACGTCTTGGATCATCTCATACATATATTAAATTCAGTAACATGAATACAGGTGTCCCATCTAGTATTCCAAAATGTTCCAGAACTCTCTCTATTTCTGTATATTGTGATCAAGAGGCGGGAGACATAAAATTTGAGGAGTATACTCAAGAATCAAGTGATATCAGTATTAGAGTTAAGTATGATTCATCATGTATTGATTATCTGGGTATTAATCAAAGTTTCATGAATGAATGTATTCGAAGAATTACAACATGGGATAGAGAATCATGTGTCAGAATTGATACACAGACTATAAATAAATATCTTAAGTCTTGCACCAACACAAAATTCGACCGTAATGTCTACAAAAGGTACATACTGAAGAGTAAAGCACTCCATGCTAAAACAGAGTTGTAATAGATATAAAATACTTTTTATAATAATTAGGCTAGAAAAATCTCACTCACATGTAATCTTAAAAAATGATATGATAGTTCTTACAAGTAGAGATTGAGTTTTAAATGGATTCTATTAATTACCGGGGACTTAACAATTCGTTCTGATCTACAGACATTGGTTAATAAATCATCTTATTTTGCCGATATATTAAAATGTGGAAACTCCACTAATAATATTACATTGTGTGACTTTCAAGATGATGCGATATATAGGGTTATACAGTTTAACAATTATATAATAGAGATAGAAAGTACAAAAGATGTAGAATCAATGATATGGCACGCTAAACAGTTGGGTGTGGAATCATTGCTAAAAGAATGTCAAAATTATTTGCTTAGAATATTACGTATATAATTGTTTAGAAATTTATAGAATAACTAATATTAATACATTATCGTATATCTACAACGATGTAAGAAACTTCATATTGGATAATATTACTATTAATATATAAGGATCCAGATTTTATATATTTGCCTAAATACATTATTATAGATTTACTAGGACAATCACCTAAATGTTTTTAACGAAGATAATGTGGTAAAGATTATATACACTTATATATCTTCCGATATCTACAAGGATATTTCCATATCATCATTGTGTAAACTAAATAACGTTTTCTATGGCATTTAATAAGGCATTGGATATGTGGAAAAGATGATGGTGTATGGAAGTTAGTACATCATTATCAACTTCTCCTTATTGATTGAAAATGAAAATATAAATAGTTTTTATATATAGCGGTATCTACCCTATAGTTTTATTGCTTACTACTAACATGGATACAGATACAGATACAGATACAGATACAGATATAGATACAGATACAGATGTTAGATAGAGAGAAAGAAGAAATACTAAAAAATGTAGAAATTGAAAATAATAAAAACATTAACAAGAATCATCCCAGTGAATATATTAGAGAAGCACTCGTTATTAATACCAGTAGTAATAGTGATTCCATTGATAAAGAAGTTATAGAATATATCAGTCACGATGTAGGAATATAGATCATATCTACTAATTTTTATAATCGATACAAAACATAAAAAACAACTCGTTATTACATAGCAGGCATGGAATCCTTCAAGTATTGTTTTGATAACGATGGTAAGGAATGGATTATCGGAAATACTTTATATTCTGGTAATTCAATACTCTATAAGGTCAGAAAAAATTTCACTAGTTCGTTCTACAATTACGTAATGAAGATAGATCATAAATCACACAAGCCATTGTTGTCCGAAATACGATTCTATATATCTGTATTGGATCCTTTGACTATCGACAACTGGACACGGGAACGTGGTATAAAGTATTTGGCTATTCCAGATCTGTATGGAATTGGAGAAACCGATGATTATATGTTCTTCGTTATAAAGAATTTGGGAAGAGTATTCGCCCCAAAGGATAGTGAATCAGTTTTCGAAGCATGTGTCACTATGATAAACACGTTAGAGTTTATACACTCTCGAGGATTTACTCATGGAAAAATAGAACCGATGAATATACTGATTAGAAATAAACGTATTTCACTAATTGACTATTCTAGAACTAACAAACTATACAAAAGTGGAACACATATAGATTACAACGAGGACATGATAACTTCAGGAAATATCAATTATATGTGTGTAGACAATCATCTTGGAGCAACAGTTTCAAGACGAGGAGATTTAGAAATGTTGGGATATTGCATGATAGAATGGTTCGGTGGTAAACTTCCATGGAAAAACGAAAGTAGTATAAAAGTAATAAAACAAAAAAAAGAATATAAACAATTTATAGCTACTTTTTTTGAGGACTGTTTTCCTGAAGGAAATGAACCTCTGGAATTAGTTAGATATATAGAATTAGTATACATGTTAGATTATTCTCAAACTCCTAATTATGACAGACTACGTAGACTGTTTATACAAGATTGAAATTATATTCTTTTTTTTATAGAGTGTGGGGTAGTGTTACGGATATCTGATATCTAATATCTAATATTAATATTAGACTATCTCTATCGCGCTACACGACCAATATCGATTACTATGGATATCTTTAGGGAAATCGCATCTTCTATGAAAGGAAAGAATGTATTCATTTCTCCAGCGTCAATCTCGTCAGTATTGACAATACTGTATTATGGAGCTAATGGATCCACTGCTGAACAGCTATCAAAATATGTAGAAAAGGAGGAGAACATGGATAAGGTTAGCGCTCAGAATATCTCATTCAAATCCATGAATAAAGTATATGGGCGATATTCTGCCGTGTTTAAAGATTCCTTTTTGGGAAAAATTGGCGATAAGTTTCAAACTGTTGACTTCACTGATTGTCGCACTATAGATGCAATCAATAAGTGTGTAGATATCTTTACTGAGGGAAAAATCAATCCACTATTGGATGAACCATTGTCTCCTGATACCTGTCTCCTAGCAATTAGTGCCGTATACTTTAAAGCAAAATGGTTGATGCCATTCGAAAAGGAATTTACCAGTGATTATCCCTTTTACGTATCTCCAACGGAAATGGTAGATGTAAGTATGATGTCTATTTACGGCGAGCCATTTAATCACGCATCTGTAAAAGAATCATTCGGTAACTTTTCAATCATAGAACTGTCATATGTTGGAGATACTAGTATGATGGTCATTCTTCCAAACAAGATTGATGGATTAGAATCCATAGAACAAAATCTAACAGATACAAATTTTAAGAAATGGTGTAACTCTCTGGAAGCTACGTTTATCGATGTGCACATTCCTAAGTTTAAGGTAATAGGTTCGTATAATCTTGTGGATACGCTAATAAAGTTGGGACTGACAGATGTGTTCTATTCAACTGGTGATTATATCAATATGTGTAATTCAGATGTGAGTGTTGACGCTATGATTCACAAAACGTATATAGATGTCAATGAAGAGTATACAGAAGCAGCTGCAGCAACTTCTGTACTAGTGGCAGACTGTGCATCAACAGTTACAAATGAGTTCTGTGCAGATCATCCGTTCATCTATGTGATTAGACATGTCGATGGTAAAATTCTTTTCGTTGGTAGATATTGCTCTCCAACAACTAATTAAGCACATTCTTAATATTAGAATATTATATAGTTAAGATTTTACTAACAGGTTAACATTTTTTTTAAAAAATAGAAAAAACATGTGGTATTAGTGCAGGTCGTTATTCTTCCAATTGCAATTGGTAAGATGACGGCCAACTTTAGTACCCACGTCTTTTCACCACAGCACTGTGGATGTGACAGACTGACCAGTATTGATGACGTCAGACAATGTTTGACTGAATATATTTATTGGTCGTCGTATGCATACCGCAACAGGCAATGCGCTGGACAACTGTATGGCACACTCCTCTCTTTTAAAGATGATGCGGAATCAGTGTTCATCGACGTTCGTGAGCTGGTAAAAAATATGCCGTGGGATAATGTTAAGGATTGTACAGAGATCATCCGTTGTTATATACCGGATGAGCAAAAAACCATCAGAGAGATTTCGGCCATCATTGGACTTTGTGCATATGCTGCTACTTACTGGGGAGGTGAAGACCATCCCACTAGTAACAGTCTGAACGCATTGTTTGTGATGCTTGGGATGCTCAATTACATGGATTATACCATCATATTCTGGCGTATGAATTGATGAGTTACAGCTTGACATTTCTTCTTTCCTCCCTCTTCTTCTACTTTTCCCAGAAACAAACTTTTTTTACCTACTATAAAATAAAATGAGTATACTACCTGTTATATTTCTTCCTATATTTTTTTATTCTCCATTCGTTCAGACTTTTAACGTGCCTGAATGTATCGACAAAGGGCAATATTTTGCATCATTCATGGAGTTAGAAAACGAGCCAGTAATCTTACCATGTCCTCAAATAAATACGCTATCATCCGGATATAATATATTAGATATTTTATGGGAAAAACGAGGAGCGGATAATGATAGAATTATACAGATAGATAATGGTAGCAATATGCTAATTCTGAACCCGACACAATCAGACTCTGGTATTTATATATGCATTACCACGAACGAAACCTACTGTGACATGATGTCGTTAAATTTGACAATCGTGTCTGTCTCAGAATCAAATATAGATCTTATCTCGTATCCACAAATAGTAAATGAGAGATCTACTGGTGAAATGGTATGTCCCAATATTAATGCATTTATTTCTAGTAACGTAAACGCAGATATTATATGGAGCGGACATCGACGCCTTAGAAATAAGAGACTTAAACAACGGACACCTGGAATTATTACCATAGAAGATGTTAGAAAAAATGATGCTGGTTATTATACATGTGTTTTAGAATATATATATATGGGCAAAACATATAACGTAACCAGAATTATAAAATTAGAGGTACGTGATAGAATAATACCTCCTACTATGAAATTACCAGAAGGAGTAGTAACTTCAATAGGTAGTAATTTGACTATTACATGCAGAGTATCGTTGAGACTTCCCACAACGGACGCTGACGTCTTTTGGATAAGTAATGGTATGTATTACGAAGAAGAAGACGAGGACGGAGACGGTAGAATAAGTGTAGCAAATAAAATCTATATGACTGATAAGAGACGTGTTATTACATCCTGGTTAAACATTAATCCTGTCAAGGAAGAAGATGCTACAACGTTTACGTGTATGGCGTTTACTATTCCTAGCATCAGCAAAACAGTTACTGTTAGTATAACGTGAATGTATGTTGTTACATTTCCATATCAATTGAGTTTATAAGAATTTTTATACATTATCTTCCAACAAACAATTGACGAACGTATTGCTATGATTAACTCCCACAATACTATGCATATTATTAATCATTAACTTGCAGACTATACCTAGTAGTGCTATTTTGACATACTCATGTTCTTGTGTAATTGCAGTATCTATATTATTAAAGTACGTAAATCTAGCTATAGTTTTATTATTTAATTTTAGATAATATACTGTCTCCGTATTTTTAAAAAATTGCCACATCCTTTATTAAATCATGAATGGGAATTTCTGTGTCATCGTTAGTATATTGTGAACAACAAGAGCTGATATCTATAGGAAAGGGTGGAATGCGATACATTGATCTATGTAGTTTTAAAACATAAGCGAACTTTGAAGAATTTATATAAATCATCTCACGAGATATTGTTCTCTGTCATATTCATACACCTGCATAAACTTTCTATACATCTTACAATGTGTTATTTTATGATCATATTTACATATTTACTGGTATATCAAAGATGTTAGATTAGTTAATGGGAATCGTCTATAATAATGAATATTAAACAATTATAGGAGGAATTTATACCTACAAAAACATCATAAAAATGAGTCATCGTCCGATTTATGTTTTAAATATACTAACATTACTACCTTCAGAAATTATATACGAAATATTATACATGCTGACAATTAACGATCTTTATAATATATAGTATCCACCTACCAAAGTATAATTGTATTTTTTCTCATGTGATGTGTGTAAAAAACTGATATTATATAATTATCTTAGTACCTATGATGAAGATGAAGATGATGGTCCGTATATATTTTGTATCATTATCGTTATTGCTATTCCATAGTTACGCCATAGACATCGAAAATGAAATCACCGAATTCTTCAATAAAATGAGAGATACTCTACCAGCTAAAGACTCTAAATGGTTGAATCCAGTATGTATGTTTGGAGGCACAATGAATGATATGGCCGCTCTAGGAGAGCCATTCAGTGCAAAGTGTCCTCCTATTGAAGACAGTCTTTTATCGCATAGATATAAAGACTATGTGGTTAAATGGGAAAGGCTAGAAAAGAATAGACGGCGACAGGTTTCTAATAAACGTGTCAAACATGGTGATTTATGGATAGCCAACTATACATCTAAATTCAGTAACCGTAGGTATTTATGTACCGTAACCACAAAGAATGGTGACTGTGTTCAGGGTGTAGTTAGATCTCATGTGTGGAAACCTTCTTCATGCATTCCAAAAACATATGAACTAGGTACTTATGATAAGTATGGCATAGACTTATACTGTGGAATTCTTTATGCGAAACATTATAATAATATAACTTGGTATAAAGATAATAAGGAAATTAATATCGACGATTTTAAGTATTCACAAGCGGGAAAGGAATTAATTATTCATAATCCAGAGTTAGAAGATAGTGGAAGATACGACTGTTACGTTCATTACGACGACGTTAGAATCAAGAATGATATCGTAGTATCAAGATGTAAAATACTTACGGTTATACCGTCACAAGACCACAGGTTTAAACTAATACTAGATCCGAAAATCAACGTAACGATAGGAGAACCTGCCAATATAACATGCAGTGCTGTGTCAACGTCATTATTTGTCGACGATGTACTGATTGAATGGGAAAATCCATCCGGATGGATTATAGGATTAGATTTTGGTGTATACTCTATTTTAACTAGTAGAGGCGGTATCACCGAGGCGACTTTGTATTTTGAAAATGTTACTGAAGAATATATAGGCAATACATATACATGTCGTGGACACAACTATTATTTTGATAAAACTCTTACAACTACAGTAGTATTGGAGTAAATACACAATGCATTTTTATATACATTACTGAATTATTATTATTAATTATATCGTATTTGTGCTATAGAATGGATGAAGATACGCGACTATCTAGGTATTTGTATCTCACCGATAGAGAACATATAAATGTAGACTCTATTAAACAGTTGTGTAAAATATCAGATCCTAATGCATGTTATAGATGTGGATGTACGGCTTTACATGAGTACTTTTATAATTATAGATCAGTCAACGGAAAATACAAGTATAGATACAACGGTTACTATCAATATTATTCATCTAGCGATTATGAAAATTATAATGAATATTATTATGATGATTATGATAGAACTGGTATGAACAGTGAGAGTGATAATATATCAATCAAAACAGAATATGAGAATGAATATGAATTCTATGATGAAACACAAGATCAAAGTACACAACTAGTAGATTACGACATTAAACTCAAAACCAATGAGGATGATTTTGTTGATGAATTCTATGGTTATGATAGATCAGTGGGTGTCCATGATTATATAGATGTATCAATTAATAAAGTAGTATATGGAAGAGAGTCTCACGTAAGATGGCGGGATATATGGCAAGAACATAATGATGGCGTATACAGTATAGGAAAGGAGTGCATAGATAATATATACGAAGACAGACATACCGTAGACGAATTCTACAAGATAGACAGCGTATCAGATGTAGATGACGCAGAACATATATCTCAGATAACTAATGATGTATCTACACAAACATGGGAAAAGAAATCAGAGTTAGATAGATACATGGAAATGTATCCTCGTCATAGATATGGTAAGCATTCTGTCTTTAAGGGATTTTCTGACAAAGTTAGAAAAAATGATTTAGACATGAATGTGGTAAAAGAATTACTTTCTAACGGTGCATCTCTAACAATCAAGGATAGCAGTAATAAGGATCCAATTGCTGTTTATTTTAGAAGAACAATAATGAATTTAGAAATGATTGATATCATTAACAAACATACAACTATCTATGAACGCAGGTATATAGTACACTCCTATCTAAAAAATTATAGAAATTTCGATTATCCATTTTTCAGAAAGTTAGTTTTGACTAATAAACATTGTCTCAACAATTATTATAATATAAGCGACAGCAAATATGGAACACCACTACATATATTAGCATCTAATAAAAAAATAATAACTCCTAATTACATGAAGTTATTAGTGTATAACGGAAATGATATAAACGCACGAGGTGAAGATACACAAATGCGAACTCCATTACACAAATATTTGTGTAAATTTGTATATCATAATATTGAATATGGTATCCGATACTATAATGAAAAGATTATAGACGCATTTATAGAGTTAGGAGCCGATCTAACTATTCCAAATGACGATGGAATGATACCAGTAGTTTACTGTATACACTCAAATGCCGAATATGGTTATAACAATATTACTAACATAAAGATAATACGTAAACTACTTAATCTTAGTAGACATGCGTCACATAATCTATTTAGAGATCGAGTCATGCACGATTATATAAGTAATACATATATTGATCTTGAGTGTTTAGATATCATTAGATCACTGGATGGGTACGATATTAATTGTTACTTTGAAGGACGTACACCACTTCATTGCGCTATACAATATAACTTCACTCAGATTGCTGAGTACTTATTAGATCGAGGAGCTGATATATCATTAAAGACAGACGATGGTAAAACTGTATTTGATTTATCGTTATGTAGTTACATTCCTCTTAAATGGACTAGCTTTTTGATTAGTCGTCTACCGCCTAAAAGTGTCATATGCTCACTGACTAACCATATAATAGATTATGTTCTTACGAACAATAGACGTATTATTTGGCAGAGTCAAATGATTAATAAGTACGTACTGTTACTGGACCCATCCTTTTATTATAGATTCAGAAATGCTATCGAAAACAAATTAGACCAATACAATAATCGTTATAATATGTTCGAACACGATAGGGACGTTAATGAAAAGTATGGCAAAGTCTTACATGACCTCGATACATATATCAAGGATGTACAAGTATTAAAATCTACTTCCATCACTAATAATATAACACTATACGACACTATTATAAATAATAAGTCAGAGTTTCCTATACGTCGTGCAAACGACAAACAATTAATTAATCTCATAAAATCCAATACATATCATAATCTTATCGAAAAAGTTATTAAAAATACATTAGAGAAATATACTTTAACTAATATAGTCCTCGAGTATATGATCTCATCTCAATCTCAATCTCAATCTCAATCTCAATCATCTTATTTGAGTCGTATTCCTAATGAGATATTACTCGAAATATTATATAAACTCGACATGTACGATTTACGTAATCTATATACAAGATATATGAGAGAGAATGATATCACAGAGTATCATATAGAGAATACGAGGTCTGTTTCTACACAGACATGAATAATGAATACACATACAACGTTTTTTTTTTAATCTTAGATATAACACTAATTACATCAAGATTATATATTGAAATCGTAATTTGAGTTGTCTGATCATCATGGATATCGAAAATGATATACGTAACATTAGCAATCTTTTTTAGATGATTGATATATTATTATGCGATGTAATCATAACTATCGGAGATGTAGAAATTAAAGCGCATAAAACTATTTTGGCTGCCGGATCTACGTATTTTAAAACAATGTTCACAACACCTATGATAGCGAGAGATCTAGCAACTAGAGTAAATCTACAGATGTTCGATAAGATGCCGTCAAAAATATTGTACAGTACTTATACAATAGGTATATAAGTTCTATGAATGTGATAGACGTATTAAAATGCACCGACTAAGAACGTAGAACGAACTATAGAATGTTATACAATGGGTGATGATAAGTAGAAGATGTTACCCGATATACCCATAGCATTATCTAGTTATGGCATGTGTGTATTAGATCAATACATATACATTATAGGCGGTCGTACCCAACACTGATTATACATCGGTACATACAGTAAATAGCATAGATATGGAGGAGGATACAAATATTTCAAATAAAGTTATGAGATACGCACTGTCAATAATATATGGAAGACATTACCTAACTTCTGAACTGGAACTATAAATCCAGGCTCTTGCATAAAGATGAATATATATGTTGTATGCGACATCAAAGATGAAAAAATGTTAAGACTTATATATTTAGATATAACACGAATATGTATAACGGATGGGAATTGGTAACGATGACAGAAAGCAGATTGTCAGCTCTGCATACTATTCTTCATGACAATACCATAATGATGTTACATTGTTATGAAACGTATATGTTACAAGATACATTTAATGTGCTTACGGAACATATATTTAGAAACATCTACTAACGATTTTTTATGCTTGTATTATTAATGGTATGTAATATGATTTAATTGATTGTGTACACGATACCAATTTGTCAAGTATGAATACGGAGTACAAACATAAACTGAAGTTTAACATTATTTATTTATGATATACATTATATACATTATATACATTATATACATTATATACATTATATACATTATATACATTATATACATTATATACATTATATACATTATATACATTATATACATTATATACATTATATACATTATATACATTATATACATTATATATCGTTATATATCGTTATATATCGTTATTGTTTGGTCTATGCCATGGATATCTTTAAAGAACTAATCTTAAAACATACGGATGAAAATGTTTTGATTTCTCCAGTTTCCATTTTATCTACTTTATCTATTCTGAATCATGGAGTAGCTGGTTCTACAGCTGAACAACTATCAAAATATATAGAGAATATGAATGAGAATACACCCGATGATAAGAAGGATGACAATAATGACATGGACGTAGATATTCCGTATTGTGCGACACTAGCTACCGCAAATAAAATATACGGTAGTGATAGTATCGAGTTCCATGCCTCCTTCCTACAAAAAATAAAAGACGATTTTCAAACTGTAAACTTTAATAATGCTAACCAAACAAAGGAACTAATCAACGAATGGGTTAAGACAATGACAAATGGTAAAATTAATTCCTTATTGACTAGTCCGCTATCCATTAATACTCGTATGACAGTTATTAGCGCCGTCCATTTTAAAGCAATGTGGAAATATCCATTTTCTAAACATCTTACATATACAGACAAGTTTTATATTTCTAAGAATATAGTTACCAGTGTTGATATGATGGTGGGTACCGAGAATGACTTGCAATATGTACATATTAATGAATTATTCGGAGGATTCTCTATTATCGATATTCCATACGAGGGAAACTCTAGTATGGTGATTATACTGCCGGACGACATAGAAGGTATATATAACATAGAAAAAAATATAACAGATGAAAAATTTAAAAAATGGTGTGGTATGTTATCTACTAAAAGTATAGACTTGTATATGCCAAAGTTTAAAGTGGAAATGACGGAACCGTATAATCTGGTACCGATTCTAGAAAATTTAGGACTTACTAATATATTTGGATATTATGCAGATTTTAGTAAGATGTGTAATGAAACTATCACTGTAGAAAAATTTCTACATACGGCGTTTATAGATGTTAATGAGGAGTATACAGAAGCATCGGCCGTTACAGGAGTATTCATGACTAACTTTTCGATGGTATATCGTATGAAGGTCTACATAAACCATCCATTCATATACATGATTAAAGATAACACCGGACATACACTTTTTATAGGGAAATACTGCTATCCGCAATAAATATAAACAATAGACTTTTATCACGTTATCTCATGTATAAAATATTACAAATAGTATAGCATAAACTAAAGTCGATACATACATTAAAACTTAAAAAATAATGTAATTTACAATTAATAGTATAAACTAAAAAAATTAAAAAATTAAAAACAATATCATTATTATAAGTAATATCAAAATGACGATATACGGATTAATAGCGTATCTTGTATTCGTGACTTCATCCATCGCTAGTCCATTTTACATTCCCGTTATTCCGCCCATTTCGGAAGATAAATCGTTCAATAGTGTAGAGGTATTAGTTTCTTTGTTTCCCGATGACCAAAAAGACTATACAGTAACTTCTCAGTTCAATAACTACACTATCGGTACCAAAGACTGGACTATCAACGTACTATCCACACCTGATGGTCTGGACATACCATTGACTAATATAACTTATTGGTCACGGTTTACTATAGGTCGTGCATTGTTCAAATCAGAGTCTGAGGATATTTTCCAAAAGAAAATGAGTATTCTAGGTGTTTCTATAGAATGTAAGAAGCCGTCGACATTACTTACTTTTTTAACCGTGCGTAAAATGACTCGAGTATTTAATAGATTTCCAGATATGGCTTATTATCGAGGAGACTGTCTAGAAGCCGTTTATGTAACAATGACTTATAAAAATACTAAAACTGGAGAGACTGATTACACGTACCTCTCTAATGGGGGGTTGCCTGCATACTATCGTAATGGGGTCGATGGTTGATTATTGATTAGTATATTCCTTATTCTTTTTATTCACACAAAAAGAACATTTTTATAAACATGAAACCACTGTCTAAATGTAATTATGATCTTGATTTATAGATGATGATCAGCCTTCAGAGGATTTTGACCAGCATGTTTAATATGAAAAAAAACATAACTATTAAGCGCTATTGCGCTATTGTGCTTAATTATTTTGCTCTATAAACTGAATATATATAGCCACAATTATTGACGGGCTTGTTTGTGACCGGTAATCATGAATTTACAGAAATTATCTCTGGCTATATATCTTACGGTGACATGTTCGTGGTGTTATGAAACATGTATGAGAAAAACTGCGTTGTATCATGACATTCAATTGGAGCATGTAGAAGACAATAAAGATAGTGTAGCATCGCTACCGTACAAGTATCTACAAGTAGTCAAACAAAGAGAACGTAGTAGATTGTTGGCTACATTTAATTGGACGGATATAGCTGAGGGTGTTAGAAATGAGTTCATTAAAATATGTGATATCAACGGAACATATCTATATAATTATACTATTGATGTTAGTATAATTATTGATTCCACGGAAGAACTACCAACAGTTACTCCAATTACAACATATGAACCTTCTATATATAATTATACTATCGATTATAGCACTGTTATTACTACTGAAGAACTACAAGTGACTCCAACATATGCGCCTGTAACAACTCCTCTTCCAACATCAGCAGTTCCTTATGATCAACGATCGAATAACAATGTAAGTACTATATCTATTCAGATACTGAGTAAAATATTGGGAGTCAATGAAACAGAATTAACTAATTATCTTATTATGCATAAAAATGACACTGTTGACAATAACACCATGGTTGATGATGAGACATCTGACAATAACACATTGCATGGTAATATAGGATTTTTGGAAATAAATAATTGTTACAATGTTTCTGTGTCAGATGCTAGTTTTAGAATAACATTAGTAAACGATACTTCTGAAGAAATTTTGCTAATGCTAACAGGAACTAGTTCATCCGACACCTTCATATCTTCCACCAATATCACTGAATGTTTGAAAACATTAATCAATAATGTGTCGATTAATGATGTACTTATAACACAAAATATGAATGTAACATCTAATTGTGATAAATGCTCAATGAATTTGATGGCATCCGTTATTCCTGCAGTTAATGAATTTAACAATACGTTGATGAAAATTGGTGTAAAAGATGATGAAAACAATACGGTATATAACTATTATATTTGTAAACTAACTACAAATTCTACATGTGATGAGTTAATCAATTTAGATGAAGTCATTAACAACATAACTCTGACAAATATTATACGCAATAGTGTTTCGACAACTAACAGCAGAAAAAGACGAGATCTGAATGGTGAGTTTGAATTTTCCACTTCCAAGGAATTAGATTGTCTTTACGAATCATATGGTGTAAACGATGATATAAGTCATTGTTTTGCATCACCTAGACGTAGACGATCTGACGACAAAAAGGAGTACATGGACATGAAATTATTCGACCACGCGAAAAAAGATTTAGGAATAGACAGTGTTATTCCTAGAGGTACAACCCATTTCCAAGTAGGTGCATCTGGTGCAAGTGGTGGTGTTGTAGGAGATAGTTTCCCATTTCAAAATGTTAAATCGCGTGCCAGTCTATTGGCGGAAAAAATAATGCCTAGAGTACCTATTACTGCTACCGAAGCTGATCTATATGCAACTGTAAATAGACAACCCAAGTTACCAGCAGGTGTTAAAAGTACTCCGTTTACAGAGGCGCTTGCGTCTACGATAAACCAAAAGCTTTCTAATGTTAGAGAGGTAACTTATGCTTCGTCCAATCTGCCAGGATCAAGTGGCTATGTTCATAGACCATCTGATTCTGTTATTTACAGCAGTATAAGACGGTCACGTTTACCTAGTGATAGCGATAGTGATTATGAGGATATACAAACTGTTGTTAAGGAATATAATGAAAGATATGGTAGATCAGTCAGTAGAACACAGTCATCAAGTAGTGAAAGCGATTTTGAAGATATAGATACTGTTGTTAGGGAATATAGACAAAAATATGGCAATGCAATGGCAAAAGGACGTAGTAGTTCCCCTAAACCTGATCCATTATATAGTACTGTTAAGAAAACAACTAAAAGTCTATCTACTGGTGTAGACATAGTTACAAAACAATCAGACTATTCTCTATTACCTGACGTTAATACTGGCAGTTCTATTGTGTCACCTCTCACCAGAAAAGGAGCTACTAGACGACGACCTAGACGCCCTACAAATGATGGTCTACAGAGTCCAAATCCTCCTCTCCGTAATCCACTTCCTCAACATGATGATTATTCTCCTCCACAAGTACACAGACCTCCGACACTTCCTCCTAAACCAGTCCAAAATCCGACACAACTTCCCCCTAGACCAGTAGGTCAATTACCTCCTCCTATAGATCAACCAGATAAAGGATTTAGTAAGTTTGTATCACCTAGACGGTGTAGAAGAGCAAGCTCTGGAGTCATATGTGGTATGATACAATCAAAACCAAACGATGATACCTATTCACTTCTTCAACGGCCAAAAATTGAACCAGAATATGCGGAGGTTGGTAATGGTATACCCAAGAACAATGTTCCTGTAATAGGTAATAAACATAGTAAAAAATATACATCGACGATGTCAAAAATATCAACAAAATTTGATAAATCTACGGCATTTGGAGCAGCAATGTTACTAACTGGTCAGCAGGCCATTAGCCAACAGACTAGATCAACTACGTTGAGTAGAAAAGATCAGATGAGCAAGGAAGAAAAGATATTCGAAGCAGTTACAATGAGTCTATCAACTATAGGTTCAACGTTGACGTCTGCAGGTATGACGGGTGGTCCAAAACTAATGATTGCAGGAATGGCTATAACGGCTATAACTGGTATAATAGATACGATAAAAGATATATATTACATGTTTTCAGGACAGGAGAGGCCAGTAGATCCTGTTATTAAATTATTTAATAAGTACGCTGGCTTAATGTCCGATAATAATAAAATGGGTGTAAGAAAATGTTTGACACCCGGTGACGACACACTTATTTATATCGCATACAGAAACGATACCAGTTTTAAACAGAATACGGATGCGATGGCTTTGTATTTCTTAGATGTTATCGACTCAGAGATCCTATATCTAAACACATCAAATTTAGTTCTAGAGTATCAACTAAAGGTGGCTTGCCCCATAGGAACATTAAGATCTGTAGATGTGGACATAACTGCGTATACAATATTATATGATACAGCGGATAATATTAAGAAATACAAGTTTATCAGAATGGCAACGCTACTATCCAAACATCCAGTTATTAGATTGACATGTGGTTTAGCAGCAACATTGGTGATTAAACCGTACGAGGTACCCATCAGTGATATGCAACTACTAAAAATGGCGACGCCTGGTGAACCAGAATCCACTAAATCTATACCATCCGATGTCTGTGATAGGTATCCTCTAAAGAAATTCTATCTTTTAGCTGGTGGTTGTCCCTATGATACATCTCAAACTTTTATTGTACATACTACTTGCAGTATTCTACTAAGAACAGCTACACGGGATCAGTTTAGAAACAGATGGGTGTTACAAAATCCATTTAGACAAGAAGGGACATATAAGCAACTGTTTACCTTTAGCAAATACGATTTTAACGACACCATAATCGATCCTAATGGTGTGGTGGGTCATGCTAGCTTTTGTACCAATAGAAGCAGCAACCAATGTTTCTGGTCCGAACCTATGATATTGGAAGATGTATCATCGTGTAGTTCTAGAACTAGAAAAATATACGTAAAACTGGGAATATTTAATGCTGAAGGTTTTAATAGTTTTGTACTAAATTGTCCAACTGGGTCTACACCTACATACATCAAACATAAAAATGCGGACAGTAACAATGTTATCATAGAGCTACCTGTAGGTGATTACGGCACAGCCAAATTGTATTCAGCAACAAAACCATCGAGGATAGCTGTGTTCTGCACACATAACTATGATAAACGATTCAAATCAGATATTATAGTTCTAATGTTTAATAAAAACAGCGGTATTCCATTTTGGAGCATGTACACAGGAAGTGTAACTAGTAAAAATAGAATGTTTACCACATTGGCTAGAGGAATGCCGTTTAGATCAACGTATTGCGATAACAGACGACGATCAGGTTGTTATTATGCAGGAATACCATTTCATGAAGATAGTGTAGAAGCAGATATACATTATGGACCAGAAATAATGTTAAAGGAAACATATGACATAAACAGTATTGACCCACGAGTTATAACAAAGTCAAAGACCCATTTTCCTACTCCATTGAGTGTAAAATTCATGGTTGACAATTTAGGAAATGGATATGACAACCCTAATTCATTTTGGGAAGATGCTAAAACTAAGAAACGGACATATAGTGCAATGACGATAAAAGTCCTACCATGTACAGTGAGAAATAAAAATATAGACTTTGGATATAACTATGGAGATATTATTTCTAATATGGTTTATCTACAATCTACTAGTCAGGATTATGGAGATGGTACCAAATATACATTTAAATCCGTAACTAGATCAGATCATGAGTGTGAATCTAGCTTAGATCTGACGTCTAAGGAAGTAACTGTGACATGTCCTGCGTTTAGTATACCAAGAAATATATCAACATATGAAGGTCTATGCTTTAGTGTTACTACATCTAAAGATCATTGTGCTACAGGTATTGGTTGGTTAAAATCTAGTGGCTATGGGAAGGAAGATGCTGATAAACCACGTGCTTGTTTTCATCATTGGAATTATTACACACTGTCGTTGGATTATTACTGTTCATACGAAGATATTTGGAGAAGCACCTGGCCTGACTATGATCCATGTAAGTCATATATCCATATAGAGTATAGAGATACATGGATAGAATCTAACGTGTTACAGCAACCTCCTTACACATTCGAATTCATTCATGACAATTCTAACGAATATGTGGATAAAGAAATTAGTAACAAATTAAATGATCTGTACAATGAATACAAGAAGATTATGGAATATAGCGACGGATCATTGCCGGCGTCTATAAACAGATTAGCAAAGGCATTGACTTCAGAGGGTAGAGAAATAGCAAGTGTTAATATAGATGGTAATCTGTTAGATATCGCATATCAAGCAGATAAGGAAAAGATGGCCGACATACAGACAAGAATAAATGATATTATTAGAGATTTGTTTATACACACTCTATCAGACAAAGATATAAAAGACATTATAGAATCCGAAGAAGGTAAGAGATGTTGTATAATAGATGTTAAGAACAATCGTGTTAAAAAGTACTATTCTATTGATAATTATCTATGCGGTACTTTAGATGATTATATATACACCGTTGTAGAATATAACAAATCCTATGTGTTAGTAAACGATACTTATATGAGCTATGACTATCTTGAATCATCAGGTGTAGTTGTTCTATCATGTTATGAAATGACTATAATCTCCTTGGATACAAAAGACGCCAAAGATGCTATAGAAGATGTGATAGTAGCAAGTGCGGTAGCCGAAGCATTGAATGACATGTTTAAGGAATTTGATAAAAACGTAAGTGCTATTATAATAAAAGAAGAAGATAATTATCTAAACAGTTCGCCCGATATCTACCATATAATATATATCATAGGTGGCACTATTCTGCTATTGTTAGTCATTATTTTAATATTGGCAATTTATATAGCGCGCAATAAATACAGAACCAGGAAATATGAAATAATGAAATATGACAATATGAGCATTAAATCTGATCATCATGATAGTCTTGAAACAGTGTCTATGGAAATTATTGATAATCGGTACTAATAAAATAGTTTAACTCTTTTAGAACCAGTTTGGTACTGTAATTTCAGTTCATTACTCGTTGAGAATATTGATGATTTTTTTTAAAATGAGTATCGGTAGTTACATATTACCATATCATCCATTATATAATCGATGATGCATGTATTAAAATACTTTCCGAATAAGTCTTCTAAATATTGTATTAATTATGAAAAACTATGCTATGTGAGATGATTCAAAGATGTTTAATGATACGATACTAGATTTTATCTCTAGCGAGATTGTTTAGAATCATTTATCATAACTATGTTTAATAAATTCATCAACGAATATCGATAAAGACCTCTTGTAATTCGAGTATAGGAAGCAGTATTACCATATCAACTTCCGAGTTAACAATTACTCTAAAACATGAGGATTGTACTCCTGTCTTTATTGGAGATTACTATTCAGTCGTTGATAAACTAGTAACCTCAGGTTTCTTTACAAACGATAAAGTACAACATCAAGACCTCACAACGCAGTGCAAGATTAATCTAGAAATCAAATGTAATTATGGAGGAGAATCTAGACAACTAACACCCACGGCGAAGTATACTTTATGCCTCATTCAGAAACGGTAACTGTAGTAGGAGACTGTCTCTCTAATCTCGATGTATATATAATATATACCAATACGGACGCGATATATTCCGACATGAATGGCGTCGCTTATCATATGTTATATCCTAAATGTTGATCATATTCCACAAATGATTGTGAACGAGATTAAATCATCTAACAAATAATTAGTTTTTATGACATTAACATATAATAAATAAATTAATCATTATTGACTTAACGATGACGAAAGTTATCATCATCTTAGGATTCTTGATTATTAATACAAATTCGTTGTGTCTATGAAATGTGAACAATGTGTCTCATATTATAATACACAAGAATTAAAGTGTTGTAAACTATCTAAGCCAGGAACATATTCAGATCATCGATGTGATAAATACAGCGATACCATCTGTGGACATTGTCCAAGTGACACATTCACGTCAATATATAATCGTTCTCCTCGGTGTCATAGTTGTAGAGGTCACACCTTGTACACCTACCACAAATAGAATCTGTCATTGTGACTCGAATAGTTATCGTCTCCTTAAAGCTTCTGATGGTAACTGTGTTACATGTGCTCCTAAAACAAAATATGGTCGTGTGTACGGAAAGAAAGGAGAAAATGATATGGAATACCATTTGTAAGAAATGTCGGAAGGGTACTTATTCAGATATTGTATCTGACTCTGATCAATGTAAACCTATGACAAGATAAGACTTACTCGCATCTACTGGATAGACATAAATATCCTCCTCGTAATAATGAAATATAATATAATATACACTAATTATTAATATCAATCGAGTATTAACATATAAGTTATTTTTAAACCCCTTTTGGGTTCCGTCCTAAACGGCGTTTCGGTCTGTGTCGCCACCATGGTCACACCGAGCCTCTGCGTGCTCCTCCATCGAGGACGACTTCAACTATGACAGCTCGGTGGCGTCTGCCAGCGTGCACATACGAATGGCATTTCTAAGAAAAGTCTACGGTATCCTTGTCTACAATTTCCTTTAACAACGGCAACAGCTGCAGTATTTTTATACTTTGAATGCATTCGGACATTTATACAAGGGAGTCCTGTTCTAATATTGGCATCAATGTTCGGATCTATAGGCTTGATTTTCGCATTGACTTTACACAGACATAAACATCCCCTGAATCTGTACCTACTTTGTGGATTTACACTGTTAGAATCTCTAACGCTGGCCTCTGTTGTTACTTTCTATGATGCGCGTATCGTTATACAAGCTTTCATGTTGACTACTGCAGTGTTTCTTGCTCTGACTACATGTACTCTACAATCAAAGAGAGATTTCAGTAAACTTGTAACAGGATTGTTTGCTGCTTTCTGGATTTTAATTTTGTCAGGAGTCTTGAGGATAAAGTTTAAAATAGAATTAATAAAGAACATATAGGTCATTTTTTAAACATGGATAGAAACCAAGGTTGTTAGTTAATAATATACAAGATATTTTTTCTCACTCTGATCCATGTAAACCAAGGACGAGAGACACTCTCATTCCTCATTCACGACACCATTAAAAATGGAAATTAAAGCCCTCTATTAAGCACAGACGGCTACAGGTCTACCATCAGGTTAACCTTCGTCTACCTTCACAATGGCCTTTCCTTGTGCCCAGTTCAGTCCCTGTCATTGCCACGCTACTAAGGACTCCCTGAATACCGTGACTGACGTCAGACATTGTCTGACTGAATACATCCTGTGGGTTTCTCATAGATGGACCCATAGAGAAAGCGCAGGGCCTCTCTACAGGCTTCTCATCTCTTTCAGAATTGATGCAATGGAGCTATTTGGTAGCGAGTTGAAGGAGTTCTCGGATTCACTTCCGTGGGACAATATCGACAATTGCGTGGAGATCATTAAATGTTTCATCAGAAATGACTCCATGAAAACCGCCAAAGAACTTTGTGCAATAATTGGACTTTGTACTCAATCAGCTATTGTCACTGGAAGAGTCTTCAATGATAAGTATATCGACATACTACTTATGCTGCGAAAGATTCTGAATGAGAACGACTATCTCACCCTCTTGGATCATATCCTCACTGCTAAATACTAAATCTCCTTCATGCTCTCTCACTAATACTCTTACTCACTACACTTTTTATCATCTTATGATGAATGATTGCCTTCATCATTTTTCGTGGAATATAATATAGGAATAATTAGCACCAGAATAGCTATGGATATCTCGTTAAGAATATTCTCGATAAGAGACATAATGTAGACATAGTTATTATATCCTTCTTAGATAAGTGTTACGCTACTGGAAAGTTTCCATCGTTATTATTACGTGAAGATGATATCATTAAACCAACATTGAGATTGGCTCTTATGTTAGCTGGATTGAATTACTGTAATAAATGCATCGAGTATAGAGGGATATAGCAATTCTCGATAATAGTCATGCAATATTTGAATGAGACTGATAATTTAGGTAATACAGTACTACACACACATATCTTTCTAGATTATATATCGTTAAAAATCTGTAAGAGGTATATTTCTCATAAGTATCCACTGTGTAATATTATTAATGGATATATAGATAACACAATAGGGACTAATAGTATTGTAAAAGATATAATCGACTATTTGTACATATCCAGATATCTATATTCCTACTAGTTTGCTGCGTAGTTGCATCATTGATATGCATGATTTATCAGGATTCAGAGATGAATTACTAAGTAAACTACAATCCCACAATAAGTAAGAATCAAATATCAAAAACTCACTTTTGATTTTTCTAGTCTTAAGTAATACATATATTTATTAATAGACCTATGAAATAAAAAAGTTAACAATGGATTCGCGTATAGCTATTTACGTATTAGTATCGGCATCTCTTTTGTATCTTGTTAATTGTCACAAACTAGTACATTACTTCAATCTGAAAATAAATGGAAGTGATATAACTAATACAGCAGATATATTGCTGGACAATTATCCAATTATGACCTTTGATGGAAAGGATATTTATCCATCTATCGCGTTCATGGTCGGTAATAAACTTTTCCTAGATCTTTATAAAAATATCTTTGTAGAATTTTTCAGACTATTTCGAGTATCTGTAAGTAGTCAATACGAGGAATTAGAATATTATTATTCATGTGATTATACTAACAACCGTCCTACAATTAAACAACATTACTTTTATAACGGCGAAGAATATACTGAAATTGATAGATCGAAAAAAGCCACTAATAAAAACAGTTGGTTAATTACTTCAGGCTTTAGACTACAAAAATGGTTCGATAGCGAAGATTGTATAATTTATCTCAGATCTTTAGTTAGAAGAATGGAAGACAGTAACAAAAACAGTAAAAAAACTTAGTACTTAGATATCGAAAAAAAATATATTTTTGTAGACTCTTGAGAATAGAAGGAAAACATGTACATAATTATAAAAAATGAAAATCAATGGCGAATAAGACAGTGCGATTCGCGCCATGGAGTCGGCAGATTTCATGGCTGTCGATGAGCAGTTTCACGACGACCTCGATCTTTGGTCATTATCTTTGGTAGATGACTATAAAAAACATGGATTAGGTGTTGACTGTTATGTTCTAGAACCAGTTGTTGACAGGAAAATATTTGATAGATTTCTCCTTGAACCAATTTGTGATCCTGTAGATGTTCTGTATGATTATTTTAGGATTCATAGAGATAATATTGATCAGTATATAGTAGATAGACTGTTTGCATATATTACATATAAAGATATTATATCTGCATTAGTGTCAAAGAATTATATGGAAGATATTTTCTCTATAATTATTAAGAATTGTAATTCTGTACAAGATCTCTTACTTTACTATCTATCTAATGCATATGTAGAAATAGACATTGTTGATTTTATGGTAGATCATGGGGCTGTAATATATAAAATAGAATGCTTGAATGCCTATTTTAGGGGAATATGTAAAAAGGAAAGTAGTGTTGTTGAGTTTATTTTGAATTGTGGTATCCCAGATGAAAATGATGTTAAATTAGATCTATATAAAATAATTCAGTATACTAGGGGATTCCTTGTAGATGAACCCACAGTATTAGAAATTTATAAGCTTTGTATCCCATATATTGAAGATATCAATCAACTAGATGCTGGTGGAAGGACCTTGCTTTATCGCGCTATCTATGCAGGTTATATAGATTTAGTATCATGGCTATTAGAAAATGGAGCAAATGTCAACGCAGTAATGAGTAATGGATATACATGTCTTGACGTGGCCGTGGATAGGGGATCTGTCATCGCCCGTAGGGAAACACATCTTAAAATATTAGAAATATTGCTTAGAGAACCATTGTCTATTGACTGTATAAAATTAGCTATACTTAATAATACAATTGAAAACCATGATGTGATAAAGCTCTGTATCAAGTATTTTATGATGGTAGATTATTCACTTTGTAATGTGTATGCATCATCACTCTTTGATTATATAATTGATTGTAAACAAGAATTGGAGTACATTAGGCAGATGAAAATTCATAATACAACCATGTATGAGTTAATCTATAATAGAGACAAAAACAAGCATGCTTCCCATATTCTACATAGGTATTCTAAACATCCAGTTTTGACACAGTGTATCACTAAAGGATTCAAGATTTACACAGAAGTAACCGAGCAGGTCACTAAAGCTCTAAACAGACGTGCTCTAATAGATGAGATAATAAACAATGTATCAACTGATGACAATCTCCTATCAAAACTTCCATTAGAAATTAGGGATCTAATTGTTTCACAAGCTGTCATATAGAGTTCTCTCCACCCACCTTTCTTGAAATGAGTTAATAGTCATAAGTTAGTTAAGTCATAAGTTAGTTTTATAAGTTAGTTTATAGTCTAACACTTCTAATTTTTATACCTTGATCTTTTTCTCTAATTATGAAAAAGTAAATCATTATGAAGATGGATGAAAATGGACGAGATTGTGCGCATCGTTAACGATAGTATGTGGTACGTACCTAACGCATTTATGGACGACGGTGATAATGAAGGTCACATTTCTGTCAATAATGTCTGTCATATGTATCTCGCATTCTTTGATGTGGATATATCATCTCATCTGTTTAAATTAGTTATTAAACACTGCGATCTGAATAAACGACTAAAATGTGGTAACTCTCCATTACATTGCTATACGATGAATACACGATTTAATCCATCTGTATTAAAGATATTGTTACGCCACGGCATGCGTAACTTTGATAGCAAGGATAAAAAAGGACATATTCCTCTACACCACTATCTGATTCATTCACTATCAATCGATAACAAGATCTTTGATATACTAACGGACCCCATTGATGACTTTAGTAAATCATCCGATCTATTGCTGTGTTATCTTAGATATAAATTCAATGGGAGCTTAAACTATTACGTTCTGTACAAATTATTGACTAAAGGATCTGACCCTAATTGCGTCGATGAGGATGGACTCACTTCTCTTCATTACTACTGTAAACACATATCCGTGTTCCACGAAAGCAATTATTACAAGTCAAAGAGTCACACTAAGATGCGAGCTGAGAAGCGATTCATCTACGCGATAATAGATCATGGAGCAAACATTAACGCGGTTACGAAAATCGGAAATACGCCGTTACACACTTACCTTCAACAGTATACCAAACATAGTCCTCGTGTGGTGTATGCTCTTTTATCTCGAGGAGCCGATACGAGGATACGTAATAATCTTGATTGTACACCCATCATGGAATACATAAAGAACGATTGTGCAACAGGTCATATTCTCATAATGTTACTCAATTGGCACGAACAAAAATACGGGAAATTACAAAAGGAAGAAGGACAACATCTACTTTATCTATTCATAAAACATAATCAAGGATATGGAAGTCGCTCTCTCAATATACTACGGTATCTACTAGATAGATTCGACATTCAGAAAGACGAATACTATAATACAATGACTCCTCTTCATACCGCCTTCCAGAATTGCAATAACAATGTTGCCTCATACCTCGTATACATCGGATACGACATCAACCTTCCGACTAAAGACGATAAGACAGTATTCGACTTGGTGTTTGAAAACAGAAACATCATATACAAGGCGGATGTCGTTAATGACATCATCCACCACAGACTGAAAGTATCTCTACCTATGATTAAATCGTTGTTCTACAAGATGTCGGAGTTCTCTCCCTACGACGATCACTACGTAAAGAAGATAATAGCCTACTGCCTATTAAGGGACGAGTCATTTGCGGAACTACATACTAAATTCTGTTTAAACGAGGACTATAAAAGTGTATTTATGAAAAATATATCATTCGATAAGATAGATTCCATCATCGAAAAATGTAGTCGTGACATAAGTCTCCTCAAAGAGATTCGAATCTCAGACACCAACTTGTATACGGTATTGAGAACAGAAGACATCCGGTATCACACCTATCTCGAAGCCATACATTCAGACAAACGCATTTCATTTCCCATGTACGACGATCTCATAGAACAGTGTCATCTATCGATGGAGCATAAAAGTAAACTCGTCGACAAAGCACTCAATAAATTAGAGTCTACCATCGATAGTCAATCTAGACTATCGTATTTGCCTCCGGAAATTATGCGCAATATCATAACCAAGCTAAGCGACTACCATCTAAACAGTATGTTGTACGGAAAGAACCATTACAAATATTATCCATGATAGAAAGAAAATATTTAAAAAATAATCTATATGATTGGAGAAGTAGGAAACAAACAGTAACAAGACGACGATTACTACTATTATTAAATCATGAGGTCCGTATTATACTCGTATATATTGTTTCTCTCATGTATAATAATAAACGGAAGAGATTTAGCACCACATGCACCATCCAATGGAAAATGTAAAGACAACGAATACAGAAGCCGTAATCTATGTTGTCTATCGTGTCCTCCGGGAACTTACGCTTCCAGATTATGTGATAGCAAGACTAATACACAATGTACGCCGTGTGGTTCGGATACCTTTACATCTCACAATAATCATTTACAGGCTTGTCTAAGTTGTAACGGAAGATGTGATAGTAATCAGGTAGAGACGCGATCGTGTAACACGACTCACAATAGAATCTGTGAATGCTCTCCAGGATATTATTGTCTTCTCAAAGGATCATCAGGGTGTAGAACATGTATTTCTAAAACAAAGTGTGGAATAGGATACGGAGTATCCGGATACACGTCTACCGGAGACGTCATCTGTTCTCCGTGTGGTCCCGGAACATATTCTCACACCGTCTCTTCCACAGATAAATGCGAACCCGTAACCAGCAATACATTTAACTATATCGATGTGGAAATTAACCTGTATCCAGTCAACGACACATCGTGTACTCGGACGACCACTACCGGTCTCAGCGAATCCATCTCAACGTCGGAACTAACTATTACCATGAATCATAAAGATTGTGATCCCGTCTTTCGTGCAGAATACTTCTCTGTCCTTAATAATGTAGCAACTTCAGGATTCTTTACAGGAGAAAATAGATATCAGAATACTTCAAAGATATGTACTCTGAATTTCGAGATTAAATGTAACAACAAAGATTCATCTTCCAAACAGTTAACGAAAACAAAGAATGATACTATCATGCCGCATTCAGAGACGGTAACTCTAGTGGGCGACTGTCTATCTAGCGTCGACATCTACATACTATATAGTAATACCAATACTCAAGACTACGAAACGGATACAATCTCTTATCATATGGGTAATGTTCTCGATGTCAATAGCCATATGCCCGCTAGTTGCGATATACATAAACTGATCACTAATTCCCAGAATCCCACCCACTTATAGTAAGTTTTTTTTTACCCATAAATAATAAATACAATAATTAATTTCTCGTAAAAGTAGAAAATATATTCTAATTTATTATATGGTAAGAAAGTAGAATCATCTAGAACAGTAATCAATCAATAGCAATCATGAAACAATATATTGTCCTGGCATGCATGTGCCTAGTGGCAGCTGCTATGCCTACTAGTCTTCAACAATCCTCATCCTCGTGTACTGAAGAAGAAAACAAACATCATATGGGAATCGATGTTATTATCAAAGTCACAAAGCAAGACCAAACACCGACCAATGATAAGATTTGTCAATCCGTAACGGAAGTTACAGAGACCGAAGATGATGAGGTATCCGAAGAAGTTGTAAAAGGAGATCCCACCACTTATTACACTATCGTCGGCGCGGGTCTTAACATGAACTTTGGATTCACCAAATGCCCAAAGATTTCATCCATCTCCGAATCCTCTGATGGAAACACTGTGAATACTAGATTGTCCAGCGTGTCACCAGGACAAGGTAAGGACTCTCCCGCGATCACGCGTGAAGAAGCTCTGGCTATGATCAAAGACTGTGAGATGTCTATCGACATCAGATGTAGCGAAGAAGAGAAAGACAGCGACATCAAGACCCATCCAGTACTTGGGTCTAACATCTCACATAAGAAAGTGAGTTACAAAGATATCATCGGTTCAACGATCGTTGATACAAAATGTGTTAAGAACCTAGAGTTTAGCGTACGTATCGGAGACATGTGTGAGGAATCATCTGAACTTGAAGTCAAGGATGGATTCAAGTATGTCGACGGATCGGCATCTGAAGGTGCAACCGATGATACTTCACTCATCGATTCAACAAAACTCAAAGCATGTGTCTGAATCGATAACTCTATTCATCTGAAAATGGATGAGTTGGGTTAATCGAACGATTCAGACACCGCACCACGAATTAAAAAAGTGTACCGGGTACTATATTCCGGTTTGCAAAACAAAAATGTTTAACTACATTCACAAAAAGTTACCTCTCGTTACTTCTTCTTTCTGTTTCAATATGTGATACGATATGATCACTATTCGTATTCTCTTTCTCTCTTGTCTCATAAAAAGTTTTACAAAAAAATATTTTTATTCTCTTTCTCTCTTCGATGGTCTCACAAAAATATTAAACCTCTTTCTGATGTCTCAACTATTTCGTAAACGATAACGTCCAACAATATATTCTCGTAGAGCTTATCAATATCCTTATGCCAATCTAGGTTGTCAGACAATTGCATCATAAAATAATGTTTATAATTTACACGTTAACATCATATAATAAACGTATATAGTTAATATTTTTGGAATATAAATGATCTGTAAAATCCATGTAGGGGACACTGCTCACGTTTTTTCTCTAGTACATAATTTCACACAAGTTTTTATACAGACAAATTAATTCTCGTCCATATATTTTAAAACATTGACTTTTGTACTAAGAAAAATATCTTGACTAACCATCTCTTTCTCTCGTCGATGGGTCTCACAAAAATATTAAACCTCTTTCTGATGGAGTCGTAAAAAGTTTTTATCCTTTCTCTCTTCGATGGGTCTCACAAAAATATTAAACCTCTTTCTGATGGTCTCTATAAACGATTGATTTTTCTTACCCTCTAGAGTTTCCTACGGTCGTGGGTCACACATTTTTTTCTAGACACTAAATAAAATAGTAAAATTAAATTAATTATAAAATTATGTATATAATTTACTAAC---------------------------------------------------------------------------------------------------------------------------------------------------------------------------------------------------------------------------------------------------------------------------------------------------------------------------------------------------------------------------------------------------------------------------------------------------------------------------------------------------------------------------------------------------------------------------------------------------------------------------------------------------------------------------------------------------------------------------------------------------------------------------------------------------------------------------------------------------------------------------------------------------------------------------------------------------------------------------------------------------------------------------------------------------------------------------------------------------------------------------------------------------------------------------------------------------------------------------------------------------------------------------------------------------------------------------------------------------------------------------------------------------------------------------------------------------------------------------------------------------------------------------------------------------------------------------------------------------------------------------------------------------------------------------------------------------------------------------------------------------------------------------------------------------------------------------------------------------------------------------------------------------------------------------------------------------------------------------------------------------------------------------------------------------------------------------------------------------------------------------------------------------------------------------------------------------------------------------------------------------------------------------------------------------------------------------------------------------------------------------------------------------------------------------------------------------------------------------------------------------------------------------------------------------------------------------------------------------------------------------------------------------------------------------------------------------------------------------------------------------------------------------------------------------------------------------------------------------------------------------------------------------------------------------------------------------------------------------------------------------------------------------------------------------------------------------------------------------------------------------------------------------------------------------------------------------------------------------------------------------------------------------------------------------------------------------------------------------------------------------------------------------------------------------------------------------------------------------------------------------------------------------------------------------------------------------------------------------------------------------------------------------------------------------------------------------------------------------------------------------------------------------------------------------------------------------------------------------------------------------------------------------------------------------------------------------------------------------------------------------------------------------------------------------------------------------------------------------------------------------------------------------------------------------------------------------------------------------------------------------------------------------------------------------------------------------------------------------------------------------------------------------------------------------------------------------------------------------------------------------------------------------------------------------------------------------------------------------------------------------------------------------------------------------------------------------------------------------------------------------------------------------------------------------------------------------------------------------------------------------------------------------------------------------------------------------------------------------------------------------------------------------------------------------------------------------------------------------------------------------------------------------------------------------------------------------------------------------------------------------------------------------------------------------------------------------------------------------------------------------------------------------------------------------------------------------------------------------------------------------------------------------------------------------------------------------------------------------------------------------------------------------------------------------------------------------------------------------------------------------------------------------------------------------------------------------------------------------------------------------------------------------------------------------------------------------------------------------------------------------------------------------------------------------------------------------------------------------------------------------------------------------------------------------------------------------------------------------------------------------------------------------------------------------------------------------------------------------------------------------------------------------------------------------------------------------------------------------------------------------------------------------------------------------------------------------------------------------------------------------------------------------------------------------------------------------------------------------------------------------------------------------------------------------------------------------------------------------------------------------------------------------------------------------------------------------------------------------------------------------------------------------------------------------------------------------------------------------------------------------------------------------------------------------------------------------------------------------------------------------------------------------------------------------------------------------------------------------------------------------------------------------------------------------------------------------------------------------------------------------------------------------------------------------------------------------------------------------------------------------------------------------------------------------------------------------------------------------------------------------------------------------------------------------------------------------------------------------------------------------------------------------------------------------------------------------------------------------------------------------------------------------------------------------------------------------------------------------------------------------------------------------------------------------------------------------------------------------------------------------------------------------------------------------------------------------------------------------------------------------------------------------------------------------------------------------------------------------------------------------------------------------------------------------------------------------------------------------------------------------------------------------------------------------------------------------------------------------------------------------------------------------------------------------------------------------------------------------------------------------------------------------------------------------------------------------------------------------------------------------------------------------------------------------------------------------------------------------------------------------------------------------------------------------------------------------------------------------------------------------------------------------------------------------------------------------------------------------------------------------------------------------------------------------------------------------------------------------------------------------------------------------------------------------------------------------------------------------------------------------------------------------------------------------------------------------------------------------------------------------------------------------------------------------------------------------------------------------------------------------------------------------------------------------------------------------------------------------------------------------------------------------------------------------------------------------------------------------------------------------------------------------------------------------------------------------------------------------------------------------------------------------------------------------------------------------------------------------------------------------------------------------------------------------------------------------------------------------------------------------------------------------------------------------------------------------------------------------------------------------------------------------------------------------------------------------------------------------------------------------------------------------------------------------------------------------------------------------------------------------------------------------------------------------------------------------------------------------------------------------------------------------------------------------------------------------------------------------------------------------------------------------------------------------------------------------------------------------------------------------------------------------------------------------------------------------------------------------------------------------------------------------------------------------------------------------------------------------------------------------------------------------------------------------------------------------------------------------------------------------------------------------------------------------------------------------------------------------------------------------------------------------------------------------------------------------------------------------------------------------------------------------------------------------------------------------------------------------------------------------------------------------------------------------------------------------------------------------------------------------------------------------------------------------------------------------------------------------------------------------------------------------------------------------------------------------------------------------------------------------------------------------------------------------------------------------------------------------------------------------------------------------------------------------------------------------------------------------------------------------------------------------------------------------------------------------------------------------------------------------------------------------------------------------------------------------------------------------------------------------------------------------------------------------------------------------------------------------------------------------------------------------------------------------------------------------------------------------------------------------------------------------------------------------------------------------------------------------------------------------------------------------------------------------------------------------------------------------------------------------------------------------------------------------------------------------------------------------------------------------------------------------------------------------------------------------------------------------------------------------------------------------------------------------------------------------------------------------------------------------------------------------------------------------------------------------------------------------------------------------------------------------------------------------------------------------------------------------------------------------------------------------------------------------------------------------------------------------------------------------------------------------------------------------------------------------------------------------------------------------------------------------------------------------------------------------------------------------------------------------------------------------------------------------------------------------------------------------------------------------------------------------------------------------------------------------------------------------------------------------------------------
>Ia_||DQ011154.1||
[truncated: 20,886,051 more chars]
