# Supplementary material for: Structural Insights into the Impact of the M142I Mutation in Monkeypox Virus G9 Protein on Subcomplex Formation Revealed by AlphaFold 3 Modeling
Source: Molecules. 2026 Apr 28;31(9):1466. doi: 10.3390/molecules31091466 (PMC13165415; doi:10.3390/molecules31091466)
Supplement: Supplementary file 1 [file molecules-31-01466-s001.zip › Supplementary files/Data S3.csv]

Data S3. Sequence background information of monkeypox virus clade IIb genetic diversity sequence dataset (n=633) created from NCBI virus database.
Accession	GenBank_RefSeq	Assembly	SRA_Accession	BioSample	BioProject	Organism_Name	Species	Genus	Family	MPXV_Lineage	Genotype	Isolate	Segment	GenBank_Title	Length	Nuc_Completeness	Geo_Location	Country	USA	Host	Tissue_Specimen_Source	Submitters	Organization	Org_location	Publications	Collection_Date	Release_Date	Molecule_type
OP535336.1	GenBank					Monkeypox virus	Orthopoxvirus monkeypox	Orthopoxvirus	Poxviridae	A	IIb	MPXV_Nigeria_2017_2946		Monkeypox virus isolate MPXV_Nigeria_2017_2946, complete genome	197303	complete	Nigeria: Enugu	Nigeria		Homo sapiens		Nnaemeka,N., Akanbi,O., Chukwu,C., Ayansola,O., Ahmad,A., Yinka-Ogunleye,A., Akinpelu,A., Babatunde,O., Ihekweazu,C., Adetifa,I., Mauldin,M.R., Gigante,C.M., Batra,D., Weigand,M.R., Howard,D.T., Sheth,M., Seabolt,M.H., Li,Y.	Nigeria Centre for Disease Control, National Reference Laboratory	Nigeria		Oct-17	2022/12/25	dsDNA
MK783032.1	GenBank	set:MK783032				Monkeypox virus	Orthopoxvirus monkeypox	Orthopoxvirus	Poxviridae	A	IIb			UNVERIFIED: Monkeypox virus strain 3030, complete genome	197566	complete	Nigeria: Rivers State	Nigeria		Homo sapiens		Yinka-Ogunleye,A., Aruna,O., Dalhat,M., Ogoina,D., McCollum,A., Disu,Y., Mamadu,I., Akinpelu,A., Ahmad,A., Burga,J., Ndoreraho,A., Nkunzimana,E., Manneh,L., Mohammed,A., Adeoye,O., Tom-Aba,D., Silenou,B., Ipadeola,O., Saleh,M., Adeyemo,A., Nwadiutor,I., Aworabhi,N., Uke,P., John,D., Wakama,P., Reynolds,M., Mauldin,M., Doty,J., Wilkins,K., Musa,J., Khalakdina,A., Adedeji,A., Mba,N., Ojo,O., Krause…	CDC, NCEZID/DHCPP/PRB	USA	1	Nov-17	2019/7/24	dsDNA
OP612678.1	GenBank					Monkeypox virus	Orthopoxvirus monkeypox	Orthopoxvirus	Poxviridae	A	IIb	MPXV/017/19		Monkeypox virus isolate MPXV/017/19, complete genome	196950	complete	Nigeria	Nigeria		Homo sapiens		Ndodo,N., Ashcroft,J., Lewandowski,K., Yinka-Ogunleye,A., Chukwu,C., Ahmad,A., King,D., Akinpelu,A., Maluquer de Motes,C., Ribeca,P., Summer,R.P., Rambaut,A., Chester,M., Maishman,T., Babatunde,O., Mba,N., Aruna,O., Pullan,S.T., Gannon,B., Brown,C., Ihekweazu,C., Adetifa,I., Ulaeto,D.O.	Defence Science and Technology Laboratory, Chemical, Biological and Radiological Sciences	United Kingdom		2019/3/14	2022/10/11	dsDNA
OP535320.1	GenBank					Monkeypox virus	Orthopoxvirus monkeypox	Orthopoxvirus	Poxviridae	A	IIb	MPXV_Nigeria_2017_3008		Monkeypox virus isolate MPXV_Nigeria_2017_3008, complete genome	197549	complete	Nigeria: Abia	Nigeria		Homo sapiens	swab	Nnaemeka,N., Akanbi,O., Chukwu,C., Ayansola,O., Ahmad,A., Yinka-Ogunleye,A., Akinpelu,A., Babatunde,O., Ihekweazu,C., Adetifa,I., Mauldin,M.R., Gigante,C.M., Batra,D., Weigand,M.R., Howard,D.T., Sheth,M., Seabolt,M.H., Li,Y.	Nigeria Centre for Disease Control, National Reference Laboratory	Nigeria		Nov-17	2022/12/25	dsDNA
MK783030.1	GenBank	set:MK783030				Monkeypox virus	Orthopoxvirus monkeypox	Orthopoxvirus	Poxviridae	A	IIb			UNVERIFIED: Monkeypox virus strain 3025, complete genome	197566	complete	Nigeria: Rivers State	Nigeria		Homo sapiens		Yinka-Ogunleye,A., Aruna,O., Dalhat,M., Ogoina,D., McCollum,A., Disu,Y., Mamadu,I., Akinpelu,A., Ahmad,A., Burga,J., Ndoreraho,A., Nkunzimana,E., Manneh,L., Mohammed,A., Adeoye,O., Tom-Aba,D., Silenou,B., Ipadeola,O., Saleh,M., Adeyemo,A., Nwadiutor,I., Aworabhi,N., Uke,P., John,D., Wakama,P., Reynolds,M., Mauldin,M., Doty,J., Wilkins,K., Musa,J., Khalakdina,A., Adedeji,A., Mba,N., Ojo,O., Krause…	CDC, NCEZID/DHCPP/PRB	USA	1	2017/11/30	2019/7/24	dsDNA
OP535337.1	GenBank					Monkeypox virus	Orthopoxvirus monkeypox	Orthopoxvirus	Poxviridae	A	IIb	MPXV_Nigeria_2017_2945		Monkeypox virus isolate MPXV_Nigeria_2017_2945, complete genome	197306	complete	Nigeria: Bayelsa	Nigeria		Homo sapiens	swab	Nnaemeka,N., Akanbi,O., Chukwu,C., Ayansola,O., Ahmad,A., Yinka-Ogunleye,A., Akinpelu,A., Babatunde,O., Ihekweazu,C., Adetifa,I., Mauldin,M.R., Gigante,C.M., Batra,D., Weigand,M.R., Howard,D.T., Sheth,M., Seabolt,M.H., Li,Y.	Nigeria Centre for Disease Control, National Reference Laboratory	Nigeria		Oct-17	2022/12/25	dsDNA
OP535325.1	GenBank					Monkeypox virus	Orthopoxvirus monkeypox	Orthopoxvirus	Poxviridae	A	IIb	MPXV_Nigeria_2018_5316		Monkeypox virus isolate MPXV_Nigeria_2018_5316, complete genome	197172	complete	Nigeria	Nigeria		Homo sapiens	swab	Nnaemeka,N., Akanbi,O., Chukwu,C., Ayansola,O., Ahmad,A., Yinka-Ogunleye,A., Akinpelu,A., Babatunde,O., Ihekweazu,C., Adetifa,I., Mauldin,M.R., Gigante,C.M., Batra,D., Weigand,M., Howard,D., Sheth,M., Seabolt,M.H., Li,Y.	Nigeria Centre for Disease Control, National Reference Laboratory	Nigeria		Jun-18	2022/12/25	dsDNA
OP535333.1	GenBank					Monkeypox virus	Orthopoxvirus monkeypox	Orthopoxvirus	Poxviridae	A	IIb	MPXV_Nigeria_2018_5231		Monkeypox virus isolate MPXV_Nigeria_2018_5231, complete genome	197398	complete	Nigeria: Oyo	Nigeria		Homo sapiens		Nnaemeka,N., Akanbi,O., Chukwu,C., Ayansola,O., Ahmad,A., Yinka-Ogunleye,A., Akinpelu,A., Babatunde,O., Ihekweazu,C., Adetifa,I., Mauldin,M.R., Gigante,C.M., Batra,D., Weigand,M., Howard,D., Sheth,M., Seabolt,M.H., Li,Y.	Nigeria Centre for Disease Control, National Reference Laboratory	Nigeria		Jan-18	2022/12/25	dsDNA
PQ368495.1	GenBank					Monkeypox virus	Orthopoxvirus monkeypox	Orthopoxvirus	Poxviridae	A	IIb	mbop_jos		Monkeypox virus isolate mbop_jos, complete genome	197556	complete				Homo sapiens		Amaku,C., Mbee,O., Musa,J., Nnadi,N.E., Luka,P.D., Shehu,N.Y., Amaku,C.U., Morenikeji,O., Joel,G.S., Thankgod,G.D.	Plateau state University Bokkos, Microbiology	Nigeria		2022/6/7	2024/9/24	dsDNA
MT903340.1	GenBank					Monkeypox virus	Orthopoxvirus monkeypox	Orthopoxvirus	Poxviridae	A	IIb	MPXV-M5312_HM12_Rivers		Monkeypox virus isolate MPXV-M5312_HM12_Rivers, complete genome	197209	complete	Nigeria: Rivers State	Nigeria		Homo sapiens		Mauldin,M.R., McCollum,A.M., Nakazawa,Y.J., Mandra,A., Whitehouse,E.R., Davidson,W., Zhao,H., Gao,J., Li,Y., Doty,J., Yinka-Ogunleye,A., Akinpelu,A., Aruna,O., Naidoo,D., Lewandowski,K., Afrough,B., Graham,V., Aarons,E., Hewson,R., Vipond,R., Dunning,J., Chand,M., Brown,C., Cohen-Gihon,I., Erez,N., Shifman,O., Israeli,O., Sharon,M., Schwartz,E., Beth-Din,A., Zvi,A., Mak,T.M., Ng,Y.K., Cui,L., Lin…	CDC, NCEZID/DHCPP/PRB	USA	1		2020/9/15	dsDNA
MT903338.1	GenBank					Monkeypox virus	Orthopoxvirus monkeypox	Orthopoxvirus	Poxviridae	A	IIb	MPXV-M2957_Lagos		Monkeypox virus isolate MPXV-M2957_Lagos, complete genome	197559	complete	Nigeria: Lagos State	Nigeria		Homo sapiens		Mauldin,M.R., McCollum,A.M., Nakazawa,Y.J., Mandra,A., Whitehouse,E.R., Davidson,W., Zhao,H., Gao,J., Li,Y., Doty,J., Yinka-Ogunleye,A., Akinpelu,A., Aruna,O., Naidoo,D., Lewandowski,K., Afrough,B., Graham,V., Aarons,E., Hewson,R., Vipond,R., Dunning,J., Chand,M., Brown,C., Cohen-Gihon,I., Erez,N., Shifman,O., Israeli,O., Sharon,M., Schwartz,E., Beth-Din,A., Zvi,A., Mak,T.M., Ng,Y.K., Cui,L., Lin…	CDC, NCEZID/DHCPP/PRB	USA	1		2020/9/15	dsDNA
OP535328.1	GenBank					Monkeypox virus	Orthopoxvirus monkeypox	Orthopoxvirus	Poxviridae	A	IIb	MPXV_Nigeria_2018_5306		Monkeypox virus isolate MPXV_Nigeria_2018_5306, complete genome	197163	complete	Nigeria: Rivers	Nigeria		Homo sapiens	swab	Nnaemeka,N., Akanbi,O., Chukwu,C., Ayansola,O., Ahmad,A., Yinka-Ogunleye,A., Akinpelu,A., Babatunde,O., Ihekweazu,C., Adetifa,I., Mauldin,M.R., Gigante,C.M., Batra,D., Weigand,M., Howard,D., Sheth,M., Seabolt,M.H., Li,Y.	Nigeria Centre for Disease Control, National Reference Laboratory	Nigeria		Mar-18	2022/12/25	dsDNA
MT903337.1	GenBank					Monkeypox virus	Orthopoxvirus monkeypox	Orthopoxvirus	Poxviridae	A	IIb	MPXV-M2940_FCT		Monkeypox virus isolate MPXV-M2940_FCT, complete genome	197547	complete	Nigeria: FCT	Nigeria		Homo sapiens		Mauldin,M.R., McCollum,A.M., Nakazawa,Y.J., Mandra,A., Whitehouse,E.R., Davidson,W., Zhao,H., Gao,J., Li,Y., Doty,J., Yinka-Ogunleye,A., Akinpelu,A., Aruna,O., Naidoo,D., Lewandowski,K., Afrough,B., Graham,V., Aarons,E., Hewson,R., Vipond,R., Dunning,J., Chand,M., Brown,C., Cohen-Gihon,I., Erez,N., Shifman,O., Israeli,O., Sharon,M., Schwartz,E., Beth-Din,A., Zvi,A., Mak,T.M., Ng,Y.K., Cui,L., Lin…	CDC, NCEZID/DHCPP/PRB	USA	1		2020/9/15	dsDNA
MT903339.1	GenBank					Monkeypox virus	Orthopoxvirus monkeypox	Orthopoxvirus	Poxviridae	A	IIb	MPXV-M3021_Delta		Monkeypox virus isolate MPXV-M3021_Delta, complete genome	197556	complete	Nigeria: Delta State	Nigeria		Homo sapiens		Mauldin,M.R., McCollum,A.M., Nakazawa,Y.J., Mandra,A., Whitehouse,E.R., Davidson,W., Zhao,H., Gao,J., Li,Y., Doty,J., Yinka-Ogunleye,A., Akinpelu,A., Aruna,O., Naidoo,D., Lewandowski,K., Afrough,B., Graham,V., Aarons,E., Hewson,R., Vipond,R., Dunning,J., Chand,M., Brown,C., Cohen-Gihon,I., Erez,N., Shifman,O., Israeli,O., Sharon,M., Schwartz,E., Beth-Din,A., Zvi,A., Mak,T.M., Ng,Y.K., Cui,L., Lin…	CDC, NCEZID/DHCPP/PRB	USA	1		2020/9/15	dsDNA
MK783029.1	GenBank	set:MK783029				Monkeypox virus	Orthopoxvirus monkeypox	Orthopoxvirus	Poxviridae	A	IIb			UNVERIFIED: Monkeypox virus strain 3029, complete genome	197566	complete	Nigeria: Rivers State	Nigeria		Homo sapiens		Yinka-Ogunleye,A., Aruna,O., Dalhat,M., Ogoina,D., McCollum,A., Disu,Y., Mamadu,I., Akinpelu,A., Ahmad,A., Burga,J., Ndoreraho,A., Nkunzimana,E., Manneh,L., Mohammed,A., Adeoye,O., Tom-Aba,D., Silenou,B., Ipadeola,O., Saleh,M., Adeyemo,A., Nwadiutor,I., Aworabhi,N., Uke,P., John,D., Wakama,P., Reynolds,M., Mauldin,M., Doty,J., Wilkins,K., Musa,J., Khalakdina,A., Adedeji,A., Mba,N., Ojo,O., Krause…	CDC, NCEZID/DHCPP/PRB	USA	1	2017/12/6	2019/7/24	dsDNA
OP535322.1	GenBank					Monkeypox virus	Orthopoxvirus monkeypox	Orthopoxvirus	Poxviridae	A	IIb	MPXV_Nigeria_2017_2958		Monkeypox virus isolate MPXV_Nigeria_2017_2958, complete genome	197166	complete	Nigeria: Edo	Nigeria		Homo sapiens	swab	Nnaemeka,N., Akanbi,O., Chukwu,C., Ayansola,O., Ahmad,A., Yinka-Ogunleye,A., Akinpelu,A., Babatunde,O., Ihekweazu,C., Adetifa,I., Mauldin,M.R., Gigante,C.M., Batra,D., Weigand,M.R., Howard,D.T., Sheth,M., Seabolt,M.H., Li,Y.	Nigeria Centre for Disease Control, National Reference Laboratory	Nigeria		Oct-17	2022/12/25	dsDNA
OP535327.1	GenBank					Monkeypox virus	Orthopoxvirus monkeypox	Orthopoxvirus	Poxviridae	A	IIb	MPXV_Nigeria_2018_5307		Monkeypox virus isolate MPXV_Nigeria_2018_5307, complete genome	197183	complete	Nigeria: Rivers	Nigeria		Homo sapiens	swab	Nnaemeka,N., Akanbi,O., Chukwu,C., Ayansola,O., Ahmad,A., Yinka-Ogunleye,A., Akinpelu,A., Babatunde,O., Ihekweazu,C., Adetifa,I., Mauldin,M.R., Gigante,C.M., Batra,D., Weigand,M., Howard,D., Sheth,M., Seabolt,M.H., Li,Y.	Nigeria Centre for Disease Control, National Reference Laboratory	Nigeria		Mar-18	2022/12/25	dsDNA
OP535324.1	GenBank					Monkeypox virus	Orthopoxvirus monkeypox	Orthopoxvirus	Poxviridae	A	IIb	MPXV_Nigeria_2018_5302		Monkeypox virus isolate MPXV_Nigeria_2018_5302, complete genome	197234	complete	Nigeria: Imo	Nigeria		Homo sapiens	swab	Nnaemeka,N., Akanbi,O., Chukwu,C., Ayansola,O., Ahmad,A., Yinka-Ogunleye,A., Akinpelu,A., Babatunde,O., Ihekweazu,C., Adetifa,I., Mauldin,M.R., Gigante,C.M., Batra,D., Weigand,M., Howard,D., Sheth,M., Seabolt,M.H., Li,Y.	Nigeria Centre for Disease Control, National Reference Laboratory	Nigeria		Feb-18	2022/12/25	dsDNA
OP535341.1	GenBank					Monkeypox virus	Orthopoxvirus monkeypox	Orthopoxvirus	Poxviridae	A	IIb	MPXV_Nigeria_2017_2886		Monkeypox virus isolate MPXV_Nigeria_2017_2886, complete genome	197306	complete	Nigeria: Bayelsa	Nigeria		Homo sapiens		Nnaemeka,N., Akanbi,O., Chukwu,C., Ayansola,O., Ahmad,A., Yinka-Ogunleye,A., Akinpelu,A., Babatunde,O., Ihekweazu,C., Adetifa,I., Mauldin,M.R., Gigante,C.M., Batra,D., Weigand,M.R., Howard,D.T., Sheth,M., Seabolt,M.H., Li,Y.	Nigeria Centre for Disease Control, National Reference Laboratory	Nigeria		Oct-17	2022/12/25	dsDNA
PP748917.1	GenBank					Monkeypox virus	Orthopoxvirus monkeypox	Orthopoxvirus	Poxviridae	A	IIb	mbop_jos		Monkeypox virus isolate mbop_jos, complete genome	197556	complete	Nigeria	Nigeria		Homo sapiens		Dachung,L.P., Amaku,C., Morenikeji,O.R., Nnadi,N.E., Weaver,S., Paessler,S., Shehu,N.Y.	National Veterinary Research Institute, Vom, Biotechnology Centre	Nigeria		2022/5/25	2025/5/6	dsDNA
OP612685.1	GenBank					Monkeypox virus	Orthopoxvirus monkeypox	Orthopoxvirus	Poxviridae	A.1	IIb	MPXV/052/19		Monkeypox virus isolate MPXV/052/19, complete genome	197034	complete	Nigeria	Nigeria		Homo sapiens		Ndodo,N., Ashcroft,J., Lewandowski,K., Yinka-Ogunleye,A., Chukwu,C., Ahmad,A., King,D., Akinpelu,A., Maluquer de Motes,C., Ribeca,P., Summer,R.P., Rambaut,A., Chester,M., Maishman,T., Babatunde,O., Mba,N., Aruna,O., Pullan,S.T., Gannon,B., Brown,C., Ihekweazu,C., Adetifa,I., Ulaeto,D.O.	Defence Science and Technology Laboratory, Chemical, Biological and Radiological Sciences	United Kingdom		2019/5/29	2022/10/11	dsDNA
MT903342.1	GenBank					Monkeypox virus	Orthopoxvirus monkeypox	Orthopoxvirus	Poxviridae	A.1	IIb	MPXV-Singapore		Monkeypox virus isolate MPXV-Singapore, complete genome	197309	complete	Singapore	Singapore		Homo sapiens		Mauldin,M.R., McCollum,A.M., Nakazawa,Y.J., Mandra,A., Whitehouse,E.R., Davidson,W., Zhao,H., Gao,J., Li,Y., Doty,J., Yinka-Ogunleye,A., Akinpelu,A., Aruna,O., Naidoo,D., Lewandowski,K., Afrough,B., Graham,V., Aarons,E., Hewson,R., Vipond,R., Dunning,J., Chand,M., Brown,C., Cohen-Gihon,I., Erez,N., Shifman,O., Israeli,O., Sharon,M., Schwartz,E., Beth-Din,A., Zvi,A., Mak,T.M., Ng,Y.K., Cui,L., Lin…	CDC, NCEZID/DHCPP/PRB	USA	1		2020/9/15	dsDNA
MT903344.1	GenBank					Monkeypox virus	Orthopoxvirus monkeypox	Orthopoxvirus	Poxviridae	A.1	IIb	MPXV-UK_P2		Monkeypox virus isolate MPXV-UK_P2, complete genome	197233	complete	United Kingdom: Great Britain	United Kingdom		Homo sapiens		Mauldin,M.R., McCollum,A.M., Nakazawa,Y.J., Mandra,A., Whitehouse,E.R., Davidson,W., Zhao,H., Gao,J., Li,Y., Doty,J., Yinka-Ogunleye,A., Akinpelu,A., Aruna,O., Naidoo,D., Lewandowski,K., Afrough,B., Graham,V., Aarons,E., Hewson,R., Vipond,R., Dunning,J., Chand,M., Brown,C., Cohen-Gihon,I., Erez,N., Shifman,O., Israeli,O., Sharon,M., Schwartz,E., Beth-Din,A., Zvi,A., Mak,T.M., Ng,Y.K., Cui,L., Lin…	CDC, NCEZID/DHCPP/PRB	USA	1		2020/9/15	dsDNA
OP612674.1	GenBank					Monkeypox virus	Orthopoxvirus monkeypox	Orthopoxvirus	Poxviridae	A.1	IIb	MPXV/003/19		Monkeypox virus isolate MPXV/003/19, complete genome	197011	complete	Nigeria	Nigeria		Homo sapiens		Ndodo,N., Ashcroft,J., Lewandowski,K., Yinka-Ogunleye,A., Chukwu,C., Ahmad,A., King,D., Akinpelu,A., Maluquer de Motes,C., Ribeca,P., Summer,R.P., Rambaut,A., Chester,M., Maishman,T., Babatunde,O., Mba,N., Aruna,O., Pullan,S.T., Gannon,B., Brown,C., Ihekweazu,C., Adetifa,I., Ulaeto,D.O.	Defence Science and Technology Laboratory, Chemical, Biological and Radiological Sciences	United Kingdom		2019/1/12	2022/10/11	dsDNA
MT903343.1	GenBank					Monkeypox virus	Orthopoxvirus monkeypox	Orthopoxvirus	Poxviridae	A.1	IIb	MPXV-UK_P1		Monkeypox virus isolate MPXV-UK_P1, complete genome	197134	complete	United Kingdom: Great Britain	United Kingdom		Homo sapiens		Mauldin,M.R., McCollum,A.M., Nakazawa,Y.J., Mandra,A., Whitehouse,E.R., Davidson,W., Zhao,H., Gao,J., Li,Y., Doty,J., Yinka-Ogunleye,A., Akinpelu,A., Aruna,O., Naidoo,D., Lewandowski,K., Afrough,B., Graham,V., Aarons,E., Hewson,R., Vipond,R., Dunning,J., Chand,M., Brown,C., Cohen-Gihon,I., Erez,N., Shifman,O., Israeli,O., Sharon,M., Schwartz,E., Beth-Din,A., Zvi,A., Mak,T.M., Ng,Y.K., Cui,L., Lin…	CDC, NCEZID/DHCPP/PRB	USA	1		2020/9/15	dsDNA
OP612688.1	GenBank					Monkeypox virus	Orthopoxvirus monkeypox	Orthopoxvirus	Poxviridae	A.1	IIb	MPXV/104/19		Monkeypox virus isolate MPXV/104/19, complete genome	197087	complete	Nigeria	Nigeria		Homo sapiens		Ndodo,N., Ashcroft,J., Lewandowski,K., Yinka-Ogunleye,A., Chukwu,C., Ahmad,A., King,D., Akinpelu,A., Maluquer de Motes,C., Ribeca,P., Summer,R.P., Rambaut,A., Chester,M., Maishman,T., Babatunde,O., Mba,N., Aruna,O., Pullan,S.T., Gannon,B., Brown,C., Ihekweazu,C., Adetifa,I., Ulaeto,D.O.	Defence Science and Technology Laboratory, Chemical, Biological and Radiological Sciences	United Kingdom		2019/11/2	2022/10/11	dsDNA
OP612682.1	GenBank					Monkeypox virus	Orthopoxvirus monkeypox	Orthopoxvirus	Poxviridae	A.1	IIb	MPXV/040/19		Monkeypox virus isolate MPXV/040/19, complete genome	197052	complete	Nigeria	Nigeria		Homo sapiens		Ndodo,N., Ashcroft,J., Lewandowski,K., Yinka-Ogunleye,A., Chukwu,C., Ahmad,A., King,D., Akinpelu,A., Maluquer de Motes,C., Ribeca,P., Summer,R.P., Rambaut,A., Chester,M., Maishman,T., Babatunde,O., Mba,N., Aruna,O., Pullan,S.T., Gannon,B., Brown,C., Ihekweazu,C., Adetifa,I., Ulaeto,D.O.	Defence Science and Technology Laboratory, Chemical, Biological and Radiological Sciences	United Kingdom		2019/4/20	2022/10/11	dsDNA
OP612683.1	GenBank					Monkeypox virus	Orthopoxvirus monkeypox	Orthopoxvirus	Poxviridae	A.1	IIb	MPXV/042/19		Monkeypox virus isolate MPXV/042/19, complete genome	197061	complete	Nigeria	Nigeria		Homo sapiens		Ndodo,N., Ashcroft,J., Lewandowski,K., Yinka-Ogunleye,A., Chukwu,C., Ahmad,A., King,D., Akinpelu,A., Maluquer de Motes,C., Ribeca,P., Summer,R.P., Rambaut,A., Chester,M., Maishman,T., Babatunde,O., Mba,N., Aruna,O., Pullan,S.T., Gannon,B., Brown,C., Ihekweazu,C., Adetifa,I., Ulaeto,D.O.	Defence Science and Technology Laboratory, Chemical, Biological and Radiological Sciences	United Kingdom		2019/4/18	2022/10/11	dsDNA
MT903341.1	GenBank					Monkeypox virus	Orthopoxvirus monkeypox	Orthopoxvirus	Poxviridae	A.1	IIb	MPXV-M5320_M15_Bayelsa		Monkeypox virus isolate MPXV-M5320_M15_Bayelsa, complete genome	185309	complete	Nigeria: Bayelsa State	Nigeria		Homo sapiens		Mauldin,M.R., McCollum,A.M., Nakazawa,Y.J., Mandra,A., Whitehouse,E.R., Davidson,W., Zhao,H., Gao,J., Li,Y., Doty,J., Yinka-Ogunleye,A., Akinpelu,A., Aruna,O., Naidoo,D., Lewandowski,K., Afrough,B., Graham,V., Aarons,E., Hewson,R., Vipond,R., Dunning,J., Chand,M., Brown,C., Cohen-Gihon,I., Erez,N., Shifman,O., Israeli,O., Sharon,M., Schwartz,E., Beth-Din,A., Zvi,A., Mak,T.M., Ng,Y.K., Cui,L., Lin…	CDC, NCEZID/DHCPP/PRB	USA	1		2020/9/15	dsDNA
MT903345.1	GenBank					Monkeypox virus	Orthopoxvirus monkeypox	Orthopoxvirus	Poxviridae	A.1	IIb	MPXV-UK_P3		Monkeypox virus isolate MPXV-UK_P3, complete genome	197205	complete	United Kingdom: Great Britain	United Kingdom		Homo sapiens		Mauldin,M.R., McCollum,A.M., Nakazawa,Y.J., Mandra,A., Whitehouse,E.R., Davidson,W., Zhao,H., Gao,J., Li,Y., Doty,J., Yinka-Ogunleye,A., Akinpelu,A., Aruna,O., Naidoo,D., Lewandowski,K., Afrough,B., Graham,V., Aarons,E., Hewson,R., Vipond,R., Dunning,J., Chand,M., Brown,C., Cohen-Gihon,I., Erez,N., Shifman,O., Israeli,O., Sharon,M., Schwartz,E., Beth-Din,A., Zvi,A., Mak,T.M., Ng,Y.K., Cui,L., Lin…	CDC, NCEZID/DHCPP/PRB	USA	1		2020/9/15	dsDNA
OP612686.1	GenBank					Monkeypox virus	Orthopoxvirus monkeypox	Orthopoxvirus	Poxviridae	A.1	IIb	MPXV/053/19		Monkeypox virus isolate MPXV/053/19, complete genome	197135	complete	Nigeria	Nigeria		Homo sapiens		Ndodo,N., Ashcroft,J., Lewandowski,K., Yinka-Ogunleye,A., Chukwu,C., Ahmad,A., King,D., Akinpelu,A., Maluquer de Motes,C., Ribeca,P., Summer,R.P., Rambaut,A., Chester,M., Maishman,T., Babatunde,O., Mba,N., Aruna,O., Pullan,S.T., Gannon,B., Brown,C., Ihekweazu,C., Adetifa,I., Ulaeto,D.O.	Defence Science and Technology Laboratory, Chemical, Biological and Radiological Sciences	United Kingdom		2019/6/26	2022/10/11	dsDNA
MN648051.1	GenBank	set:MN648051				Monkeypox virus	Orthopoxvirus monkeypox	Orthopoxvirus	Poxviridae	A.1	IIb			Monkeypox virus strain Israel_2018, complete genome	197417	complete	Israel	Israel		Homo sapiens		Cohen Gihon,I., Israeli,O., Shifman,O., Erez,N., Melamed,S., Paran,N., Beth-Din,A., Zvi,A.	Israel Institute for Biological Research, Biochemistry and Molecular Biology	Israel		2018/10/4	2019/12/7	dsDNA
OP612690.1	GenBank					Monkeypox virus	Orthopoxvirus monkeypox	Orthopoxvirus	Poxviridae	A.2	IIb	MPXV/113/19		Monkeypox virus isolate MPXV/113/19, complete genome	197343	complete	Nigeria	Nigeria		Homo sapiens		Ndodo,N., Ashcroft,J., Lewandowski,K., Yinka-Ogunleye,A., Chukwu,C., Ahmad,A., King,D., Akinpelu,A., Maluquer de Motes,C., Ribeca,P., Summer,R.P., Rambaut,A., Chester,M., Maishman,T., Babatunde,O., Mba,N., Aruna,O., Pullan,S.T., Gannon,B., Brown,C., Ihekweazu,C., Adetifa,I., Ulaeto,D.O.	Defence Science and Technology Laboratory, Chemical, Biological and Radiological Sciences	United Kingdom		2019/12/17	2022/10/11	dsDNA
PP853015.1	GenBank			SAMN41483347		Monkeypox virus	Orthopoxvirus monkeypox	Orthopoxvirus	Poxviridae	A.2	IIb	TRM321		Monkeypox virus isolate TRM321, complete genome	196926	complete	Nigeria:Ondo	Nigeria		Homo sapiens		Parker,E., Omah,I.F., Varilly,P., Magee,A., Ayinla,A.O., Sijuwola,A.E., Ahmed,M.I., Ope-ewe,O.O., Ogunsanya,O.A., Olono,A., Eromon,P., Tomkins-Tinch,C.H., Otieno,J.R., Akanbi,O., Egwuenu,A., Ehiakhamen,O., Chukwu,C., Suleiman,K., Akinpelu,A., Ahmad,A., Imam,K.I., Ojedele,R., Oripenaye,V., Ikeata,K., Adelakun,S., Olajumoke,B., Djuicy,D.D., Messanga Essengue,L.L., Moumbeket Yifomnjou,M.H., Zeller,M…	University of Edinburgh, Institute of Ecology and Evolution	United Kingdom		2022/10/5	2024/7/9	dsDNA
PP853045.1	GenBank			SAMN41483357		Monkeypox virus	Orthopoxvirus monkeypox	Orthopoxvirus	Poxviridae	A.2	IIb	TRM353		Monkeypox virus isolate TRM353, complete genome	196904	complete	Nigeria:Plateau	Nigeria		Homo sapiens		Parker,E., Omah,I.F., Varilly,P., Magee,A., Ayinla,A.O., Sijuwola,A.E., Ahmed,M.I., Ope-ewe,O.O., Ogunsanya,O.A., Olono,A., Eromon,P., Tomkins-Tinch,C.H., Otieno,J.R., Akanbi,O., Egwuenu,A., Ehiakhamen,O., Chukwu,C., Suleiman,K., Akinpelu,A., Ahmad,A., Imam,K.I., Ojedele,R., Oripenaye,V., Ikeata,K., Adelakun,S., Olajumoke,B., Djuicy,D.D., Messanga Essengue,L.L., Moumbeket Yifomnjou,M.H., Zeller,M…	University of Edinburgh, Institute of Ecology and Evolution	United Kingdom		2022/10/24	2024/7/9	dsDNA
OP612691.1	GenBank					Monkeypox virus	Orthopoxvirus monkeypox	Orthopoxvirus	Poxviridae	A.2	IIb	MPXV/191/20		Monkeypox virus isolate MPXV/191/20, complete genome	197387	complete	Nigeria	Nigeria		Homo sapiens		Ndodo,N., Ashcroft,J., Lewandowski,K., Yinka-Ogunleye,A., Chukwu,C., Ahmad,A., King,D., Akinpelu,A., Maluquer de Motes,C., Ribeca,P., Summer,R.P., Rambaut,A., Chester,M., Maishman,T., Babatunde,O., Mba,N., Aruna,O., Pullan,S.T., Gannon,B., Brown,C., Ihekweazu,C., Adetifa,I., Ulaeto,D.O.	Defence Science and Technology Laboratory, Chemical, Biological and Radiological Sciences	United Kingdom		Jan-20	2022/10/11	dsDNA
PP853019.1	GenBank			SAMN41483364		Monkeypox virus	Orthopoxvirus monkeypox	Orthopoxvirus	Poxviridae	A.2	IIb	TRM325		Monkeypox virus isolate TRM325, complete genome	197088	complete	Nigeria:Lagos	Nigeria		Homo sapiens		Parker,E., Omah,I.F., Varilly,P., Magee,A., Ayinla,A.O., Sijuwola,A.E., Ahmed,M.I., Ope-ewe,O.O., Ogunsanya,O.A., Olono,A., Eromon,P., Tomkins-Tinch,C.H., Otieno,J.R., Akanbi,O., Egwuenu,A., Ehiakhamen,O., Chukwu,C., Suleiman,K., Akinpelu,A., Ahmad,A., Imam,K.I., Ojedele,R., Oripenaye,V., Ikeata,K., Adelakun,S., Olajumoke,B., Djuicy,D.D., Messanga Essengue,L.L., Moumbeket Yifomnjou,M.H., Zeller,M…	University of Edinburgh, Institute of Ecology and Evolution	United Kingdom		2022/9/14	2024/7/9	dsDNA
PP853006.1	GenBank			SAMN41483339		Monkeypox virus	Orthopoxvirus monkeypox	Orthopoxvirus	Poxviridae	A.2	IIb	TRM312		Monkeypox virus isolate TRM312, complete genome	197085	complete	Nigeria:Gombe	Nigeria		Homo sapiens		Parker,E., Omah,I.F., Varilly,P., Magee,A., Ayinla,A.O., Sijuwola,A.E., Ahmed,M.I., Ope-ewe,O.O., Ogunsanya,O.A., Olono,A., Eromon,P., Tomkins-Tinch,C.H., Otieno,J.R., Akanbi,O., Egwuenu,A., Ehiakhamen,O., Chukwu,C., Suleiman,K., Akinpelu,A., Ahmad,A., Imam,K.I., Ojedele,R., Oripenaye,V., Ikeata,K., Adelakun,S., Olajumoke,B., Djuicy,D.D., Messanga Essengue,L.L., Moumbeket Yifomnjou,M.H., Zeller,M…	University of Edinburgh, Institute of Ecology and Evolution	United Kingdom		2022/10/8	2024/7/9	dsDNA
PP853037.1	GenBank			SAMN41483377		Monkeypox virus	Orthopoxvirus monkeypox	Orthopoxvirus	Poxviridae	A.2	IIb	TRM343		Monkeypox virus isolate TRM343, complete genome	196965	complete	Nigeria:Kaduna	Nigeria		Homo sapiens		Parker,E., Omah,I.F., Varilly,P., Magee,A., Ayinla,A.O., Sijuwola,A.E., Ahmed,M.I., Ope-ewe,O.O., Ogunsanya,O.A., Olono,A., Eromon,P., Tomkins-Tinch,C.H., Otieno,J.R., Akanbi,O., Egwuenu,A., Ehiakhamen,O., Chukwu,C., Suleiman,K., Akinpelu,A., Ahmad,A., Imam,K.I., Ojedele,R., Oripenaye,V., Ikeata,K., Adelakun,S., Olajumoke,B., Djuicy,D.D., Messanga Essengue,L.L., Moumbeket Yifomnjou,M.H., Zeller,M…	University of Edinburgh, Institute of Ecology and Evolution	United Kingdom		2022/10/26	2024/7/9	dsDNA
OP597769.1	GenBank					Monkeypox virus	Orthopoxvirus monkeypox	Orthopoxvirus	Poxviridae	A.2.1	IIb	hMpxV/Egypt/MOH-NRC-0002/2022		Monkeypox virus isolate hMpxV/Egypt/MOH-NRC-0002/2022, complete genome	197201	complete	Egypt	Egypt		Homo sapiens		Roshdy,W.H., El-Shesheny,R., Moatasim,Y.M., Kamel,M., Shawky,S., Gomaa,M., Naguib,A., El Guindy,N., Fahim,M., Khalifa,M., Galal,R., Hassany,M., Mohsen,A., Ali,M.A., Kandeel,A.	National Research Centre (NRC), Egypt., Center of Scientific Excellence for Influenza Viruses	Egypt		2022/9/26	2022/10/7	dsDNA
ON674051.1	GenBank			SAMN30616456	PRJNA849962	Monkeypox virus	Orthopoxvirus monkeypox	Orthopoxvirus	Poxviridae	A.2.1	IIb	MPXV_USA_2022_FL001		Monkeypox virus isolate MPXV_USA_2022_FL001, complete genome	197166	complete	USA: FL	USA	FL	Homo sapiens		Gigante,C.M., Lee,P., Seabolt,M.H., Wilkins,K., McCollum,A., Hutson,C., Davidson,W., Rao,A., Mendoza,R., Li,Y.	Centers for Disease Control and Prevention, Division of High-Consequence Pathogens and Pathology	USA		May-22	2022/6/3	dsDNA
PP853020.1	GenBank			SAMN41483349		Monkeypox virus	Orthopoxvirus monkeypox	Orthopoxvirus	Poxviridae	A.2.2	IIb	TRM326		Monkeypox virus isolate TRM326, complete genome	197123	complete	Nigeria:Rivers	Nigeria		Homo sapiens		Parker,E., Omah,I.F., Varilly,P., Magee,A., Ayinla,A.O., Sijuwola,A.E., Ahmed,M.I., Ope-ewe,O.O., Ogunsanya,O.A., Olono,A., Eromon,P., Tomkins-Tinch,C.H., Otieno,J.R., Akanbi,O., Egwuenu,A., Ehiakhamen,O., Chukwu,C., Suleiman,K., Akinpelu,A., Ahmad,A., Imam,K.I., Ojedele,R., Oripenaye,V., Ikeata,K., Adelakun,S., Olajumoke,B., Djuicy,D.D., Messanga Essengue,L.L., Moumbeket Yifomnjou,M.H., Zeller,M…	University of Edinburgh, Institute of Ecology and Evolution	United Kingdom		2022/9/27	2024/7/9	dsDNA
PP853022.1	GenBank			SAMN41483350		Monkeypox virus	Orthopoxvirus monkeypox	Orthopoxvirus	Poxviridae	A.2.2	IIb	TRM328		Monkeypox virus isolate TRM328, complete genome	197109	complete	Nigeria:Lagos	Nigeria		Homo sapiens		Parker,E., Omah,I.F., Varilly,P., Magee,A., Ayinla,A.O., Sijuwola,A.E., Ahmed,M.I., Ope-ewe,O.O., Ogunsanya,O.A., Olono,A., Eromon,P., Tomkins-Tinch,C.H., Otieno,J.R., Akanbi,O., Egwuenu,A., Ehiakhamen,O., Chukwu,C., Suleiman,K., Akinpelu,A., Ahmad,A., Imam,K.I., Ojedele,R., Oripenaye,V., Ikeata,K., Adelakun,S., Olajumoke,B., Djuicy,D.D., Messanga Essengue,L.L., Moumbeket Yifomnjou,M.H., Zeller,M…	University of Edinburgh, Institute of Ecology and Evolution	United Kingdom		2022/9/16	2024/7/9	dsDNA
PP852956.1	GenBank			SAMN41483390		Monkeypox virus	Orthopoxvirus monkeypox	Orthopoxvirus	Poxviridae	A.2.2	IIb	VSP198		Monkeypox virus isolate VSP198, complete genome	197186	complete	Nigeria:Edo	Nigeria		Homo sapiens		Parker,E., Omah,I.F., Varilly,P., Magee,A., Ayinla,A.O., Sijuwola,A.E., Ahmed,M.I., Ope-ewe,O.O., Ogunsanya,O.A., Olono,A., Eromon,P., Tomkins-Tinch,C.H., Otieno,J.R., Akanbi,O., Egwuenu,A., Ehiakhamen,O., Chukwu,C., Suleiman,K., Akinpelu,A., Ahmad,A., Imam,K.I., Ojedele,R., Oripenaye,V., Ikeata,K., Adelakun,S., Olajumoke,B., Djuicy,D.D., Messanga Essengue,L.L., Moumbeket Yifomnjou,M.H., Zeller,M…	University of Edinburgh, Institute of Ecology and Evolution	United Kingdom		2022	2024/7/9	dsDNA
PP853012.1	GenBank			SAMN41483345		Monkeypox virus	Orthopoxvirus monkeypox	Orthopoxvirus	Poxviridae	A.2.2	IIb	TRM318		Monkeypox virus isolate TRM318, complete genome	197171	complete	Nigeria:Lagos	Nigeria		Homo sapiens		Parker,E., Omah,I.F., Varilly,P., Magee,A., Ayinla,A.O., Sijuwola,A.E., Ahmed,M.I., Ope-ewe,O.O., Ogunsanya,O.A., Olono,A., Eromon,P., Tomkins-Tinch,C.H., Otieno,J.R., Akanbi,O., Egwuenu,A., Ehiakhamen,O., Chukwu,C., Suleiman,K., Akinpelu,A., Ahmad,A., Imam,K.I., Ojedele,R., Oripenaye,V., Ikeata,K., Adelakun,S., Olajumoke,B., Djuicy,D.D., Messanga Essengue,L.L., Moumbeket Yifomnjou,M.H., Zeller,M…	University of Edinburgh, Institute of Ecology and Evolution	United Kingdom		2022/9/22	2024/7/9	dsDNA
PP852977.1	GenBank			SAMN41483311		Monkeypox virus	Orthopoxvirus monkeypox	Orthopoxvirus	Poxviridae	A.2.2	IIb	TRM082		Monkeypox virus isolate TRM082, complete genome	197140	complete	Nigeria:Nasarawa	Nigeria		Homo sapiens		Parker,E., Omah,I.F., Varilly,P., Magee,A., Ayinla,A.O., Sijuwola,A.E., Ahmed,M.I., Ope-ewe,O.O., Ogunsanya,O.A., Olono,A., Eromon,P., Tomkins-Tinch,C.H., Otieno,J.R., Akanbi,O., Egwuenu,A., Ehiakhamen,O., Chukwu,C., Suleiman,K., Akinpelu,A., Ahmad,A., Imam,K.I., Ojedele,R., Oripenaye,V., Ikeata,K., Adelakun,S., Olajumoke,B., Djuicy,D.D., Messanga Essengue,L.L., Moumbeket Yifomnjou,M.H., Zeller,M…	University of Edinburgh, Institute of Ecology and Evolution	United Kingdom		2022/11/1	2024/7/9	dsDNA
OZ334381.1	GenBank			SAMEA120264665	PRJEB98257	Monkeypox virus	Orthopoxvirus monkeypox	Orthopoxvirus	Poxviridae	A.2.2	IIb	BL25-M014S		Monkeypox virus isolate BL25-M014S genome assembly, complete genome: monopartite	200334	complete	Togo:Lome	Togo		Homo sapiens		Konou,A., Esso,E., Tegueni,K., Sagna,A., Salou,M., Dagnra,A.	Laboratoire de Biologie moleculaire et d&apos;Immunologie , Lome	Togo		2025/6/7	2025/9/28	dsDNA
PP853004.1	GenBank			SAMN41483337		Monkeypox virus	Orthopoxvirus monkeypox	Orthopoxvirus	Poxviridae	A.2.2	IIb	TRM310		Monkeypox virus isolate TRM310, complete genome	197150	complete	Nigeria:Ogun	Nigeria		Homo sapiens		Parker,E., Omah,I.F., Varilly,P., Magee,A., Ayinla,A.O., Sijuwola,A.E., Ahmed,M.I., Ope-ewe,O.O., Ogunsanya,O.A., Olono,A., Eromon,P., Tomkins-Tinch,C.H., Otieno,J.R., Akanbi,O., Egwuenu,A., Ehiakhamen,O., Chukwu,C., Suleiman,K., Akinpelu,A., Ahmad,A., Imam,K.I., Ojedele,R., Oripenaye,V., Ikeata,K., Adelakun,S., Olajumoke,B., Djuicy,D.D., Messanga Essengue,L.L., Moumbeket Yifomnjou,M.H., Zeller,M…	University of Edinburgh, Institute of Ecology and Evolution	United Kingdom		2022/9/30	2024/7/9	dsDNA
PP852971.1	GenBank			SAMN41483411		Monkeypox virus	Orthopoxvirus monkeypox	Orthopoxvirus	Poxviridae	A.2.2	IIb	VSP214		Monkeypox virus isolate VSP214, complete genome	197184	complete	Nigeria:FCT	Nigeria		Homo sapiens		Parker,E., Omah,I.F., Varilly,P., Magee,A., Ayinla,A.O., Sijuwola,A.E., Ahmed,M.I., Ope-ewe,O.O., Ogunsanya,O.A., Olono,A., Eromon,P., Tomkins-Tinch,C.H., Otieno,J.R., Akanbi,O., Egwuenu,A., Ehiakhamen,O., Chukwu,C., Suleiman,K., Akinpelu,A., Ahmad,A., Imam,K.I., Ojedele,R., Oripenaye,V., Ikeata,K., Adelakun,S., Olajumoke,B., Djuicy,D.D., Messanga Essengue,L.L., Moumbeket Yifomnjou,M.H., Zeller,M…	University of Edinburgh, Institute of Ecology and Evolution	United Kingdom		2023/5/31	2024/7/9	dsDNA
PP853028.1	GenBank			SAMN41483352		Monkeypox virus	Orthopoxvirus monkeypox	Orthopoxvirus	Poxviridae	A.2.2	IIb	TRM334		Monkeypox virus isolate TRM334, complete genome	197129	complete	Nigeria:Kano	Nigeria		Homo sapiens		Parker,E., Omah,I.F., Varilly,P., Magee,A., Ayinla,A.O., Sijuwola,A.E., Ahmed,M.I., Ope-ewe,O.O., Ogunsanya,O.A., Olono,A., Eromon,P., Tomkins-Tinch,C.H., Otieno,J.R., Akanbi,O., Egwuenu,A., Ehiakhamen,O., Chukwu,C., Suleiman,K., Akinpelu,A., Ahmad,A., Imam,K.I., Ojedele,R., Oripenaye,V., Ikeata,K., Adelakun,S., Olajumoke,B., Djuicy,D.D., Messanga Essengue,L.L., Moumbeket Yifomnjou,M.H., Zeller,M…	University of Edinburgh, Institute of Ecology and Evolution	United Kingdom		2022/11/2	2024/7/9	dsDNA
PP853016.1	GenBank			SAMN41483362		Monkeypox virus	Orthopoxvirus monkeypox	Orthopoxvirus	Poxviridae	A.2.2	IIb	TRM322		Monkeypox virus isolate TRM322, complete genome	197143	complete	Nigeria:Nasarawa	Nigeria		Homo sapiens		Parker,E., Omah,I.F., Varilly,P., Magee,A., Ayinla,A.O., Sijuwola,A.E., Ahmed,M.I., Ope-ewe,O.O., Ogunsanya,O.A., Olono,A., Eromon,P., Tomkins-Tinch,C.H., Otieno,J.R., Akanbi,O., Egwuenu,A., Ehiakhamen,O., Chukwu,C., Suleiman,K., Akinpelu,A., Ahmad,A., Imam,K.I., Ojedele,R., Oripenaye,V., Ikeata,K., Adelakun,S., Olajumoke,B., Djuicy,D.D., Messanga Essengue,L.L., Moumbeket Yifomnjou,M.H., Zeller,M…	University of Edinburgh, Institute of Ecology and Evolution	United Kingdom		2022/10/13	2024/7/9	dsDNA
OP331336.1	GenBank					Monkeypox virus	Orthopoxvirus monkeypox	Orthopoxvirus	Poxviridae	A.2.2	IIb	MPXV_UK_2022_9000166		Monkeypox virus isolate MPXV_UK_2022_9000166, complete genome	197196	complete	United Kingdom	United Kingdom		Homo sapiens		Groves,N., Osman,K.L., Lewandowski,K.S., Carter,D.P., Pullan,S.T., Myers,R., Vipond,R., Chand,M.	UKHSA, Research and Evaluation			2022/6/29	2022/8/31	dsDNA
OZ319641.1	GenBank			SAMEA120226989	PRJEB89353	Monkeypox virus	Orthopoxvirus monkeypox	Orthopoxvirus	Poxviridae	A.2.2	IIb	GIRL00063147		Monkeypox virus isolate GIRL00063147 genome assembly, complete genome: monopartite	190715	complete	Ireland	Ireland		Homo sapiens		Carr,M., Fahey,L., Keogan,B., Rice,A., Hare,D., De Gascun,C.F.	National Viral Reference Laboratory, University College Dublin, Ireland, Dublin, Co. Dublin	Ireland		2025/8/27	2025/9/19	dsDNA
OZ319634.1	GenBank			SAMEA120226987	PRJEB89353	Monkeypox virus	Orthopoxvirus monkeypox	Orthopoxvirus	Poxviridae	A.2.2	IIb	GIRL00060147		Monkeypox virus isolate GIRL00060147 genome assembly, complete genome: monopartite	190697	complete	Ireland	Ireland		Homo sapiens		Carr,M., Fahey,L., Keogan,B., Rice,A., Hare,D., De Gascun,C.F.	National Viral Reference Laboratory, University College Dublin, Ireland, Dublin, Co. Dublin	Ireland		2025/8/16	2025/9/19	dsDNA
PP852972.1	GenBank			SAMN41483403		Monkeypox virus	Orthopoxvirus monkeypox	Orthopoxvirus	Poxviridae	A.2.2	IIb	VSP215		Monkeypox virus isolate VSP215, complete genome	197184	complete	Nigeria:FCT	Nigeria		Homo sapiens		Parker,E., Omah,I.F., Varilly,P., Magee,A., Ayinla,A.O., Sijuwola,A.E., Ahmed,M.I., Ope-ewe,O.O., Ogunsanya,O.A., Olono,A., Eromon,P., Tomkins-Tinch,C.H., Otieno,J.R., Akanbi,O., Egwuenu,A., Ehiakhamen,O., Chukwu,C., Suleiman,K., Akinpelu,A., Ahmad,A., Imam,K.I., Ojedele,R., Oripenaye,V., Ikeata,K., Adelakun,S., Olajumoke,B., Djuicy,D.D., Messanga Essengue,L.L., Moumbeket Yifomnjou,M.H., Zeller,M…	University of Edinburgh, Institute of Ecology and Evolution	United Kingdom		2023/5/31	2024/7/9	dsDNA
PP853032.1	GenBank			SAMN41483353		Monkeypox virus	Orthopoxvirus monkeypox	Orthopoxvirus	Poxviridae	A.2.2	IIb	TRM338		Monkeypox virus isolate TRM338, complete genome	197148	complete	Nigeria:Lagos	Nigeria		Homo sapiens		Parker,E., Omah,I.F., Varilly,P., Magee,A., Ayinla,A.O., Sijuwola,A.E., Ahmed,M.I., Ope-ewe,O.O., Ogunsanya,O.A., Olono,A., Eromon,P., Tomkins-Tinch,C.H., Otieno,J.R., Akanbi,O., Egwuenu,A., Ehiakhamen,O., Chukwu,C., Suleiman,K., Akinpelu,A., Ahmad,A., Imam,K.I., Ojedele,R., Oripenaye,V., Ikeata,K., Adelakun,S., Olajumoke,B., Djuicy,D.D., Messanga Essengue,L.L., Moumbeket Yifomnjou,M.H., Zeller,M…	University of Edinburgh, Institute of Ecology and Evolution	United Kingdom		2022/9/23	2024/7/9	dsDNA
PP853052.1	GenBank			SAMN41483359		Monkeypox virus	Orthopoxvirus monkeypox	Orthopoxvirus	Poxviridae	A.2.2	IIb	TRM362		Monkeypox virus isolate TRM362, complete genome	197125	complete	Nigeria:Rivers	Nigeria		Homo sapiens		Parker,E., Omah,I.F., Varilly,P., Magee,A., Ayinla,A.O., Sijuwola,A.E., Ahmed,M.I., Ope-ewe,O.O., Ogunsanya,O.A., Olono,A., Eromon,P., Tomkins-Tinch,C.H., Otieno,J.R., Akanbi,O., Egwuenu,A., Ehiakhamen,O., Chukwu,C., Suleiman,K., Akinpelu,A., Ahmad,A., Imam,K.I., Ojedele,R., Oripenaye,V., Ikeata,K., Adelakun,S., Olajumoke,B., Djuicy,D.D., Messanga Essengue,L.L., Moumbeket Yifomnjou,M.H., Zeller,M…	University of Edinburgh, Institute of Ecology and Evolution	United Kingdom		2022/10/14	2024/7/9	dsDNA
PP852955.1	GenBank			SAMN41483407		Monkeypox virus	Orthopoxvirus monkeypox	Orthopoxvirus	Poxviridae	A.2.2	IIb	VSP197		Monkeypox virus isolate VSP197, complete genome	197186	complete	Nigeria:Edo	Nigeria		Homo sapiens		Parker,E., Omah,I.F., Varilly,P., Magee,A., Ayinla,A.O., Sijuwola,A.E., Ahmed,M.I., Ope-ewe,O.O., Ogunsanya,O.A., Olono,A., Eromon,P., Tomkins-Tinch,C.H., Otieno,J.R., Akanbi,O., Egwuenu,A., Ehiakhamen,O., Chukwu,C., Suleiman,K., Akinpelu,A., Ahmad,A., Imam,K.I., Ojedele,R., Oripenaye,V., Ikeata,K., Adelakun,S., Olajumoke,B., Djuicy,D.D., Messanga Essengue,L.L., Moumbeket Yifomnjou,M.H., Zeller,M…	University of Edinburgh, Institute of Ecology and Evolution	United Kingdom		2022	2024/7/9	dsDNA
OZ334411.1	GenBank			SAMEA120264664	PRJEB98257	Monkeypox virus	Orthopoxvirus monkeypox	Orthopoxvirus	Poxviridae	A.2.2	IIb	BL25-M001C		Monkeypox virus isolate BL25-M001C genome assembly, complete genome: monopartite	200338	complete	Togo:Lome; Lome	Togo		Homo sapiens		Konou,A., Esso,E., Tegueni,K., Sagna,A., Salou,M., Dagnra,A.	Laboratoire de Biologie moleculaire et d&apos;Immunologie , Lome	Togo		2025/5/16	2025/9/28	dsDNA
PP852969.1	GenBank			SAMN41483402		Monkeypox virus	Orthopoxvirus monkeypox	Orthopoxvirus	Poxviridae	A.2.3	IIb	VSP212		Monkeypox virus isolate VSP212, complete genome	197192	complete	Nigeria:Imo	Nigeria		Homo sapiens		Parker,E., Omah,I.F., Varilly,P., Magee,A., Ayinla,A.O., Sijuwola,A.E., Ahmed,M.I., Ope-ewe,O.O., Ogunsanya,O.A., Olono,A., Eromon,P., Tomkins-Tinch,C.H., Otieno,J.R., Akanbi,O., Egwuenu,A., Ehiakhamen,O., Chukwu,C., Suleiman,K., Akinpelu,A., Ahmad,A., Imam,K.I., Ojedele,R., Oripenaye,V., Ikeata,K., Adelakun,S., Olajumoke,B., Djuicy,D.D., Messanga Essengue,L.L., Moumbeket Yifomnjou,M.H., Zeller,M…	University of Edinburgh, Institute of Ecology and Evolution	United Kingdom		2023/4/17	2024/7/9	dsDNA
PP852958.1	GenBank			SAMN41483404		Monkeypox virus	Orthopoxvirus monkeypox	Orthopoxvirus	Poxviridae	A.2.3	IIb	VSP200		Monkeypox virus isolate VSP200, complete genome	197192	complete	Nigeria:Edo	Nigeria		Homo sapiens		Parker,E., Omah,I.F., Varilly,P., Magee,A., Ayinla,A.O., Sijuwola,A.E., Ahmed,M.I., Ope-ewe,O.O., Ogunsanya,O.A., Olono,A., Eromon,P., Tomkins-Tinch,C.H., Otieno,J.R., Akanbi,O., Egwuenu,A., Ehiakhamen,O., Chukwu,C., Suleiman,K., Akinpelu,A., Ahmad,A., Imam,K.I., Ojedele,R., Oripenaye,V., Ikeata,K., Adelakun,S., Olajumoke,B., Djuicy,D.D., Messanga Essengue,L.L., Moumbeket Yifomnjou,M.H., Zeller,M…	University of Edinburgh, Institute of Ecology and Evolution	United Kingdom		2022	2024/7/9	dsDNA
PP852975.1	GenBank			SAMN41483309		Monkeypox virus	Orthopoxvirus monkeypox	Orthopoxvirus	Poxviridae	A.2.3	IIb	TRM078		Monkeypox virus isolate TRM078, complete genome	197095	complete	Nigeria:Abia	Nigeria		Homo sapiens		Parker,E., Omah,I.F., Varilly,P., Magee,A., Ayinla,A.O., Sijuwola,A.E., Ahmed,M.I., Ope-ewe,O.O., Ogunsanya,O.A., Olono,A., Eromon,P., Tomkins-Tinch,C.H., Otieno,J.R., Akanbi,O., Egwuenu,A., Ehiakhamen,O., Chukwu,C., Suleiman,K., Akinpelu,A., Ahmad,A., Imam,K.I., Ojedele,R., Oripenaye,V., Ikeata,K., Adelakun,S., Olajumoke,B., Djuicy,D.D., Messanga Essengue,L.L., Moumbeket Yifomnjou,M.H., Zeller,M…	University of Edinburgh, Institute of Ecology and Evolution	United Kingdom		2022/9/19	2024/7/9	dsDNA
PP852997.1	GenBank			SAMN41483330		Monkeypox virus	Orthopoxvirus monkeypox	Orthopoxvirus	Poxviridae	A.2.3	IIb	TRM299		Monkeypox virus isolate TRM299, complete genome	197178	complete	Nigeria:Abia	Nigeria		Homo sapiens		Parker,E., Omah,I.F., Varilly,P., Magee,A., Ayinla,A.O., Sijuwola,A.E., Ahmed,M.I., Ope-ewe,O.O., Ogunsanya,O.A., Olono,A., Eromon,P., Tomkins-Tinch,C.H., Otieno,J.R., Akanbi,O., Egwuenu,A., Ehiakhamen,O., Chukwu,C., Suleiman,K., Akinpelu,A., Ahmad,A., Imam,K.I., Ojedele,R., Oripenaye,V., Ikeata,K., Adelakun,S., Olajumoke,B., Djuicy,D.D., Messanga Essengue,L.L., Moumbeket Yifomnjou,M.H., Zeller,M…	University of Edinburgh, Institute of Ecology and Evolution	United Kingdom		2022/9/26	2024/7/9	dsDNA
PP853024.1	GenBank			SAMN41483367		Monkeypox virus	Orthopoxvirus monkeypox	Orthopoxvirus	Poxviridae	A.2.3	IIb	TRM330		Monkeypox virus isolate TRM330, complete genome	197148	complete	Nigeria:Ebonyi	Nigeria		Homo sapiens		Parker,E., Omah,I.F., Varilly,P., Magee,A., Ayinla,A.O., Sijuwola,A.E., Ahmed,M.I., Ope-ewe,O.O., Ogunsanya,O.A., Olono,A., Eromon,P., Tomkins-Tinch,C.H., Otieno,J.R., Akanbi,O., Egwuenu,A., Ehiakhamen,O., Chukwu,C., Suleiman,K., Akinpelu,A., Ahmad,A., Imam,K.I., Ojedele,R., Oripenaye,V., Ikeata,K., Adelakun,S., Olajumoke,B., Djuicy,D.D., Messanga Essengue,L.L., Moumbeket Yifomnjou,M.H., Zeller,M…	University of Edinburgh, Institute of Ecology and Evolution	United Kingdom		2022	2024/7/9	dsDNA
PP852960.1	GenBank			SAMN41483401		Monkeypox virus	Orthopoxvirus monkeypox	Orthopoxvirus	Poxviridae	A.2.3	IIb	VSP202		Monkeypox virus isolate VSP202, complete genome	197196	complete	Nigeria:Enugu	Nigeria		Homo sapiens		Parker,E., Omah,I.F., Varilly,P., Magee,A., Ayinla,A.O., Sijuwola,A.E., Ahmed,M.I., Ope-ewe,O.O., Ogunsanya,O.A., Olono,A., Eromon,P., Tomkins-Tinch,C.H., Otieno,J.R., Akanbi,O., Egwuenu,A., Ehiakhamen,O., Chukwu,C., Suleiman,K., Akinpelu,A., Ahmad,A., Imam,K.I., Ojedele,R., Oripenaye,V., Ikeata,K., Adelakun,S., Olajumoke,B., Djuicy,D.D., Messanga Essengue,L.L., Moumbeket Yifomnjou,M.H., Zeller,M…	University of Edinburgh, Institute of Ecology and Evolution	United Kingdom		2023/2/21	2024/7/9	dsDNA
PP852988.1	GenBank			SAMN41483322		Monkeypox virus	Orthopoxvirus monkeypox	Orthopoxvirus	Poxviridae	A.2.3	IIb	TRM286		Monkeypox virus isolate TRM286, complete genome	197079	complete	Nigeria:Anambra	Nigeria		Homo sapiens		Parker,E., Omah,I.F., Varilly,P., Magee,A., Ayinla,A.O., Sijuwola,A.E., Ahmed,M.I., Ope-ewe,O.O., Ogunsanya,O.A., Olono,A., Eromon,P., Tomkins-Tinch,C.H., Otieno,J.R., Akanbi,O., Egwuenu,A., Ehiakhamen,O., Chukwu,C., Suleiman,K., Akinpelu,A., Ahmad,A., Imam,K.I., Ojedele,R., Oripenaye,V., Ikeata,K., Adelakun,S., Olajumoke,B., Djuicy,D.D., Messanga Essengue,L.L., Moumbeket Yifomnjou,M.H., Zeller,M…	University of Edinburgh, Institute of Ecology and Evolution	United Kingdom		2022/9/12	2024/7/9	dsDNA
PV034565.1	GenBank					Monkeypox virus	Orthopoxvirus monkeypox	Orthopoxvirus	Poxviridae	A.2.3	IIb	hMPXV/P12/2022		Monkeypox virus isolate hMPXV/P12/2022, complete genome	197210	complete	Italy: Emilia-Romagna	Italy		Homo sapiens	lesion	Mistral De Pascali,A., Ingletto,L., Brandolini,M., Turba,M.E., Rocchi,E., Tarozzi,M., Gentilini,F., Rossini,G., Lazzarotto,T., Dionisi,L., Colosimo,C., Gatti,G., Guerra,M., Zannoli,S., Dirani,G., Cricca,M., Castellani,G., Sambri,V., Scagliarini,A.	Alma Mater Studiorum - University of Bologna, Department of Medical and Surgical Sciences (DIMEC)	Italy		2022/6/6	2025/1/30	dsDNA
PP852946.1	GenBank			SAMN41483413		Monkeypox virus	Orthopoxvirus monkeypox	Orthopoxvirus	Poxviridae	A.2.3	IIb	VSP188		Monkeypox virus isolate VSP188, complete genome	197196	complete	Nigeria:Bayelsa	Nigeria		Homo sapiens		Parker,E., Omah,I.F., Varilly,P., Magee,A., Ayinla,A.O., Sijuwola,A.E., Ahmed,M.I., Ope-ewe,O.O., Ogunsanya,O.A., Olono,A., Eromon,P., Tomkins-Tinch,C.H., Otieno,J.R., Akanbi,O., Egwuenu,A., Ehiakhamen,O., Chukwu,C., Suleiman,K., Akinpelu,A., Ahmad,A., Imam,K.I., Ojedele,R., Oripenaye,V., Ikeata,K., Adelakun,S., Olajumoke,B., Djuicy,D.D., Messanga Essengue,L.L., Moumbeket Yifomnjou,M.H., Zeller,M…	University of Edinburgh, Institute of Ecology and Evolution	United Kingdom		2022/12/26	2024/7/9	dsDNA
PP852952.1	GenBank			SAMN41483394		Monkeypox virus	Orthopoxvirus monkeypox	Orthopoxvirus	Poxviridae	A.2.3	IIb	VSP194		Monkeypox virus isolate VSP194, complete genome	197198	complete	Nigeria:Borno	Nigeria		Homo sapiens		Parker,E., Omah,I.F., Varilly,P., Magee,A., Ayinla,A.O., Sijuwola,A.E., Ahmed,M.I., Ope-ewe,O.O., Ogunsanya,O.A., Olono,A., Eromon,P., Tomkins-Tinch,C.H., Otieno,J.R., Akanbi,O., Egwuenu,A., Ehiakhamen,O., Chukwu,C., Suleiman,K., Akinpelu,A., Ahmad,A., Imam,K.I., Ojedele,R., Oripenaye,V., Ikeata,K., Adelakun,S., Olajumoke,B., Djuicy,D.D., Messanga Essengue,L.L., Moumbeket Yifomnjou,M.H., Zeller,M…	University of Edinburgh, Institute of Ecology and Evolution	United Kingdom		2022/1/1	2024/7/9	dsDNA
PP852965.1	GenBank			SAMN41483405		Monkeypox virus	Orthopoxvirus monkeypox	Orthopoxvirus	Poxviridae	A.2.3	IIb	VSP207		Monkeypox virus isolate VSP207, complete genome	197193	complete	Nigeria:Bayelsa	Nigeria		Homo sapiens		Parker,E., Omah,I.F., Varilly,P., Magee,A., Ayinla,A.O., Sijuwola,A.E., Ahmed,M.I., Ope-ewe,O.O., Ogunsanya,O.A., Olono,A., Eromon,P., Tomkins-Tinch,C.H., Otieno,J.R., Akanbi,O., Egwuenu,A., Ehiakhamen,O., Chukwu,C., Suleiman,K., Akinpelu,A., Ahmad,A., Imam,K.I., Ojedele,R., Oripenaye,V., Ikeata,K., Adelakun,S., Olajumoke,B., Djuicy,D.D., Messanga Essengue,L.L., Moumbeket Yifomnjou,M.H., Zeller,M…	University of Edinburgh, Institute of Ecology and Evolution	United Kingdom		2023/3/14	2024/7/9	dsDNA
PP852981.1	GenBank			SAMN41483315		Monkeypox virus	Orthopoxvirus monkeypox	Orthopoxvirus	Poxviridae	A.2.3	IIb	TRM278		Monkeypox virus isolate TRM278, complete genome	197121	complete	Nigeria:Imo	Nigeria		Homo sapiens		Parker,E., Omah,I.F., Varilly,P., Magee,A., Ayinla,A.O., Sijuwola,A.E., Ahmed,M.I., Ope-ewe,O.O., Ogunsanya,O.A., Olono,A., Eromon,P., Tomkins-Tinch,C.H., Otieno,J.R., Akanbi,O., Egwuenu,A., Ehiakhamen,O., Chukwu,C., Suleiman,K., Akinpelu,A., Ahmad,A., Imam,K.I., Ojedele,R., Oripenaye,V., Ikeata,K., Adelakun,S., Olajumoke,B., Djuicy,D.D., Messanga Essengue,L.L., Moumbeket Yifomnjou,M.H., Zeller,M…	University of Edinburgh, Institute of Ecology and Evolution	United Kingdom		2022/9/20	2024/7/9	dsDNA
ON676707.1	GenBank			SAMN30616462	PRJNA849962	Monkeypox virus	Orthopoxvirus monkeypox	Orthopoxvirus	Poxviridae	A.2.3	IIb	MPXV_USA_2021_TX		Monkeypox virus isolate MPXV_USA_2021_TX, complete genome	197265	complete	USA: TX	USA	TX	Homo sapiens		Gigante,C.M., Stringer,J., Seabolt,M.H., Wilkins,K., McCollum,A., Hutson,C., Davidson,W., Rao,A., Schulte,J., Li,Y.	Centers for Disease Control and Prevention, Division of High-Consequence Pathogens and Pathology	USA		Jul-21	2022/6/3	dsDNA
PP853041.2	GenBank			SAMN41483379		Monkeypox virus	Orthopoxvirus monkeypox	Orthopoxvirus	Poxviridae	A.2.3	IIb	TRM349		Monkeypox virus isolate TRM349, complete genome	197100	complete	Nigeria:Anambra	Nigeria		Homo sapiens		Parker,E., Omah,I.F., Varilly,P., Magee,A., Ayinla,A.O., Sijuwola,A.E., Ahmed,M.I., Ope-ewe,O.O., Ogunsanya,O.A., Olono,A., Eromon,P., Tomkins-Tinch,C.H., Otieno,J.R., Akanbi,O., Egwuenu,A., Ehiakhamen,O., Chukwu,C., Suleiman,K., Akinpelu,A., Ahmad,A., Imam,K.I., Ojedele,R., Oripenaye,V., Ikeata,K., Adelakun,S., Olajumoke,B., Djuicy,D.D., Messanga Essengue,L.L., Moumbeket Yifomnjou,M.H., Zeller,M…	University of Edinburgh, Institute of Ecology and Evolution	United Kingdom		2022/9/27	2024/7/9	dsDNA
PP853021.1	GenBank			SAMN41483365		Monkeypox virus	Orthopoxvirus monkeypox	Orthopoxvirus	Poxviridae	A.2.3	IIb	TRM327		Monkeypox virus isolate TRM327, complete genome	197125	complete	Nigeria:Delta	Nigeria		Homo sapiens		Parker,E., Omah,I.F., Varilly,P., Magee,A., Ayinla,A.O., Sijuwola,A.E., Ahmed,M.I., Ope-ewe,O.O., Ogunsanya,O.A., Olono,A., Eromon,P., Tomkins-Tinch,C.H., Otieno,J.R., Akanbi,O., Egwuenu,A., Ehiakhamen,O., Chukwu,C., Suleiman,K., Akinpelu,A., Ahmad,A., Imam,K.I., Ojedele,R., Oripenaye,V., Ikeata,K., Adelakun,S., Olajumoke,B., Djuicy,D.D., Messanga Essengue,L.L., Moumbeket Yifomnjou,M.H., Zeller,M…	University of Edinburgh, Institute of Ecology and Evolution	United Kingdom		2022/9/16	2024/7/9	dsDNA
PP852983.1	GenBank			SAMN41483317		Monkeypox virus	Orthopoxvirus monkeypox	Orthopoxvirus	Poxviridae	A.2.3	IIb	TRM280		Monkeypox virus isolate TRM280, complete genome	197131	complete	Nigeria:Enugu	Nigeria		Homo sapiens		Parker,E., Omah,I.F., Varilly,P., Magee,A., Ayinla,A.O., Sijuwola,A.E., Ahmed,M.I., Ope-ewe,O.O., Ogunsanya,O.A., Olono,A., Eromon,P., Tomkins-Tinch,C.H., Otieno,J.R., Akanbi,O., Egwuenu,A., Ehiakhamen,O., Chukwu,C., Suleiman,K., Akinpelu,A., Ahmad,A., Imam,K.I., Ojedele,R., Oripenaye,V., Ikeata,K., Adelakun,S., Olajumoke,B., Djuicy,D.D., Messanga Essengue,L.L., Moumbeket Yifomnjou,M.H., Zeller,M…	University of Edinburgh, Institute of Ecology and Evolution	United Kingdom		2022/10/5	2024/7/9	dsDNA
PP853027.1	GenBank			SAMN41483369		Monkeypox virus	Orthopoxvirus monkeypox	Orthopoxvirus	Poxviridae	A.2.3	IIb	TRM333		Monkeypox virus isolate TRM333, complete genome	197126	complete	Nigeria:Kaduna	Nigeria		Homo sapiens		Parker,E., Omah,I.F., Varilly,P., Magee,A., Ayinla,A.O., Sijuwola,A.E., Ahmed,M.I., Ope-ewe,O.O., Ogunsanya,O.A., Olono,A., Eromon,P., Tomkins-Tinch,C.H., Otieno,J.R., Akanbi,O., Egwuenu,A., Ehiakhamen,O., Chukwu,C., Suleiman,K., Akinpelu,A., Ahmad,A., Imam,K.I., Ojedele,R., Oripenaye,V., Ikeata,K., Adelakun,S., Olajumoke,B., Djuicy,D.D., Messanga Essengue,L.L., Moumbeket Yifomnjou,M.H., Zeller,M…	University of Edinburgh, Institute of Ecology and Evolution	United Kingdom		2022/10/24	2024/7/9	dsDNA
PP852961.1	GenBank			SAMN41483395		Monkeypox virus	Orthopoxvirus monkeypox	Orthopoxvirus	Poxviridae	A.2.3	IIb	VSP203		Monkeypox virus isolate VSP203, complete genome	197192	complete	Nigeria:CrossRiver	Nigeria		Homo sapiens		Parker,E., Omah,I.F., Varilly,P., Magee,A., Ayinla,A.O., Sijuwola,A.E., Ahmed,M.I., Ope-ewe,O.O., Ogunsanya,O.A., Olono,A., Eromon,P., Tomkins-Tinch,C.H., Otieno,J.R., Akanbi,O., Egwuenu,A., Ehiakhamen,O., Chukwu,C., Suleiman,K., Akinpelu,A., Ahmad,A., Imam,K.I., Ojedele,R., Oripenaye,V., Ikeata,K., Adelakun,S., Olajumoke,B., Djuicy,D.D., Messanga Essengue,L.L., Moumbeket Yifomnjou,M.H., Zeller,M…	University of Edinburgh, Institute of Ecology and Evolution	United Kingdom		2023/2/20	2024/7/9	dsDNA
PP852968.1	GenBank			SAMN41483397		Monkeypox virus	Orthopoxvirus monkeypox	Orthopoxvirus	Poxviridae	A.2.3	IIb	VSP210		Monkeypox virus isolate VSP210, complete genome	197202	complete	Nigeria:Enugu	Nigeria		Homo sapiens		Parker,E., Omah,I.F., Varilly,P., Magee,A., Ayinla,A.O., Sijuwola,A.E., Ahmed,M.I., Ope-ewe,O.O., Ogunsanya,O.A., Olono,A., Eromon,P., Tomkins-Tinch,C.H., Otieno,J.R., Akanbi,O., Egwuenu,A., Ehiakhamen,O., Chukwu,C., Suleiman,K., Akinpelu,A., Ahmad,A., Imam,K.I., Ojedele,R., Oripenaye,V., Ikeata,K., Adelakun,S., Olajumoke,B., Djuicy,D.D., Messanga Essengue,L.L., Moumbeket Yifomnjou,M.H., Zeller,M…	University of Edinburgh, Institute of Ecology and Evolution	United Kingdom		2023/3/21	2024/7/9	dsDNA
PP852964.1	GenBank			SAMN41483408		Monkeypox virus	Orthopoxvirus monkeypox	Orthopoxvirus	Poxviridae	A.2.3	IIb	VSP206		Monkeypox virus isolate VSP206, complete genome	197197	complete	Nigeria:Niger	Nigeria		Homo sapiens		Parker,E., Omah,I.F., Varilly,P., Magee,A., Ayinla,A.O., Sijuwola,A.E., Ahmed,M.I., Ope-ewe,O.O., Ogunsanya,O.A., Olono,A., Eromon,P., Tomkins-Tinch,C.H., Otieno,J.R., Akanbi,O., Egwuenu,A., Ehiakhamen,O., Chukwu,C., Suleiman,K., Akinpelu,A., Ahmad,A., Imam,K.I., Ojedele,R., Oripenaye,V., Ikeata,K., Adelakun,S., Olajumoke,B., Djuicy,D.D., Messanga Essengue,L.L., Moumbeket Yifomnjou,M.H., Zeller,M…	University of Edinburgh, Institute of Ecology and Evolution	United Kingdom		2023/3/15	2024/7/9	dsDNA
ON675438.1	GenBank			SAMN30616457	PRJNA849962	Monkeypox virus	Orthopoxvirus monkeypox	Orthopoxvirus	Poxviridae	A.2.4	IIb	MPXV_USA_2022_VA001		Monkeypox virus isolate MPXV_USA_2022_VA001, complete genome	196919	complete	USA: VA	USA	VA	Homo sapiens		Gigante,C.M., Griffin-Thomas,L.A., Seabolt,M.H., Wilkins,K., McCollum,A., Hutson,C., Davidson,W., Rao,A., Crain,J., Li,Y.	Centers for Disease Control and Prevention, Division of High-Consequence Pathogens and Pathology	USA		May-22	2022/6/3	dsDNA
PP853014.1	GenBank			SAMN41483346		Monkeypox virus	Orthopoxvirus monkeypox	Orthopoxvirus	Poxviridae	A.2.4	IIb	TRM320		Monkeypox virus isolate TRM320, complete genome	196917	complete	Nigeria:Rivers	Nigeria		Homo sapiens		Parker,E., Omah,I.F., Varilly,P., Magee,A., Ayinla,A.O., Sijuwola,A.E., Ahmed,M.I., Ope-ewe,O.O., Ogunsanya,O.A., Olono,A., Eromon,P., Tomkins-Tinch,C.H., Otieno,J.R., Akanbi,O., Egwuenu,A., Ehiakhamen,O., Chukwu,C., Suleiman,K., Akinpelu,A., Ahmad,A., Imam,K.I., Ojedele,R., Oripenaye,V., Ikeata,K., Adelakun,S., Olajumoke,B., Djuicy,D.D., Messanga Essengue,L.L., Moumbeket Yifomnjou,M.H., Zeller,M…	University of Edinburgh, Institute of Ecology and Evolution	United Kingdom		2022/10/3	2024/7/9	dsDNA
PP853023.1	GenBank			SAMN41483366		Monkeypox virus	Orthopoxvirus monkeypox	Orthopoxvirus	Poxviridae	A.2.5	IIb	TRM329		Monkeypox virus isolate TRM329, complete genome	197134	complete	Nigeria:Bayelsa	Nigeria		Homo sapiens		Parker,E., Omah,I.F., Varilly,P., Magee,A., Ayinla,A.O., Sijuwola,A.E., Ahmed,M.I., Ope-ewe,O.O., Ogunsanya,O.A., Olono,A., Eromon,P., Tomkins-Tinch,C.H., Otieno,J.R., Akanbi,O., Egwuenu,A., Ehiakhamen,O., Chukwu,C., Suleiman,K., Akinpelu,A., Ahmad,A., Imam,K.I., Ojedele,R., Oripenaye,V., Ikeata,K., Adelakun,S., Olajumoke,B., Djuicy,D.D., Messanga Essengue,L.L., Moumbeket Yifomnjou,M.H., Zeller,M…	University of Edinburgh, Institute of Ecology and Evolution	United Kingdom		2022/9/28	2024/7/9	dsDNA
PP853044.1	GenBank			SAMN41483381		Monkeypox virus	Orthopoxvirus monkeypox	Orthopoxvirus	Poxviridae	A.2.5	IIb	TRM352		Monkeypox virus isolate TRM352, complete genome	197141	complete	Nigeria:AkwaIbom	Nigeria		Homo sapiens		Parker,E., Omah,I.F., Varilly,P., Magee,A., Ayinla,A.O., Sijuwola,A.E., Ahmed,M.I., Ope-ewe,O.O., Ogunsanya,O.A., Olono,A., Eromon,P., Tomkins-Tinch,C.H., Otieno,J.R., Akanbi,O., Egwuenu,A., Ehiakhamen,O., Chukwu,C., Suleiman,K., Akinpelu,A., Ahmad,A., Imam,K.I., Ojedele,R., Oripenaye,V., Ikeata,K., Adelakun,S., Olajumoke,B., Djuicy,D.D., Messanga Essengue,L.L., Moumbeket Yifomnjou,M.H., Zeller,M…	University of Edinburgh, Institute of Ecology and Evolution	United Kingdom		2022/10/8	2024/7/9	dsDNA
PP852998.1	GenBank			SAMN41483332		Monkeypox virus	Orthopoxvirus monkeypox	Orthopoxvirus	Poxviridae	A.2.5	IIb	TRM301		Monkeypox virus isolate TRM301, complete genome	197120	complete	Nigeria:Bayelsa	Nigeria		Homo sapiens		Parker,E., Omah,I.F., Varilly,P., Magee,A., Ayinla,A.O., Sijuwola,A.E., Ahmed,M.I., Ope-ewe,O.O., Ogunsanya,O.A., Olono,A., Eromon,P., Tomkins-Tinch,C.H., Otieno,J.R., Akanbi,O., Egwuenu,A., Ehiakhamen,O., Chukwu,C., Suleiman,K., Akinpelu,A., Ahmad,A., Imam,K.I., Ojedele,R., Oripenaye,V., Ikeata,K., Adelakun,S., Olajumoke,B., Djuicy,D.D., Messanga Essengue,L.L., Moumbeket Yifomnjou,M.H., Zeller,M…	University of Edinburgh, Institute of Ecology and Evolution	United Kingdom		2022/9/26	2024/7/9	dsDNA
PP853043.1	GenBank			SAMN41483356		Monkeypox virus	Orthopoxvirus monkeypox	Orthopoxvirus	Poxviridae	A.2.5	IIb	TRM351		Monkeypox virus isolate TRM351, complete genome	197140	complete	Nigeria:Rivers	Nigeria		Homo sapiens		Parker,E., Omah,I.F., Varilly,P., Magee,A., Ayinla,A.O., Sijuwola,A.E., Ahmed,M.I., Ope-ewe,O.O., Ogunsanya,O.A., Olono,A., Eromon,P., Tomkins-Tinch,C.H., Otieno,J.R., Akanbi,O., Egwuenu,A., Ehiakhamen,O., Chukwu,C., Suleiman,K., Akinpelu,A., Ahmad,A., Imam,K.I., Ojedele,R., Oripenaye,V., Ikeata,K., Adelakun,S., Olajumoke,B., Djuicy,D.D., Messanga Essengue,L.L., Moumbeket Yifomnjou,M.H., Zeller,M…	University of Edinburgh, Institute of Ecology and Evolution	United Kingdom		2022/10/12	2024/7/9	dsDNA
PP853053.1	GenBank			SAMN41483387		Monkeypox virus	Orthopoxvirus monkeypox	Orthopoxvirus	Poxviridae	A.2.5	IIb	TRM363		Monkeypox virus isolate TRM363, complete genome	197117	complete	Nigeria:Bayelsa	Nigeria		Homo sapiens		Parker,E., Omah,I.F., Varilly,P., Magee,A., Ayinla,A.O., Sijuwola,A.E., Ahmed,M.I., Ope-ewe,O.O., Ogunsanya,O.A., Olono,A., Eromon,P., Tomkins-Tinch,C.H., Otieno,J.R., Akanbi,O., Egwuenu,A., Ehiakhamen,O., Chukwu,C., Suleiman,K., Akinpelu,A., Ahmad,A., Imam,K.I., Ojedele,R., Oripenaye,V., Ikeata,K., Adelakun,S., Olajumoke,B., Djuicy,D.D., Messanga Essengue,L.L., Moumbeket Yifomnjou,M.H., Zeller,M…	University of Edinburgh, Institute of Ecology and Evolution	United Kingdom		2022/10/13	2024/7/9	dsDNA
PP853013.1	GenBank			SAMN41483361		Monkeypox virus	Orthopoxvirus monkeypox	Orthopoxvirus	Poxviridae	A.2.5	IIb	TRM319		Monkeypox virus isolate TRM319, complete genome	197141	complete	Nigeria:AkwaIbom	Nigeria		Homo sapiens		Parker,E., Omah,I.F., Varilly,P., Magee,A., Ayinla,A.O., Sijuwola,A.E., Ahmed,M.I., Ope-ewe,O.O., Ogunsanya,O.A., Olono,A., Eromon,P., Tomkins-Tinch,C.H., Otieno,J.R., Akanbi,O., Egwuenu,A., Ehiakhamen,O., Chukwu,C., Suleiman,K., Akinpelu,A., Ahmad,A., Imam,K.I., Ojedele,R., Oripenaye,V., Ikeata,K., Adelakun,S., Olajumoke,B., Djuicy,D.D., Messanga Essengue,L.L., Moumbeket Yifomnjou,M.H., Zeller,M…	University of Edinburgh, Institute of Ecology and Evolution	United Kingdom		2022/9/27	2024/7/9	dsDNA
PP853040.1	GenBank			SAMN41483378		Monkeypox virus	Orthopoxvirus monkeypox	Orthopoxvirus	Poxviridae	A.2.5	IIb	TRM347		Monkeypox virus isolate TRM347, complete genome	197036	complete	Nigeria:Delta	Nigeria		Homo sapiens		Parker,E., Omah,I.F., Varilly,P., Magee,A., Ayinla,A.O., Sijuwola,A.E., Ahmed,M.I., Ope-ewe,O.O., Ogunsanya,O.A., Olono,A., Eromon,P., Tomkins-Tinch,C.H., Otieno,J.R., Akanbi,O., Egwuenu,A., Ehiakhamen,O., Chukwu,C., Suleiman,K., Akinpelu,A., Ahmad,A., Imam,K.I., Ojedele,R., Oripenaye,V., Ikeata,K., Adelakun,S., Olajumoke,B., Djuicy,D.D., Messanga Essengue,L.L., Moumbeket Yifomnjou,M.H., Zeller,M…	University of Edinburgh, Institute of Ecology and Evolution	United Kingdom		2022/8/30	2024/7/9	dsDNA
PP852995.1	GenBank			SAMN41483328		Monkeypox virus	Orthopoxvirus monkeypox	Orthopoxvirus	Poxviridae	A.2.5	IIb	TRM295		Monkeypox virus isolate TRM295, complete genome	197146	complete	Nigeria:Lagos	Nigeria		Homo sapiens		Parker,E., Omah,I.F., Varilly,P., Magee,A., Ayinla,A.O., Sijuwola,A.E., Ahmed,M.I., Ope-ewe,O.O., Ogunsanya,O.A., Olono,A., Eromon,P., Tomkins-Tinch,C.H., Otieno,J.R., Akanbi,O., Egwuenu,A., Ehiakhamen,O., Chukwu,C., Suleiman,K., Akinpelu,A., Ahmad,A., Imam,K.I., Ojedele,R., Oripenaye,V., Ikeata,K., Adelakun,S., Olajumoke,B., Djuicy,D.D., Messanga Essengue,L.L., Moumbeket Yifomnjou,M.H., Zeller,M…	University of Edinburgh, Institute of Ecology and Evolution	United Kingdom		2022/9/18	2024/7/9	dsDNA
PP853025.1	GenBank			SAMN41483351		Monkeypox virus	Orthopoxvirus monkeypox	Orthopoxvirus	Poxviridae	A.2.5	IIb	TRM331		Monkeypox virus isolate TRM331, complete genome	197147	complete	Nigeria:Rivers	Nigeria		Homo sapiens		Parker,E., Omah,I.F., Varilly,P., Magee,A., Ayinla,A.O., Sijuwola,A.E., Ahmed,M.I., Ope-ewe,O.O., Ogunsanya,O.A., Olono,A., Eromon,P., Tomkins-Tinch,C.H., Otieno,J.R., Akanbi,O., Egwuenu,A., Ehiakhamen,O., Chukwu,C., Suleiman,K., Akinpelu,A., Ahmad,A., Imam,K.I., Ojedele,R., Oripenaye,V., Ikeata,K., Adelakun,S., Olajumoke,B., Djuicy,D.D., Messanga Essengue,L.L., Moumbeket Yifomnjou,M.H., Zeller,M…	University of Edinburgh, Institute of Ecology and Evolution	United Kingdom		2022/10/6	2024/7/9	dsDNA
OP413718.1	GenBank					Monkeypox virus	Orthopoxvirus monkeypox	Orthopoxvirus	Poxviridae	A.3	IIb	9000360		Monkeypox virus isolate 9000360, complete genome	197211	complete	United Kingdom	United Kingdom		Homo sapiens		Groves,N., Osman,K.L., Lewandowski,K.S., Carter,D.P., Pullan,S.T., Myers,R., Vipond,R., Chand,M.	UKHSA, Research and Evaluation			Aug-22	2022/9/12	dsDNA
PP852953.1	GenBank			SAMN41483398		Monkeypox virus	Orthopoxvirus monkeypox	Orthopoxvirus	Poxviridae	A.3	IIb	VSP195		Monkeypox virus isolate VSP195, complete genome	197202	complete	Nigeria:Imo	Nigeria		Homo sapiens		Parker,E., Omah,I.F., Varilly,P., Magee,A., Ayinla,A.O., Sijuwola,A.E., Ahmed,M.I., Ope-ewe,O.O., Ogunsanya,O.A., Olono,A., Eromon,P., Tomkins-Tinch,C.H., Otieno,J.R., Akanbi,O., Egwuenu,A., Ehiakhamen,O., Chukwu,C., Suleiman,K., Akinpelu,A., Ahmad,A., Imam,K.I., Ojedele,R., Oripenaye,V., Ikeata,K., Adelakun,S., Olajumoke,B., Djuicy,D.D., Messanga Essengue,L.L., Moumbeket Yifomnjou,M.H., Zeller,M…	University of Edinburgh, Institute of Ecology and Evolution	United Kingdom		2022	2024/7/9	dsDNA
PP853038.1	GenBank			SAMN41483354		Monkeypox virus	Orthopoxvirus monkeypox	Orthopoxvirus	Poxviridae	A.3	IIb	TRM344		Monkeypox virus isolate TRM344, complete genome	197075	complete	Nigeria:Edo	Nigeria		Homo sapiens		Parker,E., Omah,I.F., Varilly,P., Magee,A., Ayinla,A.O., Sijuwola,A.E., Ahmed,M.I., Ope-ewe,O.O., Ogunsanya,O.A., Olono,A., Eromon,P., Tomkins-Tinch,C.H., Otieno,J.R., Akanbi,O., Egwuenu,A., Ehiakhamen,O., Chukwu,C., Suleiman,K., Akinpelu,A., Ahmad,A., Imam,K.I., Ojedele,R., Oripenaye,V., Ikeata,K., Adelakun,S., Olajumoke,B., Djuicy,D.D., Messanga Essengue,L.L., Moumbeket Yifomnjou,M.H., Zeller,M…	University of Edinburgh, Institute of Ecology and Evolution	United Kingdom		2022/10/26	2024/7/9	dsDNA
PP852993.1	GenBank			SAMN41483327		Monkeypox virus	Orthopoxvirus monkeypox	Orthopoxvirus	Poxviridae	A.3	IIb	TRM293		Monkeypox virus isolate TRM293, complete genome	197137	complete	Nigeria:Ebonyi	Nigeria		Homo sapiens		Parker,E., Omah,I.F., Varilly,P., Magee,A., Ayinla,A.O., Sijuwola,A.E., Ahmed,M.I., Ope-ewe,O.O., Ogunsanya,O.A., Olono,A., Eromon,P., Tomkins-Tinch,C.H., Otieno,J.R., Akanbi,O., Egwuenu,A., Ehiakhamen,O., Chukwu,C., Suleiman,K., Akinpelu,A., Ahmad,A., Imam,K.I., Ojedele,R., Oripenaye,V., Ikeata,K., Adelakun,S., Olajumoke,B., Djuicy,D.D., Messanga Essengue,L.L., Moumbeket Yifomnjou,M.H., Zeller,M…	University of Edinburgh, Institute of Ecology and Evolution	United Kingdom		2022	2024/7/9	dsDNA
PP852985.1	GenBank			SAMN41483319		Monkeypox virus	Orthopoxvirus monkeypox	Orthopoxvirus	Poxviridae	A.3	IIb	TRM283		Monkeypox virus isolate TRM283, complete genome	197168	complete	Nigeria:Ebonyi	Nigeria		Homo sapiens		Parker,E., Omah,I.F., Varilly,P., Magee,A., Ayinla,A.O., Sijuwola,A.E., Ahmed,M.I., Ope-ewe,O.O., Ogunsanya,O.A., Olono,A., Eromon,P., Tomkins-Tinch,C.H., Otieno,J.R., Akanbi,O., Egwuenu,A., Ehiakhamen,O., Chukwu,C., Suleiman,K., Akinpelu,A., Ahmad,A., Imam,K.I., Ojedele,R., Oripenaye,V., Ikeata,K., Adelakun,S., Olajumoke,B., Djuicy,D.D., Messanga Essengue,L.L., Moumbeket Yifomnjou,M.H., Zeller,M…	University of Edinburgh, Institute of Ecology and Evolution	United Kingdom		2022	2024/7/9	dsDNA
OP535323.1	GenBank					Monkeypox virus	Orthopoxvirus monkeypox	Orthopoxvirus	Poxviridae	A.3	IIb	MPXV_Nigeria_2017_2948		Monkeypox virus isolate MPXV_Nigeria_2017_2948, complete genome	197311	complete	Nigeria: Bayelsa	Nigeria		Homo sapiens		Nnaemeka,N., Akanbi,O., Chukwu,C., Ayansola,O., Ahmad,A., Yinka-Ogunleye,A., Akinpelu,A., Babatunde,O., Ihekweazu,C., Adetifa,I., Mauldin,M.R., Gigante,C.M., Batra,D., Weigand,M.R., Howard,D.T., Sheth,M., Seabolt,M.H., Li,Y.	Nigeria Centre for Disease Control, National Reference Laboratory	Nigeria		Oct-17	2022/12/25	dsDNA
PP853003.1	GenBank			SAMN41483336		Monkeypox virus	Orthopoxvirus monkeypox	Orthopoxvirus	Poxviridae	A.3	IIb	TRM308		Monkeypox virus isolate TRM308, complete genome	197147	complete	Nigeria:FCT	Nigeria		Homo sapiens		Parker,E., Omah,I.F., Varilly,P., Magee,A., Ayinla,A.O., Sijuwola,A.E., Ahmed,M.I., Ope-ewe,O.O., Ogunsanya,O.A., Olono,A., Eromon,P., Tomkins-Tinch,C.H., Otieno,J.R., Akanbi,O., Egwuenu,A., Ehiakhamen,O., Chukwu,C., Suleiman,K., Akinpelu,A., Ahmad,A., Imam,K.I., Ojedele,R., Oripenaye,V., Ikeata,K., Adelakun,S., Olajumoke,B., Djuicy,D.D., Messanga Essengue,L.L., Moumbeket Yifomnjou,M.H., Zeller,M…	University of Edinburgh, Institute of Ecology and Evolution	United Kingdom		2022/10/2	2024/7/9	dsDNA
PP852954.1	GenBank			SAMN41483410		Monkeypox virus	Orthopoxvirus monkeypox	Orthopoxvirus	Poxviridae	A.3	IIb	VSP196		Monkeypox virus isolate VSP196, complete genome	197176	complete	Nigeria:Abia	Nigeria		Homo sapiens		Parker,E., Omah,I.F., Varilly,P., Magee,A., Ayinla,A.O., Sijuwola,A.E., Ahmed,M.I., Ope-ewe,O.O., Ogunsanya,O.A., Olono,A., Eromon,P., Tomkins-Tinch,C.H., Otieno,J.R., Akanbi,O., Egwuenu,A., Ehiakhamen,O., Chukwu,C., Suleiman,K., Akinpelu,A., Ahmad,A., Imam,K.I., Ojedele,R., Oripenaye,V., Ikeata,K., Adelakun,S., Olajumoke,B., Djuicy,D.D., Messanga Essengue,L.L., Moumbeket Yifomnjou,M.H., Zeller,M…	University of Edinburgh, Institute of Ecology and Evolution	United Kingdom		2023/1/24	2024/7/9	dsDNA
OP535335.1	GenBank					Monkeypox virus	Orthopoxvirus monkeypox	Orthopoxvirus	Poxviridae	A.3	IIb	MPXV_Nigeria_2017_2947		Monkeypox virus isolate MPXV_Nigeria_2017_2947, complete genome	197310	complete	Nigeria: Bayelsa	Nigeria		Homo sapiens		Nnaemeka,N., Akanbi,O., Chukwu,C., Ayansola,O., Ahmad,A., Yinka-Ogunleye,A., Akinpelu,A., Babatunde,O., Ihekweazu,C., Adetifa,I., Mauldin,M.R., Gigante,C.M., Batra,D., Weigand,M.R., Howard,D.T., Sheth,M., Seabolt,M.H., Li,Y.	Nigeria Centre for Disease Control, National Reference Laboratory	Nigeria		Oct-17	2022/12/25	dsDNA
PP852984.1	GenBank			SAMN41483318		Monkeypox virus	Orthopoxvirus monkeypox	Orthopoxvirus	Poxviridae	A.3	IIb	TRM281		Monkeypox virus isolate TRM281, complete genome	197129	complete	Nigeria:Imo	Nigeria		Homo sapiens		Parker,E., Omah,I.F., Varilly,P., Magee,A., Ayinla,A.O., Sijuwola,A.E., Ahmed,M.I., Ope-ewe,O.O., Ogunsanya,O.A., Olono,A., Eromon,P., Tomkins-Tinch,C.H., Otieno,J.R., Akanbi,O., Egwuenu,A., Ehiakhamen,O., Chukwu,C., Suleiman,K., Akinpelu,A., Ahmad,A., Imam,K.I., Ojedele,R., Oripenaye,V., Ikeata,K., Adelakun,S., Olajumoke,B., Djuicy,D.D., Messanga Essengue,L.L., Moumbeket Yifomnjou,M.H., Zeller,M…	University of Edinburgh, Institute of Ecology and Evolution	United Kingdom		2022/10/11	2024/7/9	dsDNA
OR030940.1	GenBank					Monkeypox virus	Orthopoxvirus monkeypox	Orthopoxvirus	Poxviridae	B.1	IIb	MPXV/UZ_REGA_29		Monkeypox virus isolate MPXV/UZ_REGA_29, complete genome	197702	complete	Belgium	Belgium		Homo sapiens		Wawina-Bokalanga,T., Vanmechelen,B., Logist,A.-S., Sinnesael,R., Ysebaert,L., Verlinden,J., Van Holm,B., Bloemen,M., Maes,P.	KU Leuven, Microbiology, Immunology and Transplantation	Belgium		2022/7/15	2023/5/29	dsDNA
ON649719.1	GenBank					Monkeypox virus	Orthopoxvirus monkeypox	Orthopoxvirus	Poxviridae	B.1	IIb	Monkeypox/PT0012/2022		Monkeypox virus isolate Monkeypox/PT0012/2022, complete genome	197204	complete	Portugal	Portugal		Homo sapiens		Isidro,J., Borges,V., Pinto,M., Sobral,D., Santos,J.D., Nunes,A., Mixao,V., Ferreira,R., Santos,D., Duarte,S., Vieira,L., Borrego,M.J., Nuncio,S., Carvalho,I.L., Pelerito,A., Cordeiro,R., Gomes,J.P.	National Institute of Health Doutor Ricardo Jorge, Portugal (INSA), Department of Infectious Diseases	Portugal		2022/5/23	2022/6/1	dsDNA
PP098585.2	GenBank					Monkeypox virus	Orthopoxvirus monkeypox	Orthopoxvirus	Poxviridae	B.1	IIb	MPXV/A9		Monkeypox virus isolate MPXV/A9, complete genome	197193	complete	Italy: Campania Region	Italy		Homo sapiens		Viscardi,M., Cozzolino,L., Rinaldi,A., De Martinis,C., Cardillo,L., Tiberio,C., Falco,R., Guarino,V., D'Auria,G., Nappo,F., Atripaldi,L., Coppola,M.G., Fusco,G.	Istituto Zooprofilattico Sperimentale del Mezzogiorno, Hanimal Health	Italy		May-23	2024/1/15	dsDNA
OR035712.1	GenBank					Monkeypox virus	Orthopoxvirus monkeypox	Orthopoxvirus	Poxviridae	B.1	IIb	MPXV/UZ_REGA_106		Monkeypox virus isolate MPXV/UZ_REGA_106, complete genome	197420	complete	Belgium	Belgium		Homo sapiens		Wawina-Bokalanga,T., Vanmechelen,B., Logist,A.-S., Ysebaert,L., Verlinden,J., Horemans,M., Van Holm,B., Bloemen,M., Maes,P.	KU Leuven, Microbiology, Immunology and Transplantation	Belgium		2022/10/28	2023/5/29	dsDNA
OR146337.1	GenBank					Monkeypox virus	Orthopoxvirus monkeypox	Orthopoxvirus	Poxviridae	B.1	IIb	Z22IRL00272		Monkeypox virus isolate Z22IRL00272, complete genome	197121	complete	Ireland	Ireland		Homo sapiens		Gonzalez,G., Carr,M., Keane,P., O'Byrne,E., Banka,W., Keogan,B., Urtasuni,J., Dean,J., Hare,D., De Gascun,C.F., Crowley,B.	University College Dublin, National Virus Reference Laboratory	Ireland		2022/7/15	2024/7/31	dsDNA
OX291676.1	GenBank		ERR10094837	SAMEA110674833	PRJEB54914	Monkeypox virus	Orthopoxvirus monkeypox	Orthopoxvirus	Poxviridae	B.1	IIb	RNA		Monkeypox virus isolate RNA genome assembly, complete genome: monopartite	197108	complete	Slovakia	Slovakia		Homo sapiens			Science Park of Comenius University of Bratislava, Ilkovicova 8, 841 04 Bratislava	Slovakia		2022/8/1	2022/8/23	dsDNA
OP205085.1	GenBank					Monkeypox virus	Orthopoxvirus monkeypox	Orthopoxvirus	Poxviridae	B.1	IIb	MPXV_UK_2022_9000096		Monkeypox virus isolate MPXV_UK_2022_9000096, complete genome	197205	complete	United Kingdom	United Kingdom		Homo sapiens		Groves,N., Osman,K.L., Lewandowski,K.S., Carter,D.P., Pullan,S.T., Myers,R., Vipond,R., Chand,M.	UKHSA, Research and Evaluation			2022/6/7	2022/8/11	dsDNA
OP257255.1	GenBank		SRR21236091	SAMN30526449	PRJNA862948	Monkeypox virus	Orthopoxvirus monkeypox	Orthopoxvirus	Poxviridae	B.1	IIb	MpxV/human/USA/OH-UW-073319/2022		Monkeypox virus isolate MpxV/human/USA/OH-UW-073319/2022, complete genome	197168	complete	USA: OH	USA	OH	Homo sapiens		Sereewit,J., Xie,H., Roychoudhury,P., Greninger,A.L.	UW Virology, Laboratory Medicine	USA		Aug-22	2022/8/19	dsDNA
OP392541.1	GenBank		SRR21524977	SAMN30797799	PRJNA862948	Monkeypox virus	Orthopoxvirus monkeypox	Orthopoxvirus	Poxviridae	B.1	IIb	MpxV/human/USA/WA-UW-082880/2022		Monkeypox virus isolate MpxV/human/USA/WA-UW-082880/2022, complete genome	197202	complete	USA: WA	USA	WA	Homo sapiens		Sereewit,J., Xie,H., Roychoudhury,P., Greninger,A.L.	UW Virology, Laboratory Medicine			Aug-22	2022/9/8	dsDNA
OP215241.1	GenBank					Monkeypox virus	Orthopoxvirus monkeypox	Orthopoxvirus	Poxviridae	B.1	IIb	MPXV/Germany/2022/RKI201		Monkeypox virus isolate MPXV/Germany/2022/RKI201	197139	complete	Germany	Germany		Homo sapiens	swab	Brinkmann,A., Kohl,C., Pape,K., Uddin,S., Schrick,L., Michel,J., Schaade,L., Nitsche,A.	Robert Koch Institute, Centre for Biological Threats, Highly Pathogenic Viruses	Germany		Aug-22	2022/8/17	dsDNA
OP351287.2	GenBank					Monkeypox virus	Orthopoxvirus monkeypox	Orthopoxvirus	Poxviridae	B.1	IIb	MPXV22/human/USA-OK-149		Monkeypox virus isolate MPXV22/human/USA-OK-149, complete genome	197178	complete	USA: Oklahoma	USA	OK	Homo sapiens		Chapman,R.C., Bernhard,K., McCutchen,E.L., Fauver,J.R., O'Dell,J.X., Mannell,M., Wiley,M.R., Cross,S.T.	University of Nebraska Medical Center, Environmental, Agricultural, and Occupational Health	USA		2022/8/11	2022/9/1	dsDNA
ON929068.1	GenBank					Monkeypox virus	Orthopoxvirus monkeypox	Orthopoxvirus	Poxviridae	B.1	IIb	MPXV/Germany/2022/RKI110		Monkeypox virus isolate MPXV/Germany/2022/RKI110, complete genome	197139	complete	Germany	Germany		Homo sapiens	swab	Brinkmann,A., Kohl,C., Pape,K., Uddin,S., Schrick,L., Michel,J., Schaade,L., Nitsche,A.	Robert Koch Institute, Centre for Biological Threats, Highly Pathogenic Viruses	Germany		Jul-22	2022/7/6	dsDNA
OR030923.1	GenBank					Monkeypox virus	Orthopoxvirus monkeypox	Orthopoxvirus	Poxviridae	B.1	IIb	MPXV/UZ_REGA_12		Monkeypox virus isolate MPXV/UZ_REGA_12, complete genome	198000	complete	Belgium	Belgium		Homo sapiens		Wawina-Bokalanga,T., Vanmechelen,B., Logist,A.-S., Sinnesael,R., Ysebaert,L., Verlinden,J., Van Holm,B., Bloemen,M., Maes,P.	KU Leuven, Microbiology, Immunology and Transplantation	Belgium		2022/6/29	2023/5/29	dsDNA
OP415261.1	GenBank					Monkeypox virus	Orthopoxvirus monkeypox	Orthopoxvirus	Poxviridae	B.1	IIb	MPX_1bN2W6_9000321		Monkeypox virus isolate MPX_1bN2W6_9000321, complete genome	197205	complete	United Kingdom	United Kingdom		Homo sapiens		Groves,N., Osman,K.L., Lewandowski,K.S., Carter,D.P., Pullan,S.T., Myers,R., Vipond,R., Chand,M.	UKHSA, Research and Evaluation			Aug-22	2022/9/12	dsDNA
OQ419036.1	GenBank				PRJNA949682	Monkeypox virus	Orthopoxvirus monkeypox	Orthopoxvirus	Poxviridae	B.1	IIb	NY-NYCPHL-000547		Monkeypox virus isolate NY-NYCPHL-000547, complete genome	195656	complete	USA: NY, New York City	USA	NY	Homo sapiens		Wang,J.C., Amin,H.S., Clabby,T.T., Taki,F., Su,M., Rahat,A., De La Cruz,N., Olsen,A., Thi,C., Silver,S., Akther,S., Chowdhury,M., Omoregie,E., Hughes,S.	NYC Department of Health and Mental Hygiene, Public Health Laboratory	USA		Jul-22	2023/2/15	dsDNA
OP215228.1	GenBank					Monkeypox virus	Orthopoxvirus monkeypox	Orthopoxvirus	Poxviridae	B.1	IIb	MPXV/Germany/2022/RKI249		Monkeypox virus isolate MPXV/Germany/2022/RKI249	197139	complete	Germany	Germany		Homo sapiens	swab	Brinkmann,A., Kohl,C., Pape,K., Uddin,S., Schrick,L., Michel,J., Jessen,H., Schaade,L., Nitsche,A.	Robert Koch Institute, Centre for Biological Threats, Highly Pathogenic Viruses	Germany		Aug-22	2022/8/17	dsDNA
OQ503749.1	GenBank		SRR23575100	SAMN33399587	PRJNA862948	Monkeypox virus	Orthopoxvirus monkeypox	Orthopoxvirus	Poxviridae	B.1	IIb	MpxV/human/USA/WA-UW-113297/2022		Monkeypox virus isolate MpxV/human/USA/WA-UW-113297/2022, complete genome	197202	complete	USA: WA	USA	WA	Homo sapiens		Sereewit,J., Xie,H., Roychoudhury,P., Greninger,A.L.	UW Virology, Laboratory Medicine	USA		Nov-22	2023/2/28	dsDNA
OP339851.1	GenBank					Monkeypox virus	Orthopoxvirus monkeypox	Orthopoxvirus	Poxviridae	B.1	IIb	MPXV/Germany/2022/RKI294		Monkeypox virus isolate MPXV/Germany/2022/RKI294, complete genome	197139	complete	Germany	Germany		Homo sapiens	swab	Brinkmann,A., Kohl,C., Uddin,S., Pape,K., Schrick,L., Michel,J., Schaade,L., Nitsche,A.	Robert Koch Institute, Centre for Biological Threats, Highly Pathogenic Viruses	Germany		Aug-22	2022/8/30	dsDNA
OP019275.1	GenBank					Monkeypox virus	Orthopoxvirus monkeypox	Orthopoxvirus	Poxviridae	B.1	IIb	hMPXV/Austria/MUW1525179/2022		Monkeypox virus isolate hMPXV/Austria/MUW1525179/2022, complete genome	197199	complete	Austria	Austria		Homo sapiens		Camp,J.V., Redlberger-Fritz,M., Aberle,S.W.	Medical University of Vienna, Center for Virology	Austria		2022/6/10	2022/7/19	dsDNA
OP837339.1	GenBank					Monkeypox virus	Orthopoxvirus monkeypox	Orthopoxvirus	Poxviridae	B.1	IIb	MPXV/Germany/2022/RKI577		Monkeypox virus isolate MPXV/Germany/2022/RKI577, complete genome	197139	complete	Germany	Germany		Homo sapiens	swab	Brinkmann,A., Kohl,C., Pape,K., Schrick,L., Michel,J., Schaade,L., Nitsche,A.	Robert Koch Institute, Centre for Biological Threats, Highly Pathogenic Viruses	Germany		Jun-22	2022/11/16	dsDNA
OP018606.1	GenBank					Monkeypox virus	Orthopoxvirus monkeypox	Orthopoxvirus	Poxviridae	B.1.1	IIb	MPXV/Germany/2022/RKI184		Monkeypox virus isolate MPXV/Germany/2022/RKI184, complete genome	197139	complete	Germany	Germany		Homo sapiens	swab	Brinkmann,A., Kohl,C., Pape,K., Uddin,S., Schrick,L., Michel,J., Schaade,L., Nitsche,A.	Robert Koch Institute, Centre for Biological Threats, Highly Pathogenic Viruses	Germany		Jul-22	2022/7/19	dsDNA
OP743955.1	GenBank		SRR22085349	SAMN31509938	PRJNA862948	Monkeypox virus	Orthopoxvirus monkeypox	Orthopoxvirus	Poxviridae	B.1.1	IIb	MpxV/human/USA/WA-UW-089756/2022		Monkeypox virus isolate MpxV/human/USA/WA-UW-089756/2022, complete genome	197203	complete	USA: WA	USA	WA	Homo sapiens		Sereewit,J., Xie,H., Roychoudhury,P., Greninger,A.L.	UW Virology, Laboratory Medicine			Aug-22	2022/10/31	dsDNA
OP523998.1	GenBank					Monkeypox virus	Orthopoxvirus monkeypox	Orthopoxvirus	Poxviridae	B.1.1	IIb	MPXV/Germany/2022/RKI395		Monkeypox virus isolate MPXV/Germany/2022/RKI395, complete genome	197140	complete	Germany	Germany		Homo sapiens	swab	Brinkmann,A., Kohl,C., Pape,K., Schrick,L., Michel,J., Schaade,L., Nitsche,A.	Robert Koch Institute, Centre for Biological Threats, Highly Pathogenic Viruses	Germany		Sep-22	2022/9/26	dsDNA
OP415258.1	GenBank					Monkeypox virus	Orthopoxvirus monkeypox	Orthopoxvirus	Poxviridae	B.1.1	IIb	MPX_XAF7gk_9000317		Monkeypox virus isolate MPX_XAF7gk_9000317, complete genome	197194	complete	United Kingdom	United Kingdom		Homo sapiens	lesion	Groves,N., Osman,K.L., Lewandowski,K.S., Carter,D.P., Pullan,S.T., Myers,R., Vipond,R., Chand,M.	UKHSA, Research and Evaluation			Aug-22	2022/9/12	dsDNA
ON853655.1	GenBank					Monkeypox virus	Orthopoxvirus monkeypox	Orthopoxvirus	Poxviridae	B.1.1	IIb	MPXV/Germany/2022/RKI088		Monkeypox virus isolate MPXV/Germany/2022/RKI088, complete genome	197140	complete	Germany	Germany		Homo sapiens	swab	Brinkmann,A., Kohl,C., Uddin,S., Pape,K., Schrick,L., Michel,J., Jessen,H., Schaade,L., Nitsche,A.	Robert Koch Institute, Centre for Biological Threats, Highly Pathogenic Viruses	Germany		Jun-22	2022/6/27	dsDNA
OQ427120.1	GenBank			SAMN33025057	PRJNA849962	Monkeypox virus	Orthopoxvirus monkeypox	Orthopoxvirus	Poxviridae	B.1.1	IIb	MPXV_USA_2022_OR0007		Monkeypox virus isolate MPXV_USA_2022_OR0007, complete genome	197213	complete	USA:OR	USA	OR	Homo sapiens		Gigante,C., Cogswell,K., Zhao,H., Batra,D., Hetrick,E., Howard,D., Kovar,L., Seabolt,M., Morrison,S., Desch,M., Knipe,K., Weigand,M., Sheth,M., Burgin,A., Burroughs,M., Lee,J., Wilkins,K., McCollum,A., Hutson,C., Davidson,W., Rao,A., Grenz,L., Li,Y.	CDC, DHCPP-PRB	USA		Jun-22	2023/2/18	dsDNA
ON813266.2	GenBank					Monkeypox virus	Orthopoxvirus monkeypox	Orthopoxvirus	Poxviridae	B.1.1	IIb	MPXV/Germany/2022/RKI056		Monkeypox virus isolate MPXV/Germany/2022/RKI056, complete genome	197140	complete	Germany	Germany		Homo sapiens	swab	Brinkmann,A., Kohl,C., Uddin,S., Pape,K., Schrick,L., Michel,J., Schaade,L., Nitsche,A.	Robert Koch Institute, Centre for Biological Threats, Highly Pathogenic Viruses	Germany		Jun-22	2022/6/22	dsDNA
OP018591.1	GenBank					Monkeypox virus	Orthopoxvirus monkeypox	Orthopoxvirus	Poxviridae	B.1.1	IIb	MPXV/Germany/2022/RKI183		Monkeypox virus isolate MPXV/Germany/2022/RKI183, complete genome	197139	complete	Germany	Germany		Homo sapiens	swab	Brinkmann,A., Kohl,C., Pape,K., Uddin,S., Schrick,L., Michel,J., Jessen,H., Schaade,L., Nitsche,A.	Robert Koch Institute, Centre for Biological Threats, Highly Pathogenic Viruses	Germany		Jul-22	2022/7/19	dsDNA
OP484684.1	GenBank					Monkeypox virus	Orthopoxvirus monkeypox	Orthopoxvirus	Poxviridae	B.1.1	IIb	MPXV/Germany/2022/RKI363		Monkeypox virus isolate MPXV/Germany/2022/RKI363, complete genome	197139	complete	Germany	Germany		Homo sapiens	swab	Brinkmann,A., Kohl,C., Pape,K., Uddin,S., Schrick,L., Michel,J., Schaade,L., Nitsche,A.	Robert Koch Institute, Centre for Biological Threats, Highly Pathogenic Viruses	Germany		Sep-22	2022/9/21	dsDNA
OP225960.1	GenBank		SRR21676870	SAMN30323034	PRJNA849962	Monkeypox virus	Orthopoxvirus monkeypox	Orthopoxvirus	Poxviridae	B.1.1	IIb	MPXV_USA_2022_NY0013		Monkeypox virus isolate MPXV_USA_2022_NY0013, complete genome	197152	complete	USA: NY	USA	NY	Homo sapiens		Gigante,C.M., Hughes,S., Seabolt,M.H., Zhao,H., Wilkins,K., McCollum,A., Hutson,C., Davidson,W., Rao,A., Baumgartner,J., Li,Y.	CDC, DHCPP-PRB	USA		Jun-22	2022/8/16	dsDNA
ON694337.1	GenBank					Monkeypox virus	Orthopoxvirus monkeypox	Orthopoxvirus	Poxviridae	B.1.1	IIb	MPXV/Germany/2022/RKI020		Monkeypox virus isolate MPXV/Germany/2022/RKI020, complete genome	197340	complete	Germany	Germany		Homo sapiens	swab	Brinkmann,A., Kohl,C., Uddin,S., Pape,K., Schrick,L., Michel,J., Schaade,L., Nitsche,A.	Robert Koch Institute, Centre for Biological Threats, Highly Pathogenic Viruses	Germany		May-22	2022/6/7	dsDNA
OP752108.1	GenBank		SRR22110847	SAMN31536888	PRJNA849962	Monkeypox virus	Orthopoxvirus monkeypox	Orthopoxvirus	Poxviridae	B.1.1	IIb	MPXV_USA_2022_NM0001		Monkeypox virus isolate MPXV_USA_2022_NM0001, complete genome	197049	complete	USA: NM	USA	NM	Homo sapiens		Gigante,C.M., Fisher,S., Zhao,H., Batra,D., Hetrick,E.E., Howard,D.T., Kovar,L., Seabolt,M.H., Morrison,S.S., Desch,M., Knipe,K., Weigand,M.R., Sheth,M., Burgin,A., Burroughs,M., Lee,J., Wilkins,K., McCollum,A., Hutson,C., Davidson,W., Rao,A., Siebert,M., Li,Y.	CDC, DHCPP-PRB	USA		Jul-22	2022/11/1	dsDNA
OR449649.1	GenBank					Monkeypox virus	Orthopoxvirus monkeypox	Orthopoxvirus	Poxviridae	B.1.1	IIb	MPXV/Germany/2022/ON/RKI935		Monkeypox virus isolate MPXV/Germany/2022/ON/RKI935, complete genome	190629	complete	Germany	Germany		Homo sapiens	swab	Brinkmann,A., Pape,K., Kohl,C., Schrick,L., Michel,J., Schaade,L., Nitsche,A.	Robert Koch Institute, Centre for Biological Threats, Highly Pathogenic Viruses	Germany		Jun-22	2023/8/22	dsDNA
OP604524.1	GenBank		SRR21851080	SAMN31228351	PRJNA849962	Monkeypox virus	Orthopoxvirus monkeypox	Orthopoxvirus	Poxviridae	B.1.1	IIb	MPXV_USA_2022_NV0003		Monkeypox virus isolate MPXV_USA_2022_NV0003, complete genome	197237	complete	USA: NV	USA	NV	Homo sapiens		Gigante,C.M., Buttery,E., Zhao,H., Batra,D., Hetrick,E.E., Howard,D.T., Kovar,L., Seabolt,M.H., Knipe,K., Burroughs,S., Lee,J., Wilkins,K., McCollum,A., Hutson,C., Davidson,W., Rao,A., Raman,D., Li,Y.	CDC, DHCPP-PRB	USA		Jul-22	2022/10/11	dsDNA
OP523990.1	GenBank					Monkeypox virus	Orthopoxvirus monkeypox	Orthopoxvirus	Poxviridae	B.1.1	IIb	MPXV/Germany/2022/RKI388		Monkeypox virus isolate MPXV/Germany/2022/RKI388, complete genome	197139	complete	Germany	Germany		Homo sapiens	swab	Brinkmann,A., Kohl,C., Pape,K., Schrick,L., Michel,J., Schaade,L., Nitsche,A.	Robert Koch Institute, Centre for Biological Threats, Highly Pathogenic Viruses	Germany		Sep-22	2022/9/26	dsDNA
OP715835.1	GenBank					Monkeypox virus	Orthopoxvirus monkeypox	Orthopoxvirus	Poxviridae	B.1.1	IIb	MPXV/Germany/2022/RKI555		Monkeypox virus isolate MPXV/Germany/2022/RKI555, complete genome	197140	complete	Germany	Germany		Homo sapiens	swab	Brinkmann,A., Kohl,C., Pape,K., Schrick,L., Michel,J., Schaade,L., Nitsche,A.	Robert Koch Institute, Centre for Biological Threats, Highly Pathogenic Viruses	Germany		Jul-22	2022/10/25	dsDNA
ON929085.1	GenBank					Monkeypox virus	Orthopoxvirus monkeypox	Orthopoxvirus	Poxviridae	B.1.1	IIb	MPXV/Germany/2022/RKI130		Monkeypox virus isolate MPXV/Germany/2022/RKI130, complete genome	197139	complete	Germany	Germany		Homo sapiens	swab	Brinkmann,A., Kohl,C., Pape,K., Uddin,S., Schrick,L., Michel,J., Schaade,L., Nitsche,A.	Robert Koch Institute, Centre for Biological Threats, Highly Pathogenic Viruses	Germany		Jul-22	2022/7/6	dsDNA
OP523980.1	GenBank					Monkeypox virus	Orthopoxvirus monkeypox	Orthopoxvirus	Poxviridae	B.1.1	IIb	MPXV/Germany/2022/RKI378		Monkeypox virus isolate MPXV/Germany/2022/RKI378, complete genome	197139	complete	Germany	Germany		Homo sapiens	swab	Brinkmann,A., Kohl,C., Pape,K., Schrick,L., Michel,J., Schaade,L., Nitsche,A.	Robert Koch Institute, Centre for Biological Threats, Highly Pathogenic Viruses	Germany		Sep-22	2022/9/26	dsDNA
OR146299.1	GenBank					Monkeypox virus	Orthopoxvirus monkeypox	Orthopoxvirus	Poxviridae	B.1.1	IIb	Z22IRL00150		Monkeypox virus isolate Z22IRL00150, complete genome	197125	complete	Ireland	Ireland		Homo sapiens		Gonzalez,G., Carr,M., Keane,P., O'Byrne,E., Banka,W., Keogan,B., Urtasuni,J., Dean,J., Hare,D., De Gascun,C.F., Crowley,B.	University College Dublin, National Virus Reference Laboratory	Ireland		2022/6/21	2024/7/31	dsDNA
OP484672.1	GenBank					Monkeypox virus	Orthopoxvirus monkeypox	Orthopoxvirus	Poxviridae	B.1.1	IIb	MPXV/Germany/2022/RKI351		Monkeypox virus isolate MPXV/Germany/2022/RKI351, complete genome	197140	complete	Germany	Germany		Homo sapiens	swab	Brinkmann,A., Kohl,C., Pape,K., Uddin,S., Schrick,L., Michel,J., Schaade,L., Nitsche,A.	Robert Koch Institute, Centre for Biological Threats, Highly Pathogenic Viruses	Germany		Sep-22	2022/9/21	dsDNA
OR146289.1	GenBank					Monkeypox virus	Orthopoxvirus monkeypox	Orthopoxvirus	Poxviridae	B.1.10	IIb	Z22IRL00644		Monkeypox virus isolate Z22IRL00644, complete genome	197095	complete	Ireland	Ireland		Homo sapiens		Gonzalez,G., Carr,M., Keane,P., O'Byrne,E., Banka,W., Keogan,B., Urtasuni,J., Dean,J., Hare,D., De Gascun,C.F., Crowley,B.	University College Dublin, National Virus Reference Laboratory	Ireland		2022/9/16	2024/7/31	dsDNA
OP484683.1	GenBank					Monkeypox virus	Orthopoxvirus monkeypox	Orthopoxvirus	Poxviridae	B.1.10	IIb	MPXV/Germany/2022/RKI362		Monkeypox virus isolate MPXV/Germany/2022/RKI362, complete genome	197140	complete	Germany	Germany		Homo sapiens	swab	Brinkmann,A., Kohl,C., Pape,K., Uddin,S., Schrick,L., Michel,J., Schaade,L., Nitsche,A.	Robert Koch Institute, Centre for Biological Threats, Highly Pathogenic Viruses	Germany		Sep-22	2022/9/21	dsDNA
OR146305.1	GenBank					Monkeypox virus	Orthopoxvirus monkeypox	Orthopoxvirus	Poxviridae	B.1.10	IIb	Z22IRL00139		Monkeypox virus isolate Z22IRL00139, complete genome	197126	complete	Ireland	Ireland		Homo sapiens		Gonzalez,G., Carr,M., Keane,P., O'Byrne,E., Banka,W., Keogan,B., Urtasuni,J., Dean,J., Hare,D., De Gascun,C.F., Crowley,B.	University College Dublin, National Virus Reference Laboratory	Ireland		2022/6/20	2024/7/31	dsDNA
OQ419006.1	GenBank				PRJNA949682	Monkeypox virus	Orthopoxvirus monkeypox	Orthopoxvirus	Poxviridae	B.1.10	IIb	NY-NYCPHL-000237		Monkeypox virus isolate NY-NYCPHL-000237, complete genome	195636	complete	USA: NY, New York City	USA	NY	Homo sapiens		Wang,J.C., Amin,H.S., Clabby,T.T., Taki,F., Su,M., Rahat,A., De La Cruz,N., Olsen,A., Thi,C., Silver,S., Akther,S., Chowdhury,M., Omoregie,E., Hughes,S.	NYC Department of Health and Mental Hygiene, Public Health Laboratory	USA		Jul-22	2023/2/15	dsDNA
OP205091.1	GenBank					Monkeypox virus	Orthopoxvirus monkeypox	Orthopoxvirus	Poxviridae	B.1.10	IIb	MPXV_UK_2022_9000103		Monkeypox virus isolate MPXV_UK_2022_9000103, complete genome	197205	complete	United Kingdom	United Kingdom		Homo sapiens		Groves,N., Osman,K.L., Lewandowski,K.S., Carter,D.P., Pullan,S.T., Myers,R., Vipond,R., Chand,M.	UKHSA, Research and Evaluation			2022/6/13	2022/8/11	dsDNA
OR146335.1	GenBank					Monkeypox virus	Orthopoxvirus monkeypox	Orthopoxvirus	Poxviridae	B.1.10	IIb	Z22IRL00291		Monkeypox virus isolate Z22IRL00291, complete genome	197128	complete	Ireland	Ireland		Homo sapiens		Gonzalez,G., Carr,M., Keane,P., O'Byrne,E., Banka,W., Keogan,B., Urtasuni,J., Dean,J., Hare,D., De Gascun,C.F., Crowley,B.	University College Dublin, National Virus Reference Laboratory	Ireland		2022/7/18	2024/7/31	dsDNA
OP215226.1	GenBank					Monkeypox virus	Orthopoxvirus monkeypox	Orthopoxvirus	Poxviridae	B.1.10	IIb	MPXV/Germany/2022/RKI241		Monkeypox virus isolate MPXV/Germany/2022/RKI241	197139	complete	Germany	Germany		Homo sapiens	swab	Brinkmann,A., Kohl,C., Pape,K., Uddin,S., Schrick,L., Michel,J., Jessen,H., Schaade,L., Nitsche,A.	Robert Koch Institute, Centre for Biological Threats, Highly Pathogenic Viruses	Germany		Aug-22	2022/8/17	dsDNA
OP484694.1	GenBank					Monkeypox virus	Orthopoxvirus monkeypox	Orthopoxvirus	Poxviridae	B.1.10	IIb	MPXV/Germany/2022/RKI373		Monkeypox virus isolate MPXV/Germany/2022/RKI373, complete genome	197139	complete	Germany	Germany		Homo sapiens	swab	Brinkmann,A., Kohl,C., Pape,K., Uddin,S., Schrick,L., Michel,J., Schaade,L., Nitsche,A.	Robert Koch Institute, Centre for Biological Threats, Highly Pathogenic Viruses	Germany		Sep-22	2022/9/21	dsDNA
OR146327.1	GenBank					Monkeypox virus	Orthopoxvirus monkeypox	Orthopoxvirus	Poxviridae	B.1.10	IIb	Z22IRL00284		Monkeypox virus isolate Z22IRL00284, complete genome	197128	complete	Ireland	Ireland		Homo sapiens		Gonzalez,G., Carr,M., Keane,P., O'Byrne,E., Banka,W., Keogan,B., Urtasuni,J., Dean,J., Hare,D., De Gascun,C.F., Crowley,B.	University College Dublin, National Virus Reference Laboratory	Ireland		2022/7/18	2024/7/31	dsDNA
ON602722.2	GenBank					Monkeypox virus	Orthopoxvirus monkeypox	Orthopoxvirus	Poxviridae	B.1.10	IIb	MPXV_FRA_2022_TLS67		Monkeypox virus isolate MPXV_FRA_2022_TLS67, complete genome	197103	complete	France	France		Homo sapiens		Croville,G., Walch,M., Guerin,J.-L., Rousset,S., Mansuy,J.-M., Pasquier,C., Izopet,J.	Universite de Toulouse, INRAE, ENVT, IHAP, VIRAL	France		May-22	2022/5/25	dsDNA
OR146315.1	GenBank					Monkeypox virus	Orthopoxvirus monkeypox	Orthopoxvirus	Poxviridae	B.1.10	IIb	Z22IRL00190		Monkeypox virus isolate Z22IRL00190, complete genome	197130	complete	Ireland	Ireland		Homo sapiens		Gonzalez,G., Carr,M., Keane,P., O'Byrne,E., Banka,W., Keogan,B., Urtasuni,J., Dean,J., Hare,D., De Gascun,C.F., Crowley,B.	University College Dublin, National Virus Reference Laboratory	Ireland		2022/6/28	2024/7/31	dsDNA
OP205110.1	GenBank					Monkeypox virus	Orthopoxvirus monkeypox	Orthopoxvirus	Poxviridae	B.1.10	IIb	MPXV_UK_2022_9000147		Monkeypox virus isolate MPXV_UK_2022_9000147, complete genome	197165	complete	United Kingdom	United Kingdom		Homo sapiens		Groves,N., Osman,K.L., Lewandowski,K.S., Carter,D.P., Pullan,S.T., Myers,R., Vipond,R., Chand,M.	UKHSA, Research and Evaluation			2022/6/14	2022/8/11	dsDNA
OP594193.1	GenBank					Monkeypox virus	Orthopoxvirus monkeypox	Orthopoxvirus	Poxviridae	B.1.10	IIb	MPXV/Germany/2022/RKI429		Monkeypox virus isolate MPXV/Germany/2022/RKI429, complete genome	197139	complete	Germany	Germany		Homo sapiens	swab	Brinkmann,A., Kohl,C., Pape,K., Schrick,L., Michel,J., Schaade,L., Nitsche,A.	Robert Koch Institute, Centre for Biological Threats, Highly Pathogenic Viruses	Germany		Sep-22	2022/10/6	dsDNA
OR464215.1	GenBank				PRJNA849962	Monkeypox virus	Orthopoxvirus monkeypox	Orthopoxvirus	Poxviridae	B.1.10	IIb	MPXV_USA_2022_DC0006		Monkeypox virus isolate MPXV_USA_2022_DC0006, complete genome	197161	complete	USA: DC	USA	DC	Homo sapiens		Gigante,C., Hauser,J., Zhao,H., Batra,D., Hetrick,E., Howard,D., Kovar,L., Seabolt,M., Morrison,S., Desch,M., Knipe,K., Weigand,M., Mcgrath,D., Takakuwa,J., Burgin,A., Burroughs,M., Lee,J., Wilkins,K., Mccollum,A., Hutson,C., Davidson,W., Rao,A., Mangla,A., Li,Y.	CDC, DHCPP-PRB	USA		Aug-22	2023/8/27	dsDNA
OP415264.1	GenBank					Monkeypox virus	Orthopoxvirus monkeypox	Orthopoxvirus	Poxviridae	B.1.10	IIb	MPX_Tga3e9_9000325		Monkeypox virus isolate MPX_Tga3e9_9000325, complete genome	197163	complete	United Kingdom	United Kingdom		Homo sapiens		Groves,N., Osman,K.L., Lewandowski,K.S., Carter,D.P., Pullan,S.T., Myers,R., Vipond,R., Chand,M.	UKHSA, Research and Evaluation			Aug-22	2022/9/12	dsDNA
OQ261707.1	GenBank					Monkeypox virus	Orthopoxvirus monkeypox	Orthopoxvirus	Poxviridae	B.1.10	IIb	ANT-LDSP-ANT-MPX-28354C		Monkeypox virus isolate ANT-LDSP-ANT-MPX-28354C, complete genome	197065	complete	Colombia: Antioquia	Colombia		Homo sapiens		Betancur,I.I.B., Velarde-Hoyos,C.-A.C.V., Gomez,R.R.G., Mercado-Reyes,M.M.R.	Laboratorio Departamental de Salud Publica de Antioquia, Antioquia	Colombia		2022/10/14	2023/1/22	dsDNA
OR464201.1	GenBank				PRJNA849962	Monkeypox virus	Orthopoxvirus monkeypox	Orthopoxvirus	Poxviridae	B.1.10	IIb	MPXV_USA_2022_NY0053		Monkeypox virus isolate MPXV_USA_2022_NY0053, complete genome	197150	complete	USA: NY	USA	NY	Homo sapiens		Gigante,C., Ruiz,V., Zhao,H., Batra,D., Hetrick,E., Howard,D., Kovar,L., Seabolt,M., Morrison,S., Desch,M., Knipe,K., Weigand,M., Mcgrath,D., Takakuwa,J., Burgin,A., Burroughs,M., Lee,J., Wilkins,K., Mccollum,A., Hutson,C., Davidson,W., Rao,A., Wang,J., Li,Y.	CDC, DHCPP-PRB	USA		Aug-22	2023/8/27	dsDNA
ON959143.1	GenBank					Monkeypox virus	Orthopoxvirus monkeypox	Orthopoxvirus	Poxviridae	B.1.10	IIb	MPX-96/Finland/2022		Monkeypox virus isolate MPX-96/Finland/2022, complete genome	197195	complete	Finland	Finland		Homo sapiens	swab	Kant,R., Smura,T., Vauhkonen,H., Vapalahti,O.	University of Helsinki, Department of Virology, Faculty of Medicine	Finland		2022/6/16	2022/7/11	dsDNA
OR464193.1	GenBank				PRJNA849962	Monkeypox virus	Orthopoxvirus monkeypox	Orthopoxvirus	Poxviridae	B.1.11	IIb	MPXV_USA_2022_NY0011		Monkeypox virus isolate MPXV_USA_2022_NY0011, complete genome	197158	complete	USA: NY	USA	NY	Homo sapiens		Gigante,C., Ruiz,V., Zhao,H., Batra,D., Hetrick,E., Howard,D., Kovar,L., Seabolt,M., Morrison,S., Desch,M., Knipe,K., Weigand,M., Mcgrath,D., Takakuwa,J., Burgin,A., Burroughs,M., Lee,J., Wilkins,K., Mccollum,A., Hutson,C., Davidson,W., Rao,A., Wang,J., Li,Y.	CDC, DHCPP-PRB	USA		Aug-22	2023/8/27	dsDNA
OP536702.2	GenBank					Monkeypox virus	Orthopoxvirus monkeypox	Orthopoxvirus	Poxviridae	B.1.11	IIb	MPXV-USA-IL-IDPH-041		Monkeypox virus isolate MPXV-USA-IL-IDPH-041, complete genome	197085	complete	USA: Illinois	USA	IL	Homo sapiens		Gagnon,K.T.	Southern Illinois University, Molecular Biology, Microbiology, and Biochemistry	USA		2022/6/21	2022/9/27	dsDNA
OP715789.1	GenBank		SRR22033831	SAMN31428930	PRJNA862948	Monkeypox virus	Orthopoxvirus monkeypox	Orthopoxvirus	Poxviridae	B.1.11	IIb	MpxV/human/USA/WA-UW-095695/2022		Monkeypox virus isolate MpxV/human/USA/WA-UW-095695/2022, complete genome	197207	complete	USA: WA	USA	WA	Homo sapiens		Sereewit,J., Xie,H., Roychoudhury,P., Greninger,A.L.	UW Virology, Laboratory Medicine	USA		Sep-22	2022/10/25	dsDNA
OP536712.2	GenBank					Monkeypox virus	Orthopoxvirus monkeypox	Orthopoxvirus	Poxviridae	B.1.11	IIb	MPXV-USA-IL-IDPH-051		Monkeypox virus isolate MPXV-USA-IL-IDPH-051, complete genome	197083	complete	USA: Illinois	USA	IL	Homo sapiens		Gagnon,K.T.	Southern Illinois University, Molecular Biology, Microbiology, and Biochemistry	USA		2022/6/24	2022/9/27	dsDNA
OQ721927.1	GenBank		SRR24016854	SAMN33986542	PRJNA849962	Monkeypox virus	Orthopoxvirus monkeypox	Orthopoxvirus	Poxviridae	B.1.11	IIb	MPXV_USA_2022_MO0005		Monkeypox virus isolate MPXV_USA_2022_MO0005, complete genome	197182	complete	USA:MO	USA	MO	Homo sapiens		Gigante,C., Cleavinger,K., Zhao,H., Batra,D., Hetrick,E., Howard,D., Kovar,L., Seabolt,M., Morrison,S., Desch,M., Knipe,K., Weigand,M., Cintron,R., Burgin,A., Burroughs,M., Lee,J., Wilkins,K., McCollum,A., Hutson,C., Davidson,W., Rao,A., Sinn,M., Li,Y.	CDC, DHCPP-PRB	USA		Sep-22	2023/4/5	dsDNA
OQ054222.1	GenBank		SRR22708682	SAMN32191525	PRJNA849962	Monkeypox virus	Orthopoxvirus monkeypox	Orthopoxvirus	Poxviridae	B.1.11	IIb	MPXV_USA_2022_IA0003		Monkeypox virus isolate MPXV_USA_2022_IA0003, complete genome	197159	complete	USA:IA	USA	IA	Homo sapiens		Gigante,C., Hottel,W., Zhao,H., Batra,D., Hetrick,E., Howard,D., Kovar,L., Seabolt,M., Morrison,S., Desch,M., Knipe,K., Weigand,M., Sheth,M., Burgin,A., Burroughs,M., Lee,J., Wilkins,K., McCollum,A., Hutson,C., Davidson,W., Rao,A., Nelson,M., Li,Y.	CDC, DHCPP-PRB	USA		Sep-22	2022/12/15	dsDNA
PQ686949.1	GenBank				PRJNA849962	Monkeypox virus	Orthopoxvirus monkeypox	Orthopoxvirus	Poxviridae	B.1.11	IIb	MPXV_USA_2022_WA0019		Monkeypox virus isolate MPXV_USA_2022_WA0019, complete genome	197452	complete	USA: WA	USA	WA	Homo sapiens		Gigante,C., Goldoft,M., Zhao,H., Batra,D., Hetrick,E., Howard,D., Kovar,L., Seabolt,M., Morrison,S., Desch,M., Knipe,K., Weigand,M., Mcgrath,D., Takakuwa,J., Burgin,A., Burroughs,M., Lee,J., Wilkins,K., Mccollum,A., Hutson,C., Davidson,W., Rao,A., White,S., Li,Y.	CDC, DHCPP-PRB	USA		Jul-22	2024/12/6	dsDNA
OQ702767.1	GenBank		SRR23930250	SAMN33844024	PRJNA849962	Monkeypox virus	Orthopoxvirus monkeypox	Orthopoxvirus	Poxviridae	B.1.11	IIb	MPXV_USA_2022_MN0012		Monkeypox virus isolate MPXV_USA_2022_MN0012, complete genome	197155	complete	USA:MN	USA	MN	Homo sapiens		Gigante,C., Ostadkar,R., Zhao,H., Batra,D., Hetrick,E., Howard,D., Kovar,L., Seabolt,M., Morrison,S., Desch,M., Knipe,K., Weigand,M., Cintron,R., Burgin,A., Burroughs,M., Lee,J., Wilkins,K., McCollum,A., Hutson,C., Davidson,W., Rao,A., Wang,X., Li,Y.	CDC, DHCPP-PRB	USA		Jul-22	2023/4/3	dsDNA
OP743975.1	GenBank		SRR22085336	SAMN31509958	PRJNA862948	Monkeypox virus	Orthopoxvirus monkeypox	Orthopoxvirus	Poxviridae	B.1.11	IIb	MpxV/human/USA/WA-UW-098297/2022		Monkeypox virus isolate MpxV/human/USA/WA-UW-098297/2022, complete genome	197191	complete	USA: WA	USA	WA	Homo sapiens		Sereewit,J., Xie,H., Roychoudhury,P., Greninger,A.L.	UW Virology, Laboratory Medicine			Sep-22	2022/10/31	dsDNA
OR209310.1	GenBank				PRJNA849962	Monkeypox virus	Orthopoxvirus monkeypox	Orthopoxvirus	Poxviridae	B.1.11	IIb	MPXV_USA_2022_TX0052		Monkeypox virus isolate MPXV_USA_2022_TX0052, complete genome	197184	complete	USA:TX	USA	TX	Homo sapiens		Gigante,C., Kubin,G., Zhao,H., Batra,D., Hetrick,E., Howard,D., Kovar,L., Seabolt,M., Morrison,S., Desch,M., Knipe,K., Weigand,M., Cintron,R., Burgin,A., Burroughs,M., Lee,J., Wilkins,K., McCollum,A., Hutson,C., Davidson,W., Rao,A., White,S., Li,Y.	CDC, DHCPP-PRB	USA		Dec-22	2023/7/5	dsDNA
OP743980.1	GenBank		SRR22085331	SAMN31509963	PRJNA862948	Monkeypox virus	Orthopoxvirus monkeypox	Orthopoxvirus	Poxviridae	B.1.11	IIb	MpxV/human/USA/WA-UW-091162/2022		Monkeypox virus isolate MpxV/human/USA/WA-UW-091162/2022, complete genome	197207	complete	USA: WA	USA	WA	Homo sapiens		Sereewit,J., Xie,H., Roychoudhury,P., Greninger,A.L.	UW Virology, Laboratory Medicine			Sep-22	2022/10/31	dsDNA
OP603011.1	GenBank		SRR21837775	SAMN31207377	PRJNA849962	Monkeypox virus	Orthopoxvirus monkeypox	Orthopoxvirus	Poxviridae	B.1.11	IIb	MPXV_USA_2022_IN0005		Monkeypox virus isolate MPXV_USA_2022_IN0005, complete genome	197234	complete	USA: IN	USA	IN	Homo sapiens		Gigante,C.M., Culbertson,M., Zhao,H., Batra,D., Hetrick,E.E., Howard,D.T., Kovar,L., Seabolt,M.H., Weigand,M.R., Burroughs,M., Lee,J., Wilkins,K., McCollum,A., Hutson,C., Davidson,W., Rao,A., Pope,B., Li,Y.	CDC, DHCPP-PRB	USA		Jun-22	2022/10/10	dsDNA
OQ503768.1	GenBank		SRR23580682	SAMN33404495	PRJNA862948	Monkeypox virus	Orthopoxvirus monkeypox	Orthopoxvirus	Poxviridae	B.1.11	IIb	MpxV/human/USA/WA-UW-091191/2022		Monkeypox virus isolate MpxV/human/USA/WA-UW-091191/2022, complete genome	197207	complete	USA: WA	USA	WA	Homo sapiens		Sereewit,J., Xie,H., Roychoudhury,P., Greninger,A.L.	UW Virology, Laboratory Medicine	USA		Sep-22	2023/2/28	dsDNA
OP743968.1	GenBank		SRR22085344	SAMN31509951	PRJNA862948	Monkeypox virus	Orthopoxvirus monkeypox	Orthopoxvirus	Poxviridae	B.1.11	IIb	MpxV/human/USA/WA-UW-099479/2022		Monkeypox virus isolate MpxV/human/USA/WA-UW-099479/2022, complete genome	197207	complete	USA: WA	USA	WA	Homo sapiens		Sereewit,J., Xie,H., Roychoudhury,P., Greninger,A.L.	UW Virology, Laboratory Medicine			Sep-22	2022/10/31	dsDNA
OR209325.1	GenBank				PRJNA849962	Monkeypox virus	Orthopoxvirus monkeypox	Orthopoxvirus	Poxviridae	B.1.11	IIb	MPXV_USA_2022_NE0005		Monkeypox virus isolate MPXV_USA_2022_NE0005, complete genome	197175	complete	USA:NE	USA	NE	Homo sapiens		Li,C.M.	CDC, DHCPP-PRB	USA		Aug-22	2023/7/5	dsDNA
OQ121956.1	GenBank				PRJNA900277	Monkeypox virus	Orthopoxvirus monkeypox	Orthopoxvirus	Poxviridae	B.1.11	IIb	hMpxV/Human/USA/IL-RIPHL-MPXV_10012/2022		Monkeypox virus isolate hMpxV/Human/USA/IL-RIPHL-MPXV_10012/2022, complete genome	196445	complete	USA: IL, Chicago	USA	IL	Homo sapiens		Barbian,H., Green,S., Kunstman,K., Araujo Perez,F., Bobrovska,S., Hayden,M., Moore,N.	Rush University Meical Center, Regional Innovative Public Health Laboratory (RIPHL)	USA		2022/8/28	2022/12/27	dsDNA
OP536709.2	GenBank					Monkeypox virus	Orthopoxvirus monkeypox	Orthopoxvirus	Poxviridae	B.1.11	IIb	MPXV-USA-IL-IDPH-048		Monkeypox virus isolate MPXV-USA-IL-IDPH-048, complete genome	197083	complete	USA: Illinois	USA	IL	Homo sapiens		Gagnon,K.T.	Southern Illinois University, Molecular Biology, Microbiology, and Biochemistry	USA		2022/6/23	2022/9/27	dsDNA
OP392538.1	GenBank		SRR21524978	SAMN30797798	PRJNA862948	Monkeypox virus	Orthopoxvirus monkeypox	Orthopoxvirus	Poxviridae	B.1.11	IIb	MpxV/human/USA/WA-UW-081714/2022		Monkeypox virus isolate MpxV/human/USA/WA-UW-081714/2022, complete genome	197192	complete	USA: WA	USA	WA	Homo sapiens		Sereewit,J., Xie,H., Roychoudhury,P., Greninger,A.L.	UW Virology, Laboratory Medicine			Aug-22	2022/9/8	dsDNA
OR464206.1	GenBank				PRJNA849962	Monkeypox virus	Orthopoxvirus monkeypox	Orthopoxvirus	Poxviridae	B.1.11	IIb	MPXV_USA_2022_TN0020		Monkeypox virus isolate MPXV_USA_2022_TN0020, complete genome	197176	complete	USA: TN	USA	TN	Homo sapiens		Gigante,C., Thomas,L., Zhao,H., Batra,D., Hetrick,E., Howard,D., Kovar,L., Seabolt,M., Morrison,S., Desch,M., Knipe,K., Weigand,M., Mcgrath,D., Takakuwa,J., Burgin,A., Burroughs,M., Lee,J., Wilkins,K., Mccollum,A., Hutson,C., Davidson,W., Rao,A., Dunn,J., Li,Y.	CDC, DHCPP-PRB	USA		Dec-22	2023/8/27	dsDNA
OP743965.1	GenBank		SRR22085347	SAMN31509948	PRJNA862948	Monkeypox virus	Orthopoxvirus monkeypox	Orthopoxvirus	Poxviridae	B.1.11	IIb	MpxV/human/USA/WA-UW-090263/2022		Monkeypox virus isolate MpxV/human/USA/WA-UW-090263/2022, complete genome	197207	complete	USA: WA	USA	WA	Homo sapiens		Sereewit,J., Xie,H., Roychoudhury,P., Greninger,A.L.	UW Virology, Laboratory Medicine			Sep-22	2022/10/31	dsDNA
ON880540.1	GenBank			SAMN29420998	PRJNA846794	Monkeypox virus	Orthopoxvirus monkeypox	Orthopoxvirus	Poxviridae	B.1.12	IIb	MpxV/human/CAN/UN-NML-3342/2022		Monkeypox virus isolate MpxV/human/CAN/UN-NML-3342/2022, complete genome	197195	complete	Canada	Canada		Homo sapiens	swab	Duggan,A., Hole,D., Knox,N., Yadav,C., Haidl,E., Chapel,M., Domselaar,G.V., Fernando,L., Graham,M., Antonation,K., Audet,J., Hagan,M., Safronetz,D., Leung,A., Peters,G., Go,A., Laminman,V., Kaplen,B., Jolly,G., Charest,H., Levade,I., Fafard,J.	National Microbiology Laboratory, Public Health Agency of Canada	Canada		2022/6/1	2022/6/30	dsDNA
OP185711.1	GenBank		SRR21714206	SAMN30221458	PRJNA849962	Monkeypox virus	Orthopoxvirus monkeypox	Orthopoxvirus	Poxviridae	B.1.12	IIb	MPXV_USA_2022_NY0006		Monkeypox virus isolate MPXV_USA_2022_NY0006, complete genome	197189	complete	USA: NY	USA	NY	Homo sapiens		Gigante,C.M., Hughes,S., Seabolt,M.H., Zhao,H., Wilkins,K., McCollum,A., Hutson,C., Davidson,W., Rao,A., Baumgartner,J., Li,Y.	CDC, DHCPP-PRB	USA		Jun-22	2022/8/10	dsDNA
OP881955.1	GenBank		SRR22383424	SAMN31841331	PRJNA849962	Monkeypox virus	Orthopoxvirus monkeypox	Orthopoxvirus	Poxviridae	B.1.12	IIb	MPXV_USA_2022_VA0010		Monkeypox virus isolate MPXV_USA_2022_VA0010, complete genome	197166	complete	USA:VA	USA	VA	Homo sapiens		Gigante,C., Griffin-Thomas,L., Zhao,H., Batra,D., Hetrick,E., Howard,D., Kovar,L., Seabolt,M., Morrison,S., Desch,M., Knipe,K., Weigand,M., Sheth,M., Burgin,A., Burroughs,M., Lee,J., Wilkins,K., McCollum,A., Hutson,C., Davidson,W., Rao,A., Crain,J., Li,Y.	CDC, DHCPP-PRB	USA		Jul-22	2022/11/23	dsDNA
OP171925.2	GenBank			SAMN30198519		Monkeypox virus	Orthopoxvirus monkeypox	Orthopoxvirus	Poxviridae	B.1.12	IIb	MPXV22/human/USA-NE-75		Monkeypox virus isolate MPXV22/human/USA-NE-75, complete genome	197182	complete	USA: Nebraska	USA	NE	Homo sapiens		Tegomoh,B., Cross,S.T., Chapman,R.C., Bernhard,K., McCutchen,E.L., Fauver,J.R., Pratt,C.B., Warden,D.E., Iwen,P.C., Donahue,M., Wiley,M.R.	University of Nebraska Medical Center, Environmental, Agricultural, and Occupational Health	USA		2022/7/25	2022/8/8	dsDNA
OP270022.1	GenBank			SAMN30349449	PRJNA846794	Monkeypox virus	Orthopoxvirus monkeypox	Orthopoxvirus	Poxviridae	B.1.12	IIb	MpxV/human/CAN/UN-NML-3972/2022		Monkeypox virus isolate MpxV/human/CAN/UN-NML-3972/2022, complete genome	197178	complete	Canada	Canada		Homo sapiens		Duggan,A., Hole,D., Yadav,C., Knox,N., Tyler,A., Haidl,E., Chapel,M., Domselaar,G.V., Graham,M., Audet,J., Fernando,L., Hagan,M., Safronetz,D., Leung,A., Peters,G., Go,A., Laminman,V., Kaplen,B., Antonation,K., Griffiths,E., Jolly,G., Charest,H., Levade,I., Fafard,J.	National Microbiology Laboratory, Public Health Agency of Canada	Canada		2022/7/4	2022/8/22	dsDNA
OR464195.1	GenBank				PRJNA849962	Monkeypox virus	Orthopoxvirus monkeypox	Orthopoxvirus	Poxviridae	B.1.12	IIb	MPXV_USA_2022_NY0047		Monkeypox virus isolate MPXV_USA_2022_NY0047, complete genome	197152	complete	USA: NY	USA	NY	Homo sapiens		Gigante,C., Ruiz,V., Zhao,H., Batra,D., Hetrick,E., Howard,D., Kovar,L., Seabolt,M., Morrison,S., Desch,M., Knipe,K., Weigand,M., Mcgrath,D., Takakuwa,J., Burgin,A., Burroughs,M., Lee,J., Wilkins,K., Mccollum,A., Hutson,C., Davidson,W., Rao,A., Wang,J., Li,Y.	CDC, DHCPP-PRB	USA		Aug-22	2023/8/27	dsDNA
OP378701.1	GenBank		SRR21684350	SAMN30652172	PRJNA849962	Monkeypox virus	Orthopoxvirus monkeypox	Orthopoxvirus	Poxviridae	B.1.12	IIb	MPXV_USA_2022_NY0028		Monkeypox virus isolate MPXV_USA_2022_NY0028, complete genome	197029	complete	USA: NY	USA	NY	Homo sapiens		Gigante,C.M., Hughes,S., Zhao,H., Batra,D., Hetrick,E.E., Howard,D.T., Kovar,L., Seabolt,M.H., Weigand,M.R., Burroughs,M., Lee,J., Wilkins,K., McCollum,A., Hutson,C., Davidson,W., Rao,A., Baumgartner,J., Li,Y.	CDC, DHCPP-PRB	USA		Jun-22	2022/9/6	dsDNA
OP171919.2	GenBank			SAMN30198513		Monkeypox virus	Orthopoxvirus monkeypox	Orthopoxvirus	Poxviridae	B.1.12	IIb	MPXV22/human/USA-NE-25		Monkeypox virus isolate MPXV22/human/USA-NE-25, complete genome	197182	complete	USA: Nebraska	USA	NE	Homo sapiens		Tegomoh,B., Cross,S.T., Chapman,R.C., Bernhard,K., McCutchen,E.L., Fauver,J.R., Pratt,C.B., Warden,D.E., Iwen,P.C., Donahue,M., Wiley,M.R.	University of Nebraska Medical Center, Environmental, Agricultural, and Occupational Health	USA		2022/6/25	2022/8/8	dsDNA
OP303791.1	GenBank		SRR21676854	SAMN30467543	PRJNA849962	Monkeypox virus	Orthopoxvirus monkeypox	Orthopoxvirus	Poxviridae	B.1.12	IIb	MPXV_USA_2022_NE0001		Monkeypox virus isolate MPXV_USA_2022_NE0001, complete genome	197172	complete	USA: NE	USA	NE	Homo sapiens		Gigante,C.M., Iwen,P.C., Zhao,H., Batra,D., Hetrick,E.E., Howard,D.T., Kovar,L., Seabolt,M.H., Weigand,M.R., Burroughs,M.S., Lee,J., Wilkins,K., McCollum,A., Hutson,C., Davidson,W., Rao,A., Donahue,M., Li,Y.	CDC, DHCPP-PRB	USA		Jun-22	2022/8/26	dsDNA
PV034562.1	GenBank					Monkeypox virus	Orthopoxvirus monkeypox	Orthopoxvirus	Poxviridae	B.1.12	IIb	hMPXV/P7/2022		Monkeypox virus isolate hMPXV/P7/2022, complete genome	197241	complete	Italy: Emilia-Romagna	Italy		Homo sapiens	lesion	Mistral De Pascali,A., Ingletto,L., Brandolini,M., Turba,M.E., Rocchi,E., Tarozzi,M., Gentilini,F., Rossini,G., Lazzarotto,T., Dionisi,L., Colosimo,C., Gatti,G., Guerra,M., Zannoli,S., Dirani,G., Cricca,M., Castellani,G., Sambri,V., Scagliarini,A.	Alma Mater Studiorum - University of Bologna, Department of Medical and Surgical Sciences (DIMEC)	Italy		2022/6/27	2025/1/30	dsDNA
OQ419024.1	GenBank				PRJNA949682	Monkeypox virus	Orthopoxvirus monkeypox	Orthopoxvirus	Poxviridae	B.1.12	IIb	NY-NYCPHL-000516		Monkeypox virus isolate NY-NYCPHL-000516, complete genome	195651	complete	USA: NY, New York City	USA	NY	Homo sapiens		Wang,J.C., Amin,H.S., Clabby,T.T., Taki,F., Su,M., Rahat,A., De La Cruz,N., Olsen,A., Thi,C., Silver,S., Akther,S., Chowdhury,M., Omoregie,E., Hughes,S.	NYC Department of Health and Mental Hygiene, Public Health Laboratory	USA		Jul-22	2023/2/15	dsDNA
OR464205.1	GenBank				PRJNA849962	Monkeypox virus	Orthopoxvirus monkeypox	Orthopoxvirus	Poxviridae	B.1.12	IIb	MPXV_USA_2022_PA0003		Monkeypox virus isolate MPXV_USA_2022_PA0003, complete genome	197157	complete	USA: PA	USA	PA	Homo sapiens		Gigante,C., Xia,D., Zhao,H., Batra,D., Hetrick,E., Howard,D., Kovar,L., Seabolt,M., Morrison,S., Desch,M., Knipe,K., Weigand,M., Mcgrath,D., Takakuwa,J., Burgin,A., Burroughs,M., Lee,J., Wilkins,K., Mccollum,A., Hutson,C., Davidson,W., Rao,A., Plipat,N., Li,Y.	CDC, DHCPP-PRB	USA		Aug-22	2023/8/27	dsDNA
OR759170.1	GenBank					Monkeypox virus	Orthopoxvirus monkeypox	Orthopoxvirus	Poxviridae	B.1.12	IIb	hMpxV/Canada/ON-PHOL082/2022		Monkeypox virus isolate hMpxV/Canada/ON-PHOL082/2022, complete genome	196760	complete	Canada: ON	Canada		Homo sapiens		Isabel,S., Eshaghi,A., Duvvuri,V.R., Gubbay,J.B., Cronin,K., Li,A., Hasso,M., Clark,S.T., Hopkins,J.P., Patel,S.N., Braukmann,T.W.A.	Public Health Ontario, Microbiology and Laboratory Science	Canada		2022/8/1	2023/11/8	dsDNA
OP524001.1	GenBank					Monkeypox virus	Orthopoxvirus monkeypox	Orthopoxvirus	Poxviridae	B.1.12	IIb	MPXV/Germany/2022/RKI399		Monkeypox virus isolate MPXV/Germany/2022/RKI399, complete genome	197143	complete	Germany	Germany		Homo sapiens	swab	Brinkmann,A., Kohl,C., Pape,K., Schrick,L., Michel,J., Schaade,L., Nitsche,A.	Robert Koch Institute, Centre for Biological Threats, Highly Pathogenic Viruses	Germany		Sep-22	2022/9/26	dsDNA
OR464203.1	GenBank				PRJNA849962	Monkeypox virus	Orthopoxvirus monkeypox	Orthopoxvirus	Poxviridae	B.1.12	IIb	MPXV_USA_2022_NY0055		Monkeypox virus isolate MPXV_USA_2022_NY0055, complete genome	197159	complete	USA: NY	USA	NY	Homo sapiens		Gigante,C., Ruiz,V., Zhao,H., Batra,D., Hetrick,E., Howard,D., Kovar,L., Seabolt,M., Morrison,S., Desch,M., Knipe,K., Weigand,M., Mcgrath,D., Takakuwa,J., Burgin,A., Burroughs,M., Lee,J., Wilkins,K., Mccollum,A., Hutson,C., Davidson,W., Rao,A., Wang,J., Li,Y.	CDC, DHCPP-PRB	USA		Aug-22	2023/8/27	dsDNA
OQ419037.1	GenBank				PRJNA949682	Monkeypox virus	Orthopoxvirus monkeypox	Orthopoxvirus	Poxviridae	B.1.12	IIb	NY-NYCPHL-000554		Monkeypox virus isolate NY-NYCPHL-000554, complete genome	195656	complete	USA: NY, New York City	USA	NY	Homo sapiens		Wang,J.C., Amin,H.S., Clabby,T.T., Taki,F., Su,M., Rahat,A., De La Cruz,N., Olsen,A., Thi,C., Silver,S., Akther,S., Chowdhury,M., Omoregie,E., Hughes,S.	NYC Department of Health and Mental Hygiene, Public Health Laboratory	USA		Jul-22	2023/2/15	dsDNA
OQ419087.1	GenBank				PRJNA949682	Monkeypox virus	Orthopoxvirus monkeypox	Orthopoxvirus	Poxviridae	B.1.12	IIb	NY-NYCPHL-001187		Monkeypox virus isolate NY-NYCPHL-001187, complete genome	195646	complete	USA: NY, New York City	USA	NY	Homo sapiens		Wang,J.C., Amin,H.S., Clabby,T.T., Taki,F., Su,M., Rahat,A., De La Cruz,N., Olsen,A., Thi,C., Silver,S., Akther,S., Chowdhury,M., Omoregie,E., Hughes,S.	NYC Department of Health and Mental Hygiene, Public Health Laboratory	USA		Jan-23	2023/2/15	dsDNA
OP415206.1	GenBank					Monkeypox virus	Orthopoxvirus monkeypox	Orthopoxvirus	Poxviridae	B.1.12	IIb	MPX_BhVKjm_9000232		Monkeypox virus isolate MPX_BhVKjm_9000232, complete genome	197168	complete	United Kingdom	United Kingdom		Homo sapiens		Groves,N., Osman,K.L., Lewandowski,K.S., Carter,D.P., Pullan,S.T., Myers,R., Vipond,R., Chand,M.	UKHSA, Research and Evaluation			Jul-22	2022/9/12	dsDNA
OQ419088.1	GenBank				PRJNA949682	Monkeypox virus	Orthopoxvirus monkeypox	Orthopoxvirus	Poxviridae	B.1.12	IIb	NY-NYCPHL-001188		Monkeypox virus isolate NY-NYCPHL-001188, complete genome	195655	complete	USA: NY, New York City	USA	NY	Homo sapiens		Wang,J.C., Amin,H.S., Clabby,T.T., Taki,F., Su,M., Rahat,A., De La Cruz,N., Olsen,A., Thi,C., Silver,S., Akther,S., Chowdhury,M., Omoregie,E., Hughes,S.	NYC Department of Health and Mental Hygiene, Public Health Laboratory	USA		Jan-23	2023/2/15	dsDNA
OQ419047.1	GenBank				PRJNA949682	Monkeypox virus	Orthopoxvirus monkeypox	Orthopoxvirus	Poxviridae	B.1.12	IIb	NY-NYCPHL-000612		Monkeypox virus isolate NY-NYCPHL-000612, complete genome	195629	complete	USA: NY, New York City	USA	NY	Homo sapiens		Wang,J.C., Amin,H.S., Clabby,T.T., Taki,F., Su,M., Rahat,A., De La Cruz,N., Olsen,A., Thi,C., Silver,S., Akther,S., Chowdhury,M., Omoregie,E., Hughes,S.	NYC Department of Health and Mental Hygiene, Public Health Laboratory	USA		Aug-22	2023/2/15	dsDNA
OQ320456.1	GenBank		SRR23195210	SAMN32878804	PRJNA849962	Monkeypox virus	Orthopoxvirus monkeypox	Orthopoxvirus	Poxviridae	B.1.13	IIb	MPXV_USA_2022_KS0004		Monkeypox virus isolate MPXV_USA_2022_KS0004, complete genome	197210	complete	USA:KS	USA	KS	Homo sapiens		Gigante,C., Bradley,A., Zhao,H., Batra,D., Hetrick,E., Howard,D., Kovar,L., Seabolt,M., Morrison,S., Desch,M., Knipe,K., Sheth,M.R., Burgin,A., Burroughs,M., Lee,J., Wilkins,K., McCollum,A., Hutson,C., Davidson,W., Rao,A., Anderson,J., Li,Y.	CDC, DHCPP-PRB	USA		Oct-22	2023/1/30	dsDNA
OP743957.1	GenBank		SRR22085327	SAMN31509940	PRJNA862948	Monkeypox virus	Orthopoxvirus monkeypox	Orthopoxvirus	Poxviridae	B.1.13	IIb	MpxV/human/USA/OH-UW-080634/2022		Monkeypox virus isolate MpxV/human/USA/OH-UW-080634/2022, complete genome	197205	complete	USA: OH	USA	OH	Homo sapiens		Sereewit,J., Xie,H., Roychoudhury,P., Greninger,A.L.	UW Virology, Laboratory Medicine			Aug-22	2022/10/31	dsDNA
OP169337.1	GenBank		SRR20913444	SAMN30174634	PRJNA862948	Monkeypox virus	Orthopoxvirus monkeypox	Orthopoxvirus	Poxviridae	B.1.13	IIb	MpxV/human/USA/OH-UW-079847/2022		Monkeypox virus isolate MpxV/human/USA/OH-UW-079847/2022, complete genome	197176	complete	USA: OH	USA	OH	Homo sapiens		Sereewit,J., Xie,H., Roychoudhury,P., Greninger,A.L.	UW Virology, Laboratory Medicine	USA		Jul-22	2022/8/8	dsDNA
OR160418.1	GenBank				PRJNA900277	Monkeypox virus	Orthopoxvirus monkeypox	Orthopoxvirus	Poxviridae	B.1.13	IIb	hMpxV/USA/IL-RIPHL-MPXV-052-0034/2023		Monkeypox virus isolate hMpxV/USA/IL-RIPHL-MPXV-052-0034/2023, complete genome	196441	complete	USA: IL, Chicago	USA	IL	Homo sapiens		Green,S., Kunstman,K., Barbian,H., Araujo Perez,F., Kittner,A., Bobrovska,S.	Rush University Meical Center, Regional Innovative Public Health Laboratory (RIPHL)	USA		2023/5/10	2023/6/27	dsDNA
OP603009.1	GenBank		SRR21837772	SAMN31207375	PRJNA849962	Monkeypox virus	Orthopoxvirus monkeypox	Orthopoxvirus	Poxviridae	B.1.13	IIb	MPXV_USA_2022_AZ0003		Monkeypox virus isolate MPXV_USA_2022_AZ0003, complete genome	197172	complete	USA: AZ	USA	AZ	Homo sapiens		Gigante,C.M., Francis,D., Zhao,H., Batra,D., Hetrick,E.E., Howard,D.T., Kovar,L., Seabolt,M.H., Weigand,M.R., Burroughs,M., Lee,J., Wilkins,K., McCollum,A., Hutson,C., Davidson,W., Rao,A., Escobar,J., Li,Y.	CDC, DHCPP-PRB	USA		Jul-22	2022/10/10	dsDNA
OP225966.1	GenBank		SRR21676876	SAMN30323031	PRJNA849962	Monkeypox virus	Orthopoxvirus monkeypox	Orthopoxvirus	Poxviridae	B.1.13	IIb	MPXV_USA_2022_IL0023		Monkeypox virus isolate MPXV_USA_2022_IL0023, complete genome	197147	complete	USA: IL	USA	IL	Homo sapiens		Gigante,C.M., Ghinai,I., Seabolt,M.H., Zhao,H., Wilkins,K., McCollum,A., Hutson,C., Davidson,W., Rao,A., Kerins,J., Li,Y.	CDC, DHCPP-PRB	USA		Jun-22	2022/8/16	dsDNA
OP303783.1	GenBank		SRR21676841	SAMN30467537	PRJNA849962	Monkeypox virus	Orthopoxvirus monkeypox	Orthopoxvirus	Poxviridae	B.1.13	IIb	MPXV_USA_2022_IL0028		Monkeypox virus isolate MPXV_USA_2022_IL0028, complete genome	197150	complete	USA: IL	USA	IL	Homo sapiens		Gigante,C.M., Ghinai,I., Zhao,H., Batra,D., Hetrick,E.E., Howard,D.T., Kovar,L., Seabolt,M.H., Weigand,M.R., Burroughs,M.S., Lee,J., Wilkins,K., McCollum,A., Hutson,C., Davidson,W., Rao,A., Kerins,J., Li,Y.	CDC, DHCPP-PRB	USA		Jun-22	2022/8/26	dsDNA
OP351285.2	GenBank					Monkeypox virus	Orthopoxvirus monkeypox	Orthopoxvirus	Poxviridae	B.1.13	IIb	MPXV22/human/USA-OK-86		Monkeypox virus isolate MPXV22/human/USA-OK-86, complete genome	197199	complete	USA: Oklahoma	USA	OK	Homo sapiens		Chapman,R.C., Bernhard,K., McCutchen,E.L., Fauver,J.R., O'Dell,J.X., Mannell,M., Wiley,M.R., Cross,S.T.	University of Nebraska Medical Center, Environmental, Agricultural, and Occupational Health	USA		2022/7/27	2022/9/1	dsDNA
OP303786.1	GenBank		SRR21676843	SAMN30467539	PRJNA849962	Monkeypox virus	Orthopoxvirus monkeypox	Orthopoxvirus	Poxviridae	B.1.13	IIb	MPXV_USA_2022_IL0040		Monkeypox virus isolate MPXV_USA_2022_IL0040, complete genome	197144	complete	USA: IL	USA	IL	Homo sapiens		Gigante,C.M., Ghinai,I., Zhao,H., Batra,D., Hetrick,E.E., Howard,D.T., Kovar,L., Seabolt,M.H., Weigand,M.R., Burroughs,M.S., Lee,J., Wilkins,K., McCollum,A., Hutson,C., Davidson,W., Rao,A., Kerins,J., Li,Y.	CDC, DHCPP-PRB	USA		Jun-22	2022/8/26	dsDNA
OR209321.1	GenBank				PRJNA849962	Monkeypox virus	Orthopoxvirus monkeypox	Orthopoxvirus	Poxviridae	B.1.13	IIb	MPXV_USA_2022_MN0014		Monkeypox virus isolate MPXV_USA_2022_MN0014, complete genome	197166	complete	USA:MN	USA	MN	Homo sapiens		Gigante,C., Ostadkar,R., Zhao,H., Batra,D., Hetrick,E., Howard,D., Kovar,L., Seabolt,M., Morrison,S., Desch,M., Knipe,K., Weigand,M., Cintron,R., Burgin,A., Burroughs,M., Lee,J., Wilkins,K., McCollum,A., Hutson,C., Davidson,W., Rao,A., Wang,X., Li,Y.	CDC, DHCPP-PRB	USA		Jul-22	2023/7/5	dsDNA
OP536738.2	GenBank					Monkeypox virus	Orthopoxvirus monkeypox	Orthopoxvirus	Poxviridae	B.1.13	IIb	MPXV-USA-IL-IDPH-077		Monkeypox virus isolate MPXV-USA-IL-IDPH-077, complete genome	197084	complete	USA: Illinois	USA	IL	Homo sapiens		Gagnon,K.T.	Southern Illinois University, Molecular Biology, Microbiology, and Biochemistry	USA		2022/7/1	2022/9/27	dsDNA
OP603010.1	GenBank		SRR21837774	SAMN31207379	PRJNA849962	Monkeypox virus	Orthopoxvirus monkeypox	Orthopoxvirus	Poxviridae	B.1.13	IIb	MPXV_USA_2022_MI0002		Monkeypox virus isolate MPXV_USA_2022_MI0002, complete genome	197173	complete	USA: MI	USA	MI	Homo sapiens		Gigante,C.M., Johnson,S., Zhao,H., Batra,D., Hetrick,E.E., Howard,D.T., Kovar,L., Seabolt,M.H., Weigand,M.R., Burroughs,M., Lee,J., Wilkins,K., McCollum,A., Hutson,C., Davidson,W., Rao,A., Riner,D., Li,Y.	CDC, DHCPP-PRB	USA		Jul-22	2022/10/10	dsDNA
OP536745.2	GenBank					Monkeypox virus	Orthopoxvirus monkeypox	Orthopoxvirus	Poxviridae	B.1.13	IIb	MPXV-USA-IL-IDPH-084		Monkeypox virus isolate MPXV-USA-IL-IDPH-084, complete genome	197084	complete	USA: Illinois	USA	IL	Homo sapiens		Gagnon,K.T.	Southern Illinois University, Molecular Biology, Microbiology, and Biochemistry	USA		2022/7/6	2022/9/27	dsDNA
OP536704.2	GenBank					Monkeypox virus	Orthopoxvirus monkeypox	Orthopoxvirus	Poxviridae	B.1.13	IIb	MPXV-USA-IL-IDPH-043		Monkeypox virus isolate MPXV-USA-IL-IDPH-043, complete genome	197083	complete	USA: Illinois	USA	IL	Homo sapiens		Gagnon,K.T.	Southern Illinois University, Molecular Biology, Microbiology, and Biochemistry	USA		2022/6/22	2022/9/27	dsDNA
OP536731.2	GenBank					Monkeypox virus	Orthopoxvirus monkeypox	Orthopoxvirus	Poxviridae	B.1.13	IIb	MPXV-USA-IL-IDPH-070		Monkeypox virus isolate MPXV-USA-IL-IDPH-070, complete genome	197084	complete	USA: Illinois	USA	IL	Homo sapiens		Gagnon,K.T.	Southern Illinois University, Molecular Biology, Microbiology, and Biochemistry	USA		2022/6/30	2022/9/27	dsDNA
OP351281.2	GenBank					Monkeypox virus	Orthopoxvirus monkeypox	Orthopoxvirus	Poxviridae	B.1.13	IIb	MPXV22/human/USA-OK-66		Monkeypox virus isolate MPXV22/human/USA-OK-66, complete genome	197199	complete	USA: Oklahoma	USA	OK	Homo sapiens		Chapman,R.C., Bernhard,K., McCutchen,E.L., Fauver,J.R., O'Dell,J.X., Mannell,M., Wiley,M.R., Cross,S.T.	University of Nebraska Medical Center, Environmental, Agricultural, and Occupational Health	USA		2022/7/22	2022/9/1	dsDNA
OP820455.1	GenBank				PRJNA900277	Monkeypox virus	Orthopoxvirus monkeypox	Orthopoxvirus	Poxviridae	B.1.13	IIb	hMpxV/Human/USA/IL-RIPHL-MPXV_10006/2022		Monkeypox virus isolate hMpxV/Human/USA/IL-RIPHL-MPXV_10006/2022, complete genome	196439	complete	USA: IL, Chicago	USA	IL	Homo sapiens		Barbian,H., Green,S., Kunstman,K., Araujo Perez,F., Bobrovska,S., Hayden,M., Moore,N.	Rush University Meical Center, Regional Innovative Public Health Laboratory (RIPHL)	USA		2022/8/8	2022/11/14	dsDNA
OP257254.1	GenBank		SRR21236092	SAMN30526448	PRJNA862948	Monkeypox virus	Orthopoxvirus monkeypox	Orthopoxvirus	Poxviridae	B.1.13	IIb	MpxV/human/USA/OH-UW-073812/2022		Monkeypox virus isolate MpxV/human/USA/OH-UW-073812/2022, complete genome	197176	complete	USA: OH	USA	OH	Homo sapiens		Sereewit,J., Xie,H., Roychoudhury,P., Greninger,A.L.	UW Virology, Laboratory Medicine	USA		Aug-22	2022/8/19	dsDNA
OP310053.1	GenBank		SRR21236133	SAMN30526411	PRJNA862948	Monkeypox virus	Orthopoxvirus monkeypox	Orthopoxvirus	Poxviridae	B.1.13	IIb	MpxV/human/USA/WA-UW-082670/2022		Monkeypox virus isolate MpxV/human/USA/WA-UW-082670/2022, complete genome	197176	complete	USA: WA	USA	WA	Homo sapiens		Sereewit,J., Xie,H., Roychoudhury,P., Greninger,A.L.	UW Virology, Laboratory Medicine	USA		Aug-22	2022/8/26	dsDNA
OP310050.1	GenBank		SRR21236136	SAMN30526408	PRJNA862948	Monkeypox virus	Orthopoxvirus monkeypox	Orthopoxvirus	Poxviridae	B.1.13	IIb	MpxV/human/USA/OH-UW-085701/2022		Monkeypox virus isolate MpxV/human/USA/OH-UW-085701/2022, complete genome	197176	complete	USA: OH	USA	OH	Homo sapiens		Sereewit,J., Xie,H., Roychoudhury,P., Greninger,A.L.	UW Virology, Laboratory Medicine	USA		Aug-22	2022/8/26	dsDNA
OP484667.1	GenBank					Monkeypox virus	Orthopoxvirus monkeypox	Orthopoxvirus	Poxviridae	B.1.14	IIb	MPXV/Germany/2022/RKI346		Monkeypox virus isolate MPXV/Germany/2022/RKI346, complete genome	197139	complete	Germany	Germany		Homo sapiens	swab	Brinkmann,A., Kohl,C., Pape,K., Uddin,S., Schrick,L., Michel,J., Schaade,L., Nitsche,A.	Robert Koch Institute, Centre for Biological Threats, Highly Pathogenic Viruses	Germany		Sep-22	2022/9/21	dsDNA
ON694342.1	GenBank					Monkeypox virus	Orthopoxvirus monkeypox	Orthopoxvirus	Poxviridae	B.1.14	IIb	MPXV/Germany/2022/RKI011		Monkeypox virus isolate MPXV/Germany/2022/RKI011, complete genome	197180	complete	Germany	Germany		Homo sapiens	swab	Brinkmann,A., Kohl,C., Uddin,S., Pape,K., Schrick,L., Michel,J., Schaade,L., Nitsche,A.	Robert Koch Institute, Centre for Biological Threats, Highly Pathogenic Viruses	Germany		May-22	2022/6/7	dsDNA
OP764616.1	GenBank					Monkeypox virus	Orthopoxvirus monkeypox	Orthopoxvirus	Poxviridae	B.1.14	IIb	MPXV/Germany/2022/RKI558		Monkeypox virus isolate MPXV/Germany/2022/RKI558, complete genome	197141	complete	Germany	Germany		Homo sapiens	swab	Brinkmann,A., Kohl,C., Pape,K., Schrick,L., Michel,J., Schaade,L., Nitsche,A.	Robert Koch Institute, Centre for Biological Threats, Highly Pathogenic Viruses	Germany		Jun-22	2022/11/3	dsDNA
OR035646.1	GenBank					Monkeypox virus	Orthopoxvirus monkeypox	Orthopoxvirus	Poxviridae	B.1.14	IIb	MPXV/UZ_REGA_40		Monkeypox virus isolate MPXV/UZ_REGA_40, complete genome	197483	complete	Belgium	Belgium		Homo sapiens		Wawina-Bokalanga,T., Vanmechelen,B., Logist,A.-S., Ysebaert,L., Verlinden,J., Horemans,M., Van Holm,B., Bloemen,M., Maes,P.	KU Leuven, Microbiology, Immunology and Transplantation	Belgium		2022/7/27	2023/5/29	dsDNA
OP837351.1	GenBank					Monkeypox virus	Orthopoxvirus monkeypox	Orthopoxvirus	Poxviridae	B.1.14	IIb	MPXV/Germany/2022/RKI589		Monkeypox virus isolate MPXV/Germany/2022/RKI589, complete genome	197139	complete	Germany	Germany		Homo sapiens	swab	Brinkmann,A., Kohl,C., Pape,K., Schrick,L., Michel,J., Schaade,L., Nitsche,A.	Robert Koch Institute, Centre for Biological Threats, Highly Pathogenic Viruses	Germany		Jun-22	2022/11/16	dsDNA
OP215265.1	GenBank					Monkeypox virus	Orthopoxvirus monkeypox	Orthopoxvirus	Poxviridae	B.1.14	IIb	MPXV/Germany/2022/RKI245		Monkeypox virus isolate MPXV/Germany/2022/RKI245	197139	complete	Germany	Germany		Homo sapiens	swab	Brinkmann,A., Kohl,C., Pape,K., Uddin,S., Schrick,L., Michel,J., Schaade,L., Nitsche,A.	Robert Koch Institute, Centre for Biological Threats, Highly Pathogenic Viruses	Germany		Aug-22	2022/8/17	dsDNA
OP626108.1	GenBank					Monkeypox virus	Orthopoxvirus monkeypox	Orthopoxvirus	Poxviridae	B.1.14	IIb	MPXV/Germany/2022/RKI470		Monkeypox virus isolate MPXV/Germany/2022/RKI470, complete genome	197140	complete	Germany	Germany		Homo sapiens	swab	Brinkmann,A., Kohl,C., Pape,K., Schrick,L., Michel,J., Schaade,L., Nitsche,A.	Robert Koch Institute, Centre for Biological Threats, Highly Pathogenic Viruses	Germany		Jul-22	2022/10/13	dsDNA
ON694330.1	GenBank					Monkeypox virus	Orthopoxvirus monkeypox	Orthopoxvirus	Poxviridae	B.1.14	IIb	MPXV/Germany/2022/RKI019		Monkeypox virus isolate MPXV/Germany/2022/RKI019, complete genome	197198	complete	Germany	Germany		Homo sapiens	swab	Brinkmann,A., Kohl,C., Uddin,S., Pape,K., Schrick,L., Michel,J., Jessen,H., Schaade,L., Nitsche,A.	Robert Koch Institute, Centre for Biological Threats, Highly Pathogenic Viruses	Germany		May-22	2022/6/7	dsDNA
OP018604.1	GenBank					Monkeypox virus	Orthopoxvirus monkeypox	Orthopoxvirus	Poxviridae	B.1.14	IIb	MPXV/Germany/2022/RKI179		Monkeypox virus isolate MPXV/Germany/2022/RKI179, complete genome	197140	complete	Germany	Germany		Homo sapiens	swab	Brinkmann,A., Kohl,C., Pape,K., Uddin,S., Schrick,L., Michel,J., Schaade,L., Nitsche,A.	Robert Koch Institute, Centre for Biological Threats, Highly Pathogenic Viruses	Germany		Jul-22	2022/7/19	dsDNA
ON959133.1	GenBank			SAMN30616451	PRJNA849962	Monkeypox virus	Orthopoxvirus monkeypox	Orthopoxvirus	Poxviridae	B.1.14	IIb	MPXV_USA_2022_NY002		Monkeypox virus isolate MPXV_USA_2022_NY002, complete genome	197771	complete	USA: NY	USA	NY	Homo sapiens		Gigante,C.M., Hughes,S., Seabolt,M.H., Zhao,H., Wilkins,K., Respress,J., Howard,D., Batra,D., McCollum,A., Hutson,C., Davidson,W., Rao,A., Baumgartner,J., Li,Y.	Centers for Disease Control and Prevention, Division of High-Consequence Pathogens and Pathology	USA		May-22	2022/7/11	dsDNA
OP837350.1	GenBank					Monkeypox virus	Orthopoxvirus monkeypox	Orthopoxvirus	Poxviridae	B.1.14	IIb	MPXV/Germany/2022/RKI588		Monkeypox virus isolate MPXV/Germany/2022/RKI588, complete genome	197139	complete	Germany	Germany		Homo sapiens	swab	Brinkmann,A., Kohl,C., Pape,K., Schrick,L., Michel,J., Schaade,L., Nitsche,A.	Robert Koch Institute, Centre for Biological Threats, Highly Pathogenic Viruses	Germany		Jun-22	2022/11/16	dsDNA
OP743966.1	GenBank		SRR22085346	SAMN31509949	PRJNA862948	Monkeypox virus	Orthopoxvirus monkeypox	Orthopoxvirus	Poxviridae	B.1.14	IIb	MpxV/human/USA/WA-UW-099102/2022		Monkeypox virus isolate MpxV/human/USA/WA-UW-099102/2022, complete genome	197203	complete	USA: WA	USA	WA	Homo sapiens		Sereewit,J., Xie,H., Roychoudhury,P., Greninger,A.L.	UW Virology, Laboratory Medicine			Sep-22	2022/10/31	dsDNA
OP378704.1	GenBank		SRR21684348	SAMN30652174	PRJNA849962	Monkeypox virus	Orthopoxvirus monkeypox	Orthopoxvirus	Poxviridae	B.1.14	IIb	MPXV_USA_2022_TX0010		Monkeypox virus isolate MPXV_USA_2022_TX0010, complete genome	197134	complete	USA: TX	USA	TX	Homo sapiens		Gigante,C.M., Kubin,G., Zhao,H., Batra,D., Hetrick,E.E., Howard,D.T., Kovar,L., Seabolt,M.H., Weigand,M.R., Burroughs,M., Lee,J., Wilkins,K., McCollum,A., Hutson,C., Davidson,W., Rao,A., White,S.L., Li,Y.	CDC, DHCPP-PRB	USA		Jun-22	2022/9/6	dsDNA
ON959135.1	GenBank			SAMN30616453	PRJNA849962	Monkeypox virus	Orthopoxvirus monkeypox	Orthopoxvirus	Poxviridae	B.1.14	IIb	MPXV_USA_2022_NY004		Monkeypox virus isolate MPXV_USA_2022_NY004, complete genome	197764	complete	USA: NY	USA	NY	Homo sapiens		Gigante,C.M., Hughes,S., Seabolt,M.H., Zhao,H., Wilkins,K., Respress,J., Howard,D., Batra,D., McCollum,A., Hutson,C., Davidson,W., Rao,A., Baumgartner,J., Li,Y.	Centers for Disease Control and Prevention, Division of High-Consequence Pathogens and Pathology	USA		May-22	2022/7/11	dsDNA
ON959169.1	GenBank					Monkeypox virus	Orthopoxvirus monkeypox	Orthopoxvirus	Poxviridae	B.1.14	IIb	MPXV/Germany/2022/RKI155		Monkeypox virus isolate MPXV/Germany/2022/RKI155, complete genome	197139	complete	Germany	Germany		Homo sapiens	swab	Brinkmann,A., Kohl,C., Pape,K., Uddin,S., Schrick,L., Michel,J., Schaade,L., Nitsche,A.	Robert Koch Institute, Centre for Biological Threats, Highly Pathogenic Viruses	Germany		Jul-22	2022/7/11	dsDNA
OP523989.1	GenBank					Monkeypox virus	Orthopoxvirus monkeypox	Orthopoxvirus	Poxviridae	B.1.14	IIb	MPXV/Germany/2022/RKI387		Monkeypox virus isolate MPXV/Germany/2022/RKI387, complete genome	197140	complete	Germany	Germany		Homo sapiens	swab	Brinkmann,A., Kohl,C., Pape,K., Schrick,L., Michel,J., Schaade,L., Nitsche,A.	Robert Koch Institute, Centre for Biological Threats, Highly Pathogenic Viruses	Germany		Sep-22	2022/9/26	dsDNA
OP484673.1	GenBank					Monkeypox virus	Orthopoxvirus monkeypox	Orthopoxvirus	Poxviridae	B.1.15	IIb	MPXV/Germany/2022/RKI352		Monkeypox virus isolate MPXV/Germany/2022/RKI352, complete genome	196226	complete	Germany	Germany		Homo sapiens	swab	Brinkmann,A., Kohl,C., Pape,K., Uddin,S., Schrick,L., Michel,J., Schaade,L., Nitsche,A.	Robert Koch Institute, Centre for Biological Threats, Highly Pathogenic Viruses	Germany		Sep-22	2022/9/21	dsDNA
OP764619.1	GenBank					Monkeypox virus	Orthopoxvirus monkeypox	Orthopoxvirus	Poxviridae	B.1.15	IIb	MPXV/Germany/2022/RKI561		Monkeypox virus isolate MPXV/Germany/2022/RKI561, complete genome	196228	complete	Germany	Germany		Homo sapiens	swab	Brinkmann,A., Kohl,C., Pape,K., Schrick,L., Michel,J., Schaade,L., Nitsche,A.	Robert Koch Institute, Centre for Biological Threats, Highly Pathogenic Viruses	Germany		Jun-22	2022/11/3	dsDNA
ON694335.1	GenBank					Monkeypox virus	Orthopoxvirus monkeypox	Orthopoxvirus	Poxviridae	B.1.15	IIb	MPXV/Germany/2022/RKI018		Monkeypox virus isolate MPXV/Germany/2022/RKI018, complete genome	196400	complete	Germany	Germany		Homo sapiens	swab	Brinkmann,A., Kohl,C., Uddin,S., Pape,K., Schrick,L., Michel,J., Stocker,H., Schaade,L., Nitsche,A.	Robert Koch Institute, Centre for Biological Threats, Highly Pathogenic Viruses	Germany		May-22	2022/6/7	dsDNA
PQ340494.1	GenBank				PRJNA849962	Monkeypox virus	Orthopoxvirus monkeypox	Orthopoxvirus	Poxviridae	B.1.17	IIb	MPXV_USA_2022_TX0230		Monkeypox virus isolate MPXV_USA_2022_TX0230, complete genome	197397	complete	USA: TX	USA	TX	Homo sapiens		Gigante,C., Kubin,G., Zhao,H., Batra,D., Hetrick,E., Howard,D., Kovar,L., Seabolt,M., Morrison,S., Desch,M., Knipe,K., Weigand,M., McGrath,D., Burgin,A., Burroughs,M., Lee,J., Wilkins,K., McCollum,A., Hutson,C., Davidson,W., Rao,A., White,S., Li,Y.	CDC, DHCPP-PRB	USA		Oct-22	2024/9/18	dsDNA
OP392544.1	GenBank		SRR21524974	SAMN30797801	PRJNA862948	Monkeypox virus	Orthopoxvirus monkeypox	Orthopoxvirus	Poxviridae	B.1.17	IIb	MpxV/human/USA/WA-UW-083781/2022		Monkeypox virus isolate MpxV/human/USA/WA-UW-083781/2022, complete genome	197197	complete	USA: WA	USA	WA	Homo sapiens		Sereewit,J., Xie,H., Roychoudhury,P., Greninger,A.L.	UW Virology, Laboratory Medicine			Aug-22	2022/9/8	dsDNA
OQ054244.1	GenBank		SRR22708524	SAMN32191139	PRJNA849962	Monkeypox virus	Orthopoxvirus monkeypox	Orthopoxvirus	Poxviridae	B.1.17	IIb	MPXV_USA_2022_CA0029		Monkeypox virus isolate MPXV_USA_2022_CA0029, complete genome	197154	complete	USA:CA	USA	CA	Homo sapiens		Gigante,C., Ventura,J., Zhao,H., Batra,D., Hetrick,E., Howard,D., Kovar,L., Seabolt,M., Morrison,S., Desch,M., Knipe,K., Weigand,M., Sheth,M., Burgin,A., Burroughs,M., Lee,J., Wilkins,K., McCollum,A., Hutson,C., Davidson,W., Rao,A., Nash,J., Li,Y.	CDC, DHCPP-PRB	USA		Sep-22	2022/12/15	dsDNA
OP392546.1	GenBank		SRR21524961	SAMN30797789	PRJNA862948	Monkeypox virus	Orthopoxvirus monkeypox	Orthopoxvirus	Poxviridae	B.1.17	IIb	MpxV/human/USA/WA-UW-085171/2022		Monkeypox virus isolate MpxV/human/USA/WA-UW-085171/2022, complete genome	197190	complete	USA: WA	USA	WA	Homo sapiens		Sereewit,J., Xie,H., Roychoudhury,P., Greninger,A.L.	UW Virology, Laboratory Medicine			Aug-22	2022/9/8	dsDNA
OQ419085.1	GenBank				PRJNA949682	Monkeypox virus	Orthopoxvirus monkeypox	Orthopoxvirus	Poxviridae	B.1.18	IIb	NY-NYCPHL-001183		Monkeypox virus isolate NY-NYCPHL-001183, complete genome	195653	complete	USA: NY, New York City	USA	NY	Homo sapiens		Wang,J.C., Amin,H.S., Clabby,T.T., Taki,F., Su,M., Rahat,A., De La Cruz,N., Olsen,A., Thi,C., Silver,S., Akther,S., Chowdhury,M., Omoregie,E., Hughes,S.	NYC Department of Health and Mental Hygiene, Public Health Laboratory	USA		Jul-22	2023/2/15	dsDNA
OQ419051.1	GenBank				PRJNA949682	Monkeypox virus	Orthopoxvirus monkeypox	Orthopoxvirus	Poxviridae	B.1.18	IIb	NY-NYCPHL-000634		Monkeypox virus isolate NY-NYCPHL-000634, complete genome	195648	complete	USA: NY, New York City	USA	NY	Homo sapiens		Wang,J.C., Amin,H.S., Clabby,T.T., Taki,F., Su,M., Rahat,A., De La Cruz,N., Olsen,A., Thi,C., Silver,S., Akther,S., Chowdhury,M., Omoregie,E., Hughes,S.	NYC Department of Health and Mental Hygiene, Public Health Laboratory	USA		Oct-22	2023/2/15	dsDNA
OQ320465.1	GenBank		SRR23195221	SAMN32878815	PRJNA849962	Monkeypox virus	Orthopoxvirus monkeypox	Orthopoxvirus	Poxviridae	B.1.18	IIb	MPXV_USA_2022_NY0026		Monkeypox virus isolate MPXV_USA_2022_NY0026, complete genome	197183	complete	USA:NY	USA	NY	Homo sapiens		Gigante,C., Ruiz,V., Zhao,H., Batra,D., Hetrick,E., Howard,D., Kovar,L., Seabolt,M., Morrison,S., Desch,M., Knipe,K., Weigand,M., Sheth,M., Burgin,A., Burroughs,M., Lee,J., Wilkins,K., McCollum,A., Hutson,C., Davidson,W., Rao,A., Wang,J., Li,Y.	CDC, DHCPP-PRB	USA		Aug-22	2023/1/30	dsDNA
OQ419026.1	GenBank				PRJNA949682	Monkeypox virus	Orthopoxvirus monkeypox	Orthopoxvirus	Poxviridae	B.1.18	IIb	NY-NYCPHL-000523		Monkeypox virus isolate NY-NYCPHL-000523, complete genome	195645	complete	USA: NY, New York City	USA	NY	Homo sapiens		Wang,J.C., Amin,H.S., Clabby,T.T., Taki,F., Su,M., Rahat,A., De La Cruz,N., Olsen,A., Thi,C., Silver,S., Akther,S., Chowdhury,M., Omoregie,E., Hughes,S.	NYC Department of Health and Mental Hygiene, Public Health Laboratory	USA		Jul-22	2023/2/15	dsDNA
OR464199.1	GenBank				PRJNA849962	Monkeypox virus	Orthopoxvirus monkeypox	Orthopoxvirus	Poxviridae	B.1.18	IIb	MPXV_USA_2022_NY0051		Monkeypox virus isolate MPXV_USA_2022_NY0051, complete genome	197147	complete	USA: NY	USA	NY	Homo sapiens		Gigante,C., Ruiz,V., Zhao,H., Batra,D., Hetrick,E., Howard,D., Kovar,L., Seabolt,M., Morrison,S., Desch,M., Knipe,K., Weigand,M., Mcgrath,D., Takakuwa,J., Burgin,A., Burroughs,M., Lee,J., Wilkins,K., Mccollum,A., Hutson,C., Davidson,W., Rao,A., Wang,J., Li,Y.	CDC, DHCPP-PRB	USA		Aug-22	2023/8/27	dsDNA
OQ557948.1	GenBank		SRR23675411	SAMN33554505	PRJNA849962	Monkeypox virus	Orthopoxvirus monkeypox	Orthopoxvirus	Poxviridae	B.1.18	IIb	MPXV_USA_2022_NY0009		Monkeypox virus isolate MPXV_USA_2022_NY0009, complete genome	197161	complete	USA: NY	USA	NY	Homo sapiens		Gigante,C., Ruiz,V., Zhao,H., Batra,D., Hetrick,E., Howard,D., Kovar,L., Seabolt,M., Morrison,S., Desch,M., Knipe,K., Weigand,M., Cintron,R., Burgin,A., Burroughs,M., Lee,J., Wilkins,K., McCollum,A., Hutson,C., Davidson,W., Rao,A., Wang,J., Li,Y.	CDC, DHCPP-PRB	USA		Jul-22	2023/3/8	dsDNA
OQ503770.1	GenBank		SRR23580680	SAMN33404497	PRJNA862948	Monkeypox virus	Orthopoxvirus monkeypox	Orthopoxvirus	Poxviridae	B.1.18	IIb	MpxV/human/USA/WA-UW-096758/2022		Monkeypox virus isolate MpxV/human/USA/WA-UW-096758/2022, complete genome	197189	complete	USA: WA	USA	WA	Homo sapiens		Sereewit,J., Xie,H., Roychoudhury,P., Greninger,A.L.	UW Virology, Laboratory Medicine	USA		Sep-22	2023/2/28	dsDNA
OQ721920.1	GenBank		SRR24016838	SAMN33986532	PRJNA849962	Monkeypox virus	Orthopoxvirus monkeypox	Orthopoxvirus	Poxviridae	B.1.18	IIb	MPXV_USA_2022_IL0009		Monkeypox virus isolate MPXV_USA_2022_IL0009, complete genome	197155	complete	USA:IL	USA	IL	Homo sapiens		Gigante,C., Ghinai,I., Zhao,H., Batra,D., Hetrick,E., Howard,D., Kovar,L., Seabolt,M., Morrison,S., Desch,M., Knipe,K., Weigand,M., Cintron,R., Burgin,A., Burroughs,M., Lee,J., Wilkins,K., McCollum,A., Hutson,C., Davidson,W., Rao,A., Kerins,J., Li,Y.	CDC, DHCPP-PRB	USA		Sep-22	2023/4/5	dsDNA
OQ427121.1	GenBank			SAMN33025058	PRJNA849962	Monkeypox virus	Orthopoxvirus monkeypox	Orthopoxvirus	Poxviridae	B.1.19	IIb	MPXV_USA_2022_OR0008		Monkeypox virus isolate MPXV_USA_2022_OR0008, complete genome	197150	complete	USA:OR	USA	OR	Homo sapiens		Gigante,C., Cogswell,K., Zhao,H., Batra,D., Hetrick,E., Howard,D., Kovar,L., Seabolt,M., Morrison,S., Desch,M., Knipe,K., Weigand,M., Sheth,M., Burgin,A., Burroughs,M., Lee,J., Wilkins,K., McCollum,A., Hutson,C., Davidson,W., Rao,A., Grenz,L., Li,Y.	CDC, DHCPP-PRB	USA		Jun-22	2023/2/18	dsDNA
OR035726.1	GenBank					Monkeypox virus	Orthopoxvirus monkeypox	Orthopoxvirus	Poxviridae	B.1.19	IIb	MPXV/UZ_REGA_120		Monkeypox virus isolate MPXV/UZ_REGA_120, complete genome	197421	complete	Belgium	Belgium		Homo sapiens		Wawina-Bokalanga,T., Vanmechelen,B., Logist,A.-S., Ysebaert,L., Verlinden,J., Horemans,M., Van Holm,B., Bloemen,M., Maes,P.	KU Leuven, Microbiology, Immunology and Transplantation	Belgium		2022/10/28	2023/5/29	dsDNA
OP205108.1	GenBank					Monkeypox virus	Orthopoxvirus monkeypox	Orthopoxvirus	Poxviridae	B.1.19	IIb	MPXV_UK_2022_9000145		Monkeypox virus isolate MPXV_UK_2022_9000145, complete genome	197205	complete	United Kingdom	United Kingdom		Homo sapiens		Groves,N., Osman,K.L., Lewandowski,K.S., Carter,D.P., Pullan,S.T., Myers,R., Vipond,R., Chand,M.	UKHSA, Research and Evaluation			2022/6/16	2022/8/11	dsDNA
OP838893.1	GenBank					Monkeypox virus	Orthopoxvirus monkeypox	Orthopoxvirus	Poxviridae	B.1.19	IIb	ID6821		Monkeypox virus isolate ID6821, partial genome	198009	complete	Italy	Italy		Homo sapiens		Viscardi,M., Cozzolino,L., De Martinis,C., Cardillo,L., Fusco,G.	Istituto Zooprofilattico Sperimentale del Mezzogiorno, Hanimal Health	Italy		2022/6/21	2022/11/16	dsDNA
OP413717.1	GenBank					Monkeypox virus	Orthopoxvirus monkeypox	Orthopoxvirus	Poxviridae	B.1.19	IIb	9000353		Monkeypox virus isolate 9000353, complete genome	197205	complete	United Kingdom	United Kingdom		Homo sapiens		Groves,N., Osman,K.L., Lewandowski,K.S., Carter,D.P., Pullan,S.T., Myers,R., Vipond,R., Chand,M.	UKHSA, Research and Evaluation			Aug-22	2022/9/12	dsDNA
OR500071.1	GenBank					Monkeypox virus	Orthopoxvirus monkeypox	Orthopoxvirus	Poxviridae	B.1.19	IIb	hMpxV/Romania/B-11/2022		Monkeypox virus isolate hMpxV/Romania/B-11/2022, complete genome	190438	complete	Romania	Romania		Homo sapiens		Hohan,R., Vlaicu,O., Banica,L., Surleac,M., Paraschiv,S., Otelea,D.	National Institute for Infectious Diseases 'Matei Bals', Molecular Diagnostics Laboratory	Romania		2022/7/4	2023/9/5	dsDNA
OQ054234.1	GenBank		SRR22708772	SAMN32191615	PRJNA849962	Monkeypox virus	Orthopoxvirus monkeypox	Orthopoxvirus	Poxviridae	B.1.2	IIb	MPXV_USA_2022_PA0013		Monkeypox virus isolate MPXV_USA_2022_PA0013, complete genome	197154	complete	USA:PA	USA	PA	Homo sapiens		Gigante,C., Xia,D., Zhao,H., Batra,D., Hetrick,E., Howard,D., Kovar,L., Seabolt,M., Morrison,S., Desch,M., Knipe,K., Weigand,M., Sheth,M., Burgin,A., Burroughs,M., Lee,J., Wilkins,K., McCollum,A., Hutson,C., Davidson,W., Rao,A., Plipat,N., Li,Y.	CDC, DHCPP-PRB	USA		Sep-22	2022/12/15	dsDNA
OP263636.1	GenBank					Monkeypox virus	Orthopoxvirus monkeypox	Orthopoxvirus	Poxviridae	B.1.2	IIb	MPXV/Germany/2022/RKI281		Monkeypox virus isolate MPXV/Germany/2022/RKI281, complete genome	197139	complete	Germany	Germany		Homo sapiens	swab	Brinkmann,A., Kohl,C., Uddin,S., Pape,K., Schrick,L., Michel,J., Schaade,L., Nitsche,A.	Robert Koch Institute, Centre for Biological Threats, Highly Pathogenic Viruses	Germany		Aug-22	2022/8/19	dsDNA
OR449661.1	GenBank					Monkeypox virus	Orthopoxvirus monkeypox	Orthopoxvirus	Poxviridae	B.1.2	IIb	MPXV/Germany/2022/ON/RKI947		Monkeypox virus isolate MPXV/Germany/2022/ON/RKI947, complete genome	190631	complete	Germany	Germany		Homo sapiens	swab	Brinkmann,A., Pape,K., Kohl,C., Schrick,L., Michel,J., Schaade,L., Nitsche,A.	Robert Koch Institute, Centre for Biological Threats, Highly Pathogenic Viruses	Germany		Jun-22	2023/8/22	dsDNA
PV167025.1	GenBank					Monkeypox virus	Orthopoxvirus monkeypox	Orthopoxvirus	Poxviridae	B.1.2	IIb	Mpox/USA/mpox09R/2023		Monkeypox virus isolate Mpox/USA/mpox09R/2023, complete genome	197362	complete	USA: GA	USA	GA	Homo sapiens		Damhorst,G.L., Fujita,A.W., Fitts,E., Szabo,B., Bowers,H.B., Sabino,C., Ahmed,A., Wang,E., Piantadosi,A., Mclendon,K., Sullivan,J., Greenleaf,M., Mccaslin,D., Palmore,M., Anderson,A.M., Aldred,B., Gunthel,C., Martin,G.S., Colasanti,J.A., Lam,W.A., Bassit,L., Rao,A., Sheth,A.N., Titanji,B.K.	Emory University, Pathology and Laboratory Science	USA		2023	2025/2/24	dsDNA
OR427336.1	GenBank		SRR25602991	SAMN36937248	PRJNA862948	Monkeypox virus	Orthopoxvirus monkeypox	Orthopoxvirus	Poxviridae	B.1.2	IIb	MpxV/human/USA/WA-UW-019613/2023		Monkeypox virus isolate MpxV/human/USA/WA-UW-019613/2023, complete genome	197207	complete	USA: WA	USA	WA	Homo sapiens		Sereewit,J., Xie,H., Roychoudhury,P., Greninger,A.L.	UW Virology, Laboratory Medicine	USA		Jan-23	2023/8/19	dsDNA
OP687947.1	GenBank		SRR21971009	SAMN31365118	PRJNA849962	Monkeypox virus	Orthopoxvirus monkeypox	Orthopoxvirus	Poxviridae	B.1.2	IIb	MPXV_USA_2022_TX0024		Monkeypox virus isolate MPXV_USA_2022_TX0024, complete genome	197194	complete	USA: TX	USA	TX	Homo sapiens		Gigante,C.M., Kubin,G., Zhao,H., Batra,D., Hetrick,E.E., Howard,D.T., Kovar,L., Morrison,S.S., Seabolt,M.H., Weigand,M.R., Knipe,K., Sheth,M., Burgin,A., Burroughs,M., Lee,J., Wilkins,K., McCollum,A., Hutson,C., Davidson,W., Rao,A., White,S.L., Li,Y.	CDC, DHCPP-PRB	USA		Aug-22	2022/10/20	dsDNA
ON959167.1	GenBank					Monkeypox virus	Orthopoxvirus monkeypox	Orthopoxvirus	Poxviridae	B.1.2	IIb	MPXV/Germany/2022/RKI153		Monkeypox virus isolate MPXV/Germany/2022/RKI153, complete genome	197139	complete	Germany	Germany		Homo sapiens	swab	Brinkmann,A., Kohl,C., Pape,K., Uddin,S., Schrick,L., Michel,J., Schaade,L., Nitsche,A.	Robert Koch Institute, Centre for Biological Threats, Highly Pathogenic Viruses	Germany		Jul-22	2022/7/11	dsDNA
OP459202.1	GenBank		SRR21677076	SAMN30890599	PRJNA849962	Monkeypox virus	Orthopoxvirus monkeypox	Orthopoxvirus	Poxviridae	B.1.2	IIb	MPXV_USA_2022_GA0005		Monkeypox virus isolate MPXV_USA_2022_GA0005, complete genome	197224	complete	USA: GA	USA	GA	Homo sapiens		Gigante,C.M., Pavlick,J., Zhao,H., Batra,D., Hetrick,E.E., Howard,D.T., Kovar,L., Seabolt,M.H., Weigand,M.R., Burroughs,M., Lee,J., Wilkins,K., McCollum,A., Hutson,C., Davidson,W., Rao,A., Parrott,T., Li,Y.	CDC, DHCPP-PRB	USA		Jun-22	2022/9/19	dsDNA
OP415203.1	GenBank					Monkeypox virus	Orthopoxvirus monkeypox	Orthopoxvirus	Poxviridae	B.1.2	IIb	MPX_fZLVcc_9000228		Monkeypox virus isolate MPX_fZLVcc_9000228, complete genome	197205	complete	United Kingdom	United Kingdom		Homo sapiens		Groves,N., Osman,K.L., Lewandowski,K.S., Carter,D.P., Pullan,S.T., Myers,R., Vipond,R., Chand,M.	UKHSA, Research and Evaluation			Jul-22	2022/9/12	dsDNA
OQ054236.1	GenBank		SRR22708779	SAMN32191619	PRJNA849962	Monkeypox virus	Orthopoxvirus monkeypox	Orthopoxvirus	Poxviridae	B.1.2	IIb	MPXV_USA_2022_TN0009		Monkeypox virus isolate MPXV_USA_2022_TN0009, complete genome	197210	complete	USA:TN	USA	TN	Homo sapiens		Gigante,C., Thomas,L., Zhao,H., Batra,D., Hetrick,E., Howard,D., Kovar,L., Seabolt,M., Morrison,S., Desch,M., Knipe,K., Weigand,M., Sheth,M., Burgin,A., Burroughs,M., Lee,J., Wilkins,K., McCollum,A., Hutson,C., Davidson,W., Rao,A., Dunn,J., Li,Y.	CDC, DHCPP-PRB	USA		Sep-22	2022/12/15	dsDNA
OQ721926.1	GenBank		SRR24016853	SAMN33986540	PRJNA849962	Monkeypox virus	Orthopoxvirus monkeypox	Orthopoxvirus	Poxviridae	B.1.2	IIb	MPXV_USA_2022_MO0004		Monkeypox virus isolate MPXV_USA_2022_MO0004, complete genome	197170	complete	USA:MO	USA	MO	Homo sapiens		Gigante,C., Cleavinger,K., Zhao,H., Batra,D., Hetrick,E., Howard,D., Kovar,L., Seabolt,M., Morrison,S., Desch,M., Knipe,K., Weigand,M., Cintron,R., Burgin,A., Burroughs,M., Lee,J., Wilkins,K., McCollum,A., Hutson,C., Davidson,W., Rao,A., Sinn,M., Li,Y.	CDC, DHCPP-PRB	USA		Sep-22	2023/4/5	dsDNA
OQ320440.1	GenBank		SRR23195214	SAMN32878823	PRJNA849962	Monkeypox virus	Orthopoxvirus monkeypox	Orthopoxvirus	Poxviridae	B.1.2	IIb	MPXV_USA_2022_TX0039		Monkeypox virus isolate MPXV_USA_2022_TX0039, complete genome	197186	complete	USA:TX	USA	TX	Homo sapiens		Gigante,C., Kubin,G., Zhao,H., Batra,D., Hetrick,E., Howard,D., Kovar,L., Seabolt,M., Morrison,S., Desch,M., Knipe,K., Sheth,M.R., Burgin,A., Burroughs,M., Lee,J., Wilkins,K., McCollum,A., Hutson,C., Davidson,W., Rao,A., White,S., Li,Y.	CDC, DHCPP-PRB	USA		Oct-22	2023/1/30	dsDNA
OP752117.1	GenBank		SRR22110873	SAMN31536903	PRJNA849962	Monkeypox virus	Orthopoxvirus monkeypox	Orthopoxvirus	Poxviridae	B.1.2	IIb	MPXV_USA_2022_SC0004		Monkeypox virus isolate MPXV_USA_2022_SC0004, complete genome	197165	complete	USA: SC	USA	SC	Homo sapiens		Gigante,C.M., Epie,N., Zhao,H., Batra,D., Hetrick,E.E., Howard,D.T., Kovar,L., Seabolt,M.H., Morrison,S.S., Desch,M., Knipe,K., Weigand,M.R., Sheth,M., Burgin,A., Burroughs,M., Lee,J., Wilkins,K., McCollum,A., Hutson,C., Davidson,W., Rao,A., Perez,T., Li,Y.	CDC, DHCPP-PRB	USA		Jul-22	2022/11/1	dsDNA
OQ320519.1	GenBank		SRR23174882	SAMN32727609	PRJNA849962	Monkeypox virus	Orthopoxvirus monkeypox	Orthopoxvirus	Poxviridae	B.1.2	IIb	MPXV_USA_2022_LA0003		Monkeypox virus isolate MPXV_USA_2022_LA0003, complete genome	197200	complete	USA:LA	USA	LA	Homo sapiens		Gigante,C., Haydel,D., Zhao,H., Batra,D., Hetrick,E., Howard,D., Kovar,L., Seabolt,M., Weigand,M., Burroughs,M.S., Lee,J., Wilkins,K., McCollum,A., Hutson,C., Davidson,W., Rao,A., Salinas,A., Li,Y.	CDC, DHCPP-PRB	USA		Sep-22	2023/1/30	dsDNA
OP150927.1	GenBank		SRR20715517	SAMN30056191	PRJNA849962	Monkeypox virus	Orthopoxvirus monkeypox	Orthopoxvirus	Poxviridae	B.1.2	IIb	MPXV_USA_2022_WA001		Monkeypox virus isolate MPXV_USA_2022_WA001, complete genome	197228	complete	USA: WA	USA	WA	Homo sapiens		Gigante,C., Pavlick,J., Seabolt,M., Zhao,H., Wilkins,K., McCollum,A., Hutson,C., Davidson,W., Rao,A., Parrott,T., Li,Y.	CDC, DHCPP-PRB	USA		May-22	2022/8/4	dsDNA
OP378694.1	GenBank		SRR21684336	SAMN30652160	PRJNA849962	Monkeypox virus	Orthopoxvirus monkeypox	Orthopoxvirus	Poxviridae	B.1.2	IIb	MPXV_USA_2022_GA0006		Monkeypox virus isolate MPXV_USA_2022_GA0006, complete genome	197122	complete	USA: GA	USA	GA	Homo sapiens		Gigante,C.M., Pavlick,J., Zhao,H., Batra,D., Hetrick,E.E., Howard,D.T., Kovar,L., Seabolt,M.H., Weigand,M.R., Burroughs,M., Lee,J., Wilkins,K., McCollum,A., Hutson,C., Davidson,W., Rao,A., Parrott,T., Li,Y.	CDC, DHCPP-PRB	USA		Jun-22	2022/9/6	dsDNA
OQ419014.1	GenBank				PRJNA949682	Monkeypox virus	Orthopoxvirus monkeypox	Orthopoxvirus	Poxviridae	B.1.2	IIb	NY-NYCPHL-000427		Monkeypox virus isolate NY-NYCPHL-000427, complete genome	195656	complete	USA: NY, New York City	USA	NY	Homo sapiens		Wang,J.C., Amin,H.S., Clabby,T.T., Taki,F., Su,M., Rahat,A., De La Cruz,N., Olsen,A., Thi,C., Silver,S., Akther,S., Chowdhury,M., Omoregie,E., Hughes,S.	NYC Department of Health and Mental Hygiene, Public Health Laboratory	USA		Sep-22	2023/2/15	dsDNA
OQ557950.1	GenBank		SRR23675391	SAMN33554507	PRJNA849962	Monkeypox virus	Orthopoxvirus monkeypox	Orthopoxvirus	Poxviridae	B.1.2	IIb	MPXV_USA_2022_TX0002		Monkeypox virus isolate MPXV_USA_2022_TX0002, complete genome	197154	complete	USA: TX	USA	TX	Homo sapiens		Gigante,C., Kubin,G., Zhao,H., Batra,D., Hetrick,E., Howard,D., Kovar,L., Seabolt,M., Morrison,S., Desch,M., Knipe,K., Weigand,M., Cintron,R., Sheth,M., Burgin,A., Burroughs,M., Lee,J., Wilkins,K., McCollum,A., Hutson,C., Davidson,W., Rao,A., White,S., Li,Y.	CDC, DHCPP-PRB	USA		Oct-22	2023/3/8	dsDNA
OQ320515.1	GenBank		SRR23174885	SAMN32727565	PRJNA849962	Monkeypox virus	Orthopoxvirus monkeypox	Orthopoxvirus	Poxviridae	B.1.2	IIb	MPXV_USA_2022_GA0022		Monkeypox virus isolate MPXV_USA_2022_GA0022, complete genome	197165	complete	USA:GA	USA	GA	Homo sapiens		Gigante,C., Pavlick,J., Zhao,H., Batra,D., Hetrick,E., Howard,D., Kovar,L., Seabolt,M., Morrison,S., Desch,M., Knipe,K., Weigand,M., Sheth,M., Burgin,A., Burroughs,M., Lee,J., Wilkins,K., McCollum,A., Hutson,C., Davidson,W., Rao,A., Parrott,T., Li,Y.	CDC, DHCPP-PRB	USA		Sep-22	2023/1/30	dsDNA
OR209314.1	GenBank				PRJNA849962	Monkeypox virus	Orthopoxvirus monkeypox	Orthopoxvirus	Poxviridae	B.1.2	IIb	MPXV_USA_2022_IN0004		Monkeypox virus isolate MPXV_USA_2022_IN0004, complete genome	197177	complete	USA:IN	USA	IN	Homo sapiens		Li,C.M.	CDC, DHCPP-PRB	USA		Nov-22	2023/7/5	dsDNA
PP533293.1	GenBank				PRJNA949682	Monkeypox virus	Orthopoxvirus monkeypox	Orthopoxvirus	Poxviridae	B.1.20	IIb	NY-NYCPHL-001215		Monkeypox virus isolate NY-NYCPHL-001215, complete genome	195600	complete	USA: NY, New York City	USA	NY	Homo sapiens		Clabby,T.T., Wang,J.C., Amin,H.S., Taki,F., Su,M., De La Cruz,N., Olsen,A., Thi,C., Silver,S., Akther,S., Chowdhury,M., Omoregie,E., Siemetzki-Kapoor,U.	NYC Department of Health and Mental Hygiene, Public Health Laboratory	USA		Jul-23	2024/3/31	dsDNA
PP588406.1	GenBank				PRJNA900277	Monkeypox virus	Orthopoxvirus monkeypox	Orthopoxvirus	Poxviridae	B.1.20	IIb	hMpxV/USA/IL-RIPHL-050-0164/2024		Monkeypox virus isolate hMpxV/USA/IL-RIPHL-050-0164/2024, complete genome	196250	complete	USA: IL, Chicago	USA	IL	Homo sapiens		Green,S., Kunstman,K., Barbian,H., Araujo Perez,F., Kittner,A., Bobrovska,S., Newcomer,E.	Rush University Medical Center, Regional Innovative Public Health Laboratory (RIPHL)	USA		2024/3/1	2024/4/10	dsDNA
OQ320441.1	GenBank		SRR23195220	SAMN32878824	PRJNA849962	Monkeypox virus	Orthopoxvirus monkeypox	Orthopoxvirus	Poxviridae	B.1.20	IIb	MPXV_USA_2022_TX0040		Monkeypox virus isolate MPXV_USA_2022_TX0040, complete genome	197151	complete	USA:TX	USA	TX	Homo sapiens		Gigante,C., Kubin,G., Zhao,H., Batra,D., Hetrick,E., Howard,D., Kovar,L., Seabolt,M., Morrison,S., Desch,M., Knipe,K., Sheth,M.R., Burgin,A., Burroughs,M., Lee,J., Wilkins,K., McCollum,A., Hutson,C., Davidson,W., Rao,A., White,S., Li,Y.	CDC, DHCPP-PRB	USA		Oct-22	2023/1/30	dsDNA
OR160419.1	GenBank				PRJNA900277	Monkeypox virus	Orthopoxvirus monkeypox	Orthopoxvirus	Poxviridae	B.1.20	IIb	hMpxV/USA/IL-RIPHL-MPXV-052-0038/2023		Monkeypox virus isolate hMpxV/USA/IL-RIPHL-MPXV-052-0038/2023, complete genome	196431	complete	USA: IL, Chicago	USA	IL	Homo sapiens		Green,S., Kunstman,K., Barbian,H., Araujo Perez,F., Kittner,A., Bobrovska,S.	Rush University Meical Center, Regional Innovative Public Health Laboratory (RIPHL)	USA		2023/5/11	2023/6/27	dsDNA
PP533282.1	GenBank				PRJNA949682	Monkeypox virus	Orthopoxvirus monkeypox	Orthopoxvirus	Poxviridae	B.1.20	IIb	NY-NYCPHL-001196		Monkeypox virus isolate NY-NYCPHL-001196, complete genome	195660	complete	USA: NY, New York City	USA	NY	Homo sapiens		Clabby,T.T., Wang,J.C., Amin,H.S., Taki,F., Su,M., De La Cruz,N., Olsen,A., Thi,C., Silver,S., Akther,S., Chowdhury,M., Omoregie,E., Siemetzki-Kapoor,U.	NYC Department of Health and Mental Hygiene, Public Health Laboratory	USA		Jan-23	2024/3/31	dsDNA
PQ686947.1	GenBank				PRJNA849962	Monkeypox virus	Orthopoxvirus monkeypox	Orthopoxvirus	Poxviridae	B.1.20	IIb	MPXV_USA_2023_TX0091		Monkeypox virus isolate MPXV_USA_2023_TX0091, complete genome	197256	complete	USA: TX	USA	TX	Homo sapiens		Gigante,C., Kubin,G., Zhao,H., Batra,D., Hetrick,E., Howard,D., Kovar,L., Seabolt,M., Morrison,S., Desch,M., Knipe,K., Weigand,M., Mcgrath,D., Takakuwa,J., Burgin,A., Burroughs,M., Lee,J., Wilkins,K., Mccollum,A., Hutson,C., Davidson,W., Rao,A., White,S., Li,Y.	CDC, DHCPP-PRB	USA		Feb-23	2024/12/6	dsDNA
PQ686941.1	GenBank				PRJNA849962	Monkeypox virus	Orthopoxvirus monkeypox	Orthopoxvirus	Poxviridae	B.1.20	IIb	MPXV_USA_2024_PR0003		Monkeypox virus isolate MPXV_USA_2024_PR0003, complete genome	197526	complete	USA: PR	USA	PR	Homo sapiens		Gigante,C.M., Morales,L.L., Guzman,J.F., Zhao,H., Batra,D., Hetrick,E.E., Howard,D.T., Kovar,L., Seabolt,M.H., Morrison,S.S., Desch,M., Knipe,K., Weigand,M.R., Takakuwa,J., Mcgrath,D., Burgin,A., Burroughs,M., Lee,J., Wilkins,K., Mccollum,A., Hutson,C., Davidson,W., Rao,A., White,S.L., Li,Y.	CDC, DHCPP-PRB	USA		Jan-24	2024/12/6	dsDNA
PQ451839.1	GenBank				PRJNA849962	Monkeypox virus	Orthopoxvirus monkeypox	Orthopoxvirus	Poxviridae	B.1.20	IIb	MPXV_USA_2023_LA0016b		Monkeypox virus isolate MPXV_USA_2023_LA0016b, complete genome	197411	complete	USA: LA	USA	LA	Homo sapiens		Gigante,C., Takakuwa,J., McGrath,D., Kling,C., Smith,T., Peng,M., Wilkins,K., Garrigues,J., Holly,T., Barbian,H., Kittner,A., Haydel,D., Ortega,E., Richardson,G., Hand,J., Hacker,J., Espinosa,A., Haw,M., Kath,C., Bielby,M., Short,K., Johnson,K., De La Cruz,N., Davidson,W., Hughes,C., Green,N., Baird,N., Rao,A., Hutson,C.	CDC, DHCPP-PRB	USA		Dec-23	2024/10/10	dsDNA
PQ451840.1	GenBank				PRJNA849962	Monkeypox virus	Orthopoxvirus monkeypox	Orthopoxvirus	Poxviridae	B.1.20	IIb	MPXV_USA_2024_LA0017a		Monkeypox virus isolate MPXV_USA_2024_LA0017a, complete genome	197239	complete	USA: LA	USA	LA	Homo sapiens		Gigante,C., Takakuwa,J., McGrath,D., Kling,C., Smith,T., Peng,M., Wilkins,K., Garrigues,J., Holly,T., Barbian,H., Kittner,A., Haydel,D., Ortega,E., Richardson,G., Hand,J., Hacker,J., Espinosa,A., Haw,M., Kath,C., Bielby,M., Short,K., Johnson,K., De La Cruz,N., Davidson,W., Hughes,C., Green,N., Baird,N., Rao,A., Hutson,C.	CDC, DHCPP-PRB	USA		Jan-24	2024/10/10	dsDNA
PP533287.1	GenBank				PRJNA949682	Monkeypox virus	Orthopoxvirus monkeypox	Orthopoxvirus	Poxviridae	B.1.20	IIb	NY-NYCPHL-001201		Monkeypox virus isolate NY-NYCPHL-001201, complete genome	195654	complete	USA: NY, New York City	USA	NY	Homo sapiens		Clabby,T.T., Wang,J.C., Amin,H.S., Taki,F., Su,M., De La Cruz,N., Olsen,A., Thi,C., Silver,S., Akther,S., Chowdhury,M., Omoregie,E., Siemetzki-Kapoor,U.	NYC Department of Health and Mental Hygiene, Public Health Laboratory	USA		Feb-23	2024/3/31	dsDNA
PP533286.1	GenBank				PRJNA949682	Monkeypox virus	Orthopoxvirus monkeypox	Orthopoxvirus	Poxviridae	B.1.20	IIb	NY-NYCPHL-001200		Monkeypox virus isolate NY-NYCPHL-001200, complete genome	195655	complete	USA: NY, New York City	USA	NY	Homo sapiens		Clabby,T.T., Wang,J.C., Amin,H.S., Taki,F., Su,M., De La Cruz,N., Olsen,A., Thi,C., Silver,S., Akther,S., Chowdhury,M., Omoregie,E., Siemetzki-Kapoor,U.	NYC Department of Health and Mental Hygiene, Public Health Laboratory	USA		Feb-23	2024/3/31	dsDNA
OQ721939.1	GenBank		SRR24016880	SAMN33986555	PRJNA849962	Monkeypox virus	Orthopoxvirus monkeypox	Orthopoxvirus	Poxviridae	B.1.20	IIb	MPXV_USA_2022_TN0016		Monkeypox virus isolate MPXV_USA_2022_TN0016, complete genome	197168	complete	USA:TN	USA	TN	Homo sapiens		Gigante,C., Thomas,L., Zhao,H., Batra,D., Hetrick,E., Howard,D., Kovar,L., Seabolt,M., Morrison,S., Desch,M., Knipe,K., Weigand,M., Cintron,R., Burgin,A., Burroughs,M., Lee,J., Wilkins,K., McCollum,A., Hutson,C., Davidson,W., Rao,A., Dunn,J., Li,Y.	CDC, DHCPP-PRB	USA		Sep-22	2023/4/5	dsDNA
OQ626773.1	GenBank					Monkeypox virus	Orthopoxvirus monkeypox	Orthopoxvirus	Poxviridae	B.1.20	IIb	MPXV22/human/USA-NE-375		Monkeypox virus isolate MPXV22/human/USA-NE-375, complete genome	197199	complete	USA: Nebraska	USA	NE	Homo sapiens		Tegomoh,B., Cross,S.T., Chapman,R.C., Bernhard,K., McCutchen,E.L., Fauver,J.R., Pratt,C.B., Warden,D.E., Iwen,P.C., Donahue,M., Wiley,M.R.	University of Nebraska Medical Center, Environmental, Agricultural, and Occupational Health	USA		2022/12/28	2023/3/21	dsDNA
OR421478.1	GenBank				PRJNA900277	Monkeypox virus	Orthopoxvirus monkeypox	Orthopoxvirus	Poxviridae	B.1.20	IIb	hMpxV/USA/IL-RIPHL-MPXV-04-0020/2023		Monkeypox virus isolate hMpxV/USA/IL-RIPHL-MPXV-04-0020/2023, complete genome	196432	complete	USA: IL, Chicago	USA	IL	Homo sapiens		Green,S., Kunstman,K., Barbian,H., Araujo Perez,F., Kittner,A., Bobrovska,S.	Rush University Medical Center, Regional Innovative Public Health Laboratory (RIPHL)	USA		2023/4/27	2023/9/6	dsDNA
PP588407.1	GenBank				PRJNA900277	Monkeypox virus	Orthopoxvirus monkeypox	Orthopoxvirus	Poxviridae	B.1.20	IIb	hMpxV/USA/IL-RIPHL-050-0165/2024		Monkeypox virus isolate hMpxV/USA/IL-RIPHL-050-0165/2024, complete genome	197010	complete	USA: IL, Chicago	USA	IL	Homo sapiens		Green,S., Kunstman,K., Barbian,H., Araujo Perez,F., Kittner,A., Bobrovska,S., Newcomer,E.	Rush University Medical Center, Regional Innovative Public Health Laboratory (RIPHL)	USA		2024/3/1	2024/4/10	dsDNA
PQ686946.1	GenBank				PRJNA849962	Monkeypox virus	Orthopoxvirus monkeypox	Orthopoxvirus	Poxviridae	B.1.20	IIb	MPXV_USA_2023_TX0090		Monkeypox virus isolate MPXV_USA_2023_TX0090, complete genome	197234	complete	USA: TX	USA	TX	Homo sapiens		Gigante,C., Kubin,G., Zhao,H., Batra,D., Hetrick,E., Howard,D., Kovar,L., Seabolt,M., Morrison,S., Desch,M., Knipe,K., Weigand,M., Mcgrath,D., Takakuwa,J., Burgin,A., Burroughs,M., Lee,J., Wilkins,K., Mccollum,A., Hutson,C., Davidson,W., Rao,A., White,S., Li,Y.	CDC, DHCPP-PRB	USA		Feb-23	2024/12/6	dsDNA
OQ054239.1	GenBank		SRR22708774	SAMN32191623	PRJNA849962	Monkeypox virus	Orthopoxvirus monkeypox	Orthopoxvirus	Poxviridae	B.1.20	IIb	MPXV_USA_2022_TX0017		Monkeypox virus isolate MPXV_USA_2022_TX0017, complete genome	197217	complete	USA:TX	USA	TX	Homo sapiens		Gigante,C., Kubin,G., Zhao,H., Batra,D., Hetrick,E., Howard,D., Kovar,L., Seabolt,M., Morrison,S., Desch,M., Knipe,K., Sheth,M.R., Burgin,A., Burroughs,M., Lee,J., Wilkins,K., McCollum,A., Hutson,C., Davidson,W., Rao,A., White,S., Li,Y.	CDC, DHCPP-PRB	USA		Sep-22	2022/12/15	dsDNA
PQ451841.1	GenBank				PRJNA849962	Monkeypox virus	Orthopoxvirus monkeypox	Orthopoxvirus	Poxviridae	B.1.20	IIb	MPXV_USA_2024_LA0017b		Monkeypox virus isolate MPXV_USA_2024_LA0017b, complete genome	197298	complete	USA: LA	USA	LA	Homo sapiens		Gigante,C., Takakuwa,J., McGrath,D., Kling,C., Smith,T., Peng,M., Wilkins,K., Garrigues,J., Holly,T., Barbian,H., Kittner,A., Haydel,D., Ortega,E., Richardson,G., Hand,J., Hacker,J., Espinosa,A., Haw,M., Kath,C., Bielby,M., Short,K., Johnson,K., De La Cruz,N., Davidson,W., Hughes,C., Green,N., Baird,N., Rao,A., Hutson,C.	CDC, DHCPP-PRB	USA		Jan-24	2024/10/10	dsDNA
OR876394.1	GenBank		SRR26962061	SAMN38454151	PRJNA862948	Monkeypox virus	Orthopoxvirus monkeypox	Orthopoxvirus	Poxviridae	B.1.20	IIb	MpxV/human/USA/WA-UW-112470/2023		Monkeypox virus isolate MpxV/human/USA/WA-UW-112470/2023, complete genome	197186	complete	USA: Washington	USA	WA	Homo sapiens		Sereewit,J., Nunley,E.B., Xie,H., Roychoudhury,P., Greninger,A.L.	University of Washington Dept. Laboratory Medicine and Pathology, Virology Division	USA		Nov-23	2023/12/10	dsDNA
PQ451843.1	GenBank				PRJNA849962	Monkeypox virus	Orthopoxvirus monkeypox	Orthopoxvirus	Poxviridae	B.1.20	IIb	MPXV_USA_2023_TX0087		Monkeypox virus isolate MPXV_USA_2023_TX0087, complete genome	197057	complete	USA: TX	USA	TX	Homo sapiens		Gigante,C., Takakuwa,J., McGrath,D., Kling,C., Smith,T., Peng,M., Wilkins,K., Garrigues,J., Holly,T., Barbian,H., Kittner,A., Haydel,D., Ortega,E., Richardson,G., Hand,J., Hacker,J., Espinosa,A., Haw,M., Kath,C., Bielby,M., Short,K., Johnson,K., De La Cruz,N., Davidson,W., Hughes,C., Green,N., Baird,N., Rao,A., Hutson,C.	CDC, DHCPP-PRB	USA		Dec-23	2024/10/10	dsDNA
OR766782.1	GenBank		SRR26661248	SAMN38084177	PRJNA862948	Monkeypox virus	Orthopoxvirus monkeypox	Orthopoxvirus	Poxviridae	B.1.21	IIb	MpxV/human/USA/WA-UW-109228/2023		Monkeypox virus isolate MpxV/human/USA/WA-UW-109228/2023, complete genome	197186	complete	USA: Washington	USA	WA	Homo sapiens		Sereewit,J., Nunley,E.B., Xie,H., Roychoudhury,P., Greninger,A.L.	University of Washington Dept. Laboratory Medicine and Pathology, Virology Division	USA		Oct-23	2023/11/13	dsDNA
OR766780.1	GenBank		SRR26661250	SAMN38084175	PRJNA862948	Monkeypox virus	Orthopoxvirus monkeypox	Orthopoxvirus	Poxviridae	B.1.21	IIb	MpxV/human/USA/WA-UW-104299/2023		Monkeypox virus isolate MpxV/human/USA/WA-UW-104299/2023, complete genome	197201	complete	USA: Washington	USA	WA	Homo sapiens		Sereewit,J., Nunley,E.B., Xie,H., Roychoudhury,P., Greninger,A.L.	University of Washington Dept. Laboratory Medicine and Pathology, Virology Division	USA		Oct-23	2023/11/13	dsDNA
OR950773.1	GenBank		SRR27126039	SAMN38700069	PRJNA862948	Monkeypox virus	Orthopoxvirus monkeypox	Orthopoxvirus	Poxviridae	B.1.21	IIb	MpxV/human/USA/WA-UW-117049/2023		Monkeypox virus isolate MpxV/human/USA/WA-UW-117049/2023, complete genome	197188	complete	USA: WA	USA	WA	Homo sapiens		Sereewit,J., Nunley,E.B., Xie,H., Roychoudhury,P., Greninger,A.L.	University of Washington Dept. Laboratory Medicine and Pathology, Virology Division			Nov-23	2023/12/19	dsDNA
OR766778.1	GenBank		SRR26661253	SAMN38084173	PRJNA862948	Monkeypox virus	Orthopoxvirus monkeypox	Orthopoxvirus	Poxviridae	B.1.21	IIb	MpxV/human/USA/WA-UW-100046/2023		Monkeypox virus isolate MpxV/human/USA/WA-UW-100046/2023, complete genome	197207	complete	USA: Washington	USA	WA	Homo sapiens		Sereewit,J., Nunley,E.B., Xie,H., Roychoudhury,P., Greninger,A.L.	University of Washington Dept. Laboratory Medicine and Pathology, Virology Division	USA		Oct-23	2023/11/13	dsDNA
PP507086.1	GenBank					Monkeypox virus	Orthopoxvirus monkeypox	Orthopoxvirus	Poxviridae	B.1.21	IIb	MPXV/Human/USA/CA-LACPHL-MA00618/2024		Monkeypox virus isolate MPXV/Human/USA/CA-LACPHL-MA00618/2024, complete genome	196433	complete	USA	USA		Homo sapiens		Garrigues,J.M., Green,N.M.	Los Angeles County Public Health Laboratories	USA		2024/2/7	2024/3/26	dsDNA
OR950771.1	GenBank		SRR27126037	SAMN38700071	PRJNA862948	Monkeypox virus	Orthopoxvirus monkeypox	Orthopoxvirus	Poxviridae	B.1.21	IIb	MpxV/human/USA/WA-UW-118195/2023		Monkeypox virus isolate MpxV/human/USA/WA-UW-118195/2023, complete genome	197202	complete	USA: Washington	USA	WA	Homo sapiens		Sereewit,J., Nunley,E.B., Xie,H., Roychoudhury,P., Greninger,A.L.	University of Washington Dept. Laboratory Medicine and Pathology, Virology Division			Nov-23	2023/12/19	dsDNA
OR766781.1	GenBank		SRR26661249	SAMN38084176	PRJNA862948	Monkeypox virus	Orthopoxvirus monkeypox	Orthopoxvirus	Poxviridae	B.1.21	IIb	MpxV/human/USA/WA-UW-107260/2023		Monkeypox virus isolate MpxV/human/USA/WA-UW-107260/2023, complete genome	197201	complete	USA: Washington	USA	WA	Homo sapiens		Sereewit,J., Nunley,E.B., Xie,H., Roychoudhury,P., Greninger,A.L.	University of Washington Dept. Laboratory Medicine and Pathology, Virology Division	USA		Oct-23	2023/11/13	dsDNA
PP338787.1	GenBank					Monkeypox virus	Orthopoxvirus monkeypox	Orthopoxvirus	Poxviridae	B.1.21	IIb	MPXV/Human/USA/CA-LACPHL-MA00577/2024		Monkeypox virus isolate MPXV/Human/USA/CA-LACPHL-MA00577/2024, complete genome	193982	complete	USA	USA		Homo sapiens		McCann,S.P., Green,N.M.	Los Angeles County Department of Public Health Laboratory, Sequencing Unit	USA		2024/1/4	2024/2/20	dsDNA
OR950775.1	GenBank		SRR27126042	SAMN38700066	PRJNA862948	Monkeypox virus	Orthopoxvirus monkeypox	Orthopoxvirus	Poxviridae	B.1.21	IIb	MpxV/human/USA/WA-UW-117959/2023		Monkeypox virus isolate MpxV/human/USA/WA-UW-117959/2023, complete genome	197191	complete	USA: Washington	USA	WA	Homo sapiens		Sereewit,J., Nunley,E.B., Xie,H., Roychoudhury,P., Greninger,A.L.	University of Washington Dept. Laboratory Medicine and Pathology, Virology Division			Nov-23	2023/12/19	dsDNA
OR950772.1	GenBank		SRR27126043	SAMN38700065	PRJNA862948	Monkeypox virus	Orthopoxvirus monkeypox	Orthopoxvirus	Poxviridae	B.1.21	IIb	MpxV/human/USA/WA-UW-112116/2023		Monkeypox virus isolate MpxV/human/USA/WA-UW-112116/2023, complete genome	197188	complete	USA: Washington	USA	WA	Homo sapiens		Sereewit,J., Nunley,E.B., Xie,H., Roychoudhury,P., Greninger,A.L.	University of Washington Dept. Laboratory Medicine and Pathology, Virology Division			Nov-23	2023/12/19	dsDNA
PP002091.1	GenBank					Monkeypox virus	Orthopoxvirus monkeypox	Orthopoxvirus	Poxviridae	B.1.22	IIb	CHVir44557_Okt2023		Monkeypox virus isolate CHVir44557_Okt2023, complete genome	197185	complete	Germany	Germany		Homo sapiens		Obermeier,P.E., Plinke,C.F., Brinkmann,A., Lachmann,R., Melchert,J., Corman,V.M., Nitsche,A., Marcus,U., Schmidt,A.J., Jansen,K., Buder,S.C.	Charite - Universitatsmedizin Berlin, Institute of Virology		1	2023	2024/7/1	dsDNA
PP002092.1	GenBank					Monkeypox virus	Orthopoxvirus monkeypox	Orthopoxvirus	Poxviridae	B.1.22	IIb	CHVir44632_Nov2023		Monkeypox virus isolate CHVir44632_Nov2023, complete genome	197187	complete	Germany	Germany		Homo sapiens		Obermeier,P.E., Plinke,C.F., Brinkmann,A., Lachmann,R., Melchert,J., Corman,V.M., Nitsche,A., Marcus,U., Schmidt,A.J., Jansen,K., Buder,S.C.	Charite - Universitatsmedizin Berlin, Institute of Virology		1	2023	2024/7/1	dsDNA
PP002090.1	GenBank					Monkeypox virus	Orthopoxvirus monkeypox	Orthopoxvirus	Poxviridae	B.1.22	IIb	CHVir44300_Okt2023		Monkeypox virus isolate CHVir44300_Okt2023, complete genome	197185	complete	Germany	Germany		Homo sapiens		Obermeier,P.E., Plinke,C.F., Brinkmann,A., Lachmann,R., Melchert,J., Corman,V.M., Nitsche,A., Marcus,U., Schmidt,A.J., Jansen,K., Buder,S.C.	Charite - Universitatsmedizin Berlin, Institute of Virology		1	2023	2024/7/1	dsDNA
OZ223837.1	GenBank		ERR14370732	SAMEA117693146	PRJEB72255	Monkeypox virus	Orthopoxvirus monkeypox	Orthopoxvirus	Poxviridae	B.1.22	IIb	RNA		Monkeypox virus isolate RNA genome assembly, complete genome: monopartite	189022	complete	Slovakia	Slovakia		Homo sapiens		Sladecek,T.	Science Park of Comenius University of Bratislava, Ilkovicova 8, 841 04 Bratislava	Slovakia		2024/1/30	2025/2/14	dsDNA
PP002089.1	GenBank					Monkeypox virus	Orthopoxvirus monkeypox	Orthopoxvirus	Poxviridae	B.1.22	IIb	CHVir44010_Sep2023		Monkeypox virus isolate CHVir44010_Sep2023, complete genome	197185	complete	Germany	Germany		Homo sapiens		Obermeier,P.E., Plinke,C.F., Brinkmann,A., Lachmann,R., Melchert,J., Corman,V.M., Nitsche,A., Marcus,U., Schmidt,A.J., Jansen,K., Buder,S.C.	Charite - Universitatsmedizin Berlin, Institute of Virology		1	2023	2024/7/1	dsDNA
PP754993.1	GenBank					Monkeypox virus	Orthopoxvirus monkeypox	Orthopoxvirus	Poxviridae	B.1.23	IIb	WA-UW-288850		Monkeypox virus isolate WA-UW-288850, complete genome	197203	complete	USA: Washington	USA	WA	Homo sapiens		Roychoudhury,P., Xie,X., Sereewit,J., Ellis,S., Greninger,A.	University of Washington, Laboratory Medicine and Pathology	USA		2024/4/18	2024/5/8	dsDNA
ON622722.2	GenBank					Monkeypox virus	Orthopoxvirus monkeypox	Orthopoxvirus	Poxviridae	B.1.3	IIb	MPXV_FR_HCL0001_2022		Monkeypox virus isolate MPXV_FR_HCL0001_2022, complete genome	197120	complete	France	France		Homo sapiens	skin		GENomique EPIdemiologique des maladies Infectieuses, Virology	France		2022/5/22	2022/5/27	dsDNA
ON755231.1	GenBank					Monkeypox virus	Orthopoxvirus monkeypox	Orthopoxvirus	Poxviridae	B.1.3	IIb	MPXV/Germany/2022/RKI013		Monkeypox virus isolate MPXV/Germany/2022/RKI013	197140	complete	Germany	Germany		Homo sapiens	swab	Brinkmann,A., Kohl,C., Uddin,S., Pape,K., Schrick,L., Michel,J., Schaade,L., Nitsche,A.	Robert Koch Institute, Centre for Biological Threats, Highly Pathogenic Viruses	Germany		Jun-22	2022/6/14	dsDNA
OR146435.1	GenBank					Monkeypox virus	Orthopoxvirus monkeypox	Orthopoxvirus	Poxviridae	B.1.3	IIb	ZIRL00045		Monkeypox virus isolate ZIRL00045, complete genome	197125	complete	Ireland	Ireland		Homo sapiens		Gonzalez,G., Carr,M.	University College Dublin, National Virus Reference Laboratory	Ireland		2022/5/31	2024/7/31	dsDNA
OP215273.1	GenBank					Monkeypox virus	Orthopoxvirus monkeypox	Orthopoxvirus	Poxviridae	B.1.3	IIb	MPXV/Germany/2022/RKI251		Monkeypox virus isolate MPXV/Germany/2022/RKI251, complete genome	197139	complete	Germany	Germany		Homo sapiens	swab	Brinkmann,A., Kohl,C., Pape,K., Uddin,S., Schrick,L., Michel,J., Schaade,L., Nitsche,A.	Robert Koch Institute, Centre for Biological Threats, Highly Pathogenic Viruses	Germany		Aug-22	2022/8/17	dsDNA
OR759179.1	GenBank					Monkeypox virus	Orthopoxvirus monkeypox	Orthopoxvirus	Poxviridae	B.1.3	IIb	hMpxV/Canada/ON-PHOL091/2022		Monkeypox virus isolate hMpxV/Canada/ON-PHOL091/2022, complete genome	196676	complete	Canada: ON	Canada		Homo sapiens		Isabel,S., Eshaghi,A., Duvvuri,V.R., Gubbay,J.B., Cronin,K., Li,A., Hasso,M., Clark,S.T., Hopkins,J.P., Patel,S.N., Braukmann,T.W.A.	Public Health Ontario, Microbiology and Laboratory Science	Canada		2022/9/1	2023/11/8	dsDNA
OQ054220.1	GenBank		SRR22708627	SAMN32191522	PRJNA849962	Monkeypox virus	Orthopoxvirus monkeypox	Orthopoxvirus	Poxviridae	B.1.3	IIb	MPXV_USA_2022_IA0001		Monkeypox virus isolate MPXV_USA_2022_IA0001, complete genome	197198	complete	USA:IA	USA	IA	Homo sapiens		Gigante,C., Hottel,W., Zhao,H., Batra,D., Hetrick,E., Howard,D., Kovar,L., Seabolt,M., Morrison,S., Desch,M., Knipe,K., Weigand,M., Sheth,M., Burgin,A., Burroughs,M., Lee,J., Wilkins,K., McCollum,A., Hutson,C., Davidson,W., Rao,A., Nelson,M., Li,Y.	CDC, DHCPP-PRB	USA		Sep-22	2022/12/15	dsDNA
OQ581854.1	GenBank					Monkeypox virus	Orthopoxvirus monkeypox	Orthopoxvirus	Poxviridae	B.1.3	IIb	MPXV/human/Taiwan/109-005210/2023		Monkeypox virus isolate MPXV/human/Taiwan/109-005210/2023, complete genome	197124	complete	Taiwan	Taiwan		Homo sapiens		Lin,J.-H., Chiu,S.-C., Huang,H.-I., Huang,W.-L., Li,T.-Y., Fann,W.-B., Hsieh,P.-Y., Yang,J.-Y.	Centers for Disease Control, Taiwan, Center of Diagnostics and Vaccine Development	Taiwan		Feb-23	2023/3/13	dsDNA
PP098607.2	GenBank					Monkeypox virus	Orthopoxvirus monkeypox	Orthopoxvirus	Poxviridae	B.1.3	IIb	MPXV/D5		Monkeypox virus isolate MPXV/D5, complete genome	197195	complete	Italy: Campania Region	Italy		Homo sapiens		Viscardi,M., Cozzolino,L., Rinaldi,A., De Martinis,C., Cardillo,L., Tiberio,C., Falco,R., Guarino,V., D'Auria,G., Nappo,F., Atripaldi,L., Coppola,M.G., Fusco,G.	Istituto Zooprofilattico Sperimentale del Mezzogiorno, Hanimal Health	Italy		May-23	2024/1/15	dsDNA
OQ320448.1	GenBank		SRR23195202	SAMN32878504	PRJNA849962	Monkeypox virus	Orthopoxvirus monkeypox	Orthopoxvirus	Poxviridae	B.1.3	IIb	MPXV_USA_2022_DC0019		Monkeypox virus isolate MPXV_USA_2022_DC0019, complete genome	197147	complete	USA:DC	USA	DC	Homo sapiens		Gigante,C., Hauser,J., Zhao,H., Batra,D., Hetrick,E., Howard,D., Kovar,L., Seabolt,M., Morrison,S., Desch,M., Knipe,K., Weigand,M., Sheth,M., Burgin,A., Burroughs,M., Lee,J., Wilkins,K., McCollum,A., Hutson,C., Davidson,W., Rao,A., Mangla,A., Li,Y.	CDC, DHCPP-PRB	USA		Sep-22	2023/1/30	dsDNA
PV424067.1	GenBank					Monkeypox virus	Orthopoxvirus monkeypox	Orthopoxvirus	Poxviridae	B.1.3	IIb	MPXV_NRL 4279/2022		Monkeypox virus isolate MPXV_NRL 4279/2022, complete genome	197993	complete	Czech Republic: Prague	Czech Republic		Homo sapiens	skin, lesion	Nagy,A., Abraham,A., Kakuk,B., Brigitta,Z., Prazsak,I., Kemenesi,G., Boldogkoi,Z.	University of Szeged, Albert Szent-Gyorgyi Medical School, Department of Medical Biology	Hungary		2022/5/24	2025/4/17	dsDNA
OQ054221.1	GenBank		SRR22708631	SAMN32191523	PRJNA849962	Monkeypox virus	Orthopoxvirus monkeypox	Orthopoxvirus	Poxviridae	B.1.3	IIb	MPXV_USA_2022_IA0002		Monkeypox virus isolate MPXV_USA_2022_IA0002, complete genome	197161	complete	USA:IA	USA	IA	Homo sapiens		Gigante,C., Hottel,W., Zhao,H., Batra,D., Hetrick,E., Howard,D., Kovar,L., Seabolt,M., Morrison,S., Desch,M., Knipe,K., Weigand,M., Sheth,M., Burgin,A., Burroughs,M., Lee,J., Wilkins,K., McCollum,A., Hutson,C., Davidson,W., Rao,A., Nelson,M., Li,Y.	CDC, DHCPP-PRB	USA		Sep-22	2022/12/15	dsDNA
ON792320.1	GenBank					Monkeypox virus	Orthopoxvirus monkeypox	Orthopoxvirus	Poxviridae	B.1.3	IIb	hMpxV/Switzerland/ZH-UZH-IMV-3ba6449f/2022		Monkeypox virus isolate hMpxV/Switzerland/ZH-UZH-IMV-3ba6449f/2022, complete genome	197179	complete	Switzerland: ZH	Switzerland		Homo sapiens		Kufner,V., Ziltener,G., Zaheri,M., Schmutz,S., Audige,A., Bernasconi,O., Steiner,K., Huder,J., Shah,C., Capaul,R., Bloemberg,G., Boeni,J., Huber,M., Trkola,A.	University of Zurich, Institute of Medical Virology	Switzerland		2022/6/1	2022/6/17	dsDNA
ON755248.1	GenBank					Monkeypox virus	Orthopoxvirus monkeypox	Orthopoxvirus	Poxviridae	B.1.3	IIb	MPXV/Germany/2022/RKI042		Monkeypox virus isolate MPXV/Germany/2022/RKI042	197140	complete	Germany	Germany		Homo sapiens	swab	Brinkmann,A., Kohl,C., Uddin,S., Pape,K., Schrick,L., Michel,J., Schaade,L., Nitsche,A.	Robert Koch Institute, Centre for Biological Threats, Highly Pathogenic Viruses	Germany		Jun-22	2022/6/14	dsDNA
OP205067.1	GenBank					Monkeypox virus	Orthopoxvirus monkeypox	Orthopoxvirus	Poxviridae	B.1.3	IIb	MPXV_UK_2022_9000061		Monkeypox virus isolate MPXV_UK_2022_9000061, complete genome	197207	complete	United Kingdom	United Kingdom		Homo sapiens		Groves,N., Osman,K.L., Lewandowski,K.S., Carter,D.P., Pullan,S.T., Myers,R., Vipond,R., Chand,M.	UKHSA, Research and Evaluation			2022/5/27	2022/8/11	dsDNA
OP205133.1	GenBank					Monkeypox virus	Orthopoxvirus monkeypox	Orthopoxvirus	Poxviridae	B.1.3	IIb	MPXV_UK_2022_9000188		Monkeypox virus isolate MPXV_UK_2022_9000188, complete genome	197205	complete	United Kingdom	United Kingdom		Homo sapiens		Groves,N., Osman,K.L., Lewandowski,K.S., Carter,D.P., Pullan,S.T., Myers,R., Vipond,R., Chand,M.	UKHSA, Research and Evaluation			2022/6/29	2022/8/11	dsDNA
OR464202.1	GenBank				PRJNA849962	Monkeypox virus	Orthopoxvirus monkeypox	Orthopoxvirus	Poxviridae	B.1.3	IIb	MPXV_USA_2022_NY0054		Monkeypox virus isolate MPXV_USA_2022_NY0054, complete genome	197188	complete	USA: NY	USA	NY	Homo sapiens		Gigante,C., Ruiz,V., Zhao,H., Batra,D., Hetrick,E., Howard,D., Kovar,L., Seabolt,M., Morrison,S., Desch,M., Knipe,K., Weigand,M., Mcgrath,D., Takakuwa,J., Burgin,A., Burroughs,M., Lee,J., Wilkins,K., Mccollum,A., Hutson,C., Davidson,W., Rao,A., Wang,J., Li,Y.	CDC, DHCPP-PRB	USA		Aug-22	2023/8/27	dsDNA
ON782054.1	GenBank					Monkeypox virus	Orthopoxvirus monkeypox	Orthopoxvirus	Poxviridae	B.1.3	IIb	MPXV/Spain/HUNSC_ITER_0001a/2022		Monkeypox virus isolate MPXV/Spain/HUNSC_ITER_0001a/2022, partial genome	190825	complete	Spain	Spain		Homo sapiens		Alcoba-Florez,J., Munoz-Barrera,A., Ciuffreda,L., Rodriguez-Perez,H., Rubio-Rodriguez,L.A., Gil-Campesino,H., Garcia-Martinez de Artola,D., Inigo-Campos,A., Diez-Gil,O., Gonzalez-Montelongo,R., Valenzuela-Fernandez,A., Lorenzo-Salazar,J.M., Flores,C.	Instituto Tecnologico y de Energias Renovables (ITER), Genomics Division	Spain		2022/5/31	2022/6/16	dsDNA
OR464197.1	GenBank				PRJNA849962	Monkeypox virus	Orthopoxvirus monkeypox	Orthopoxvirus	Poxviridae	B.1.3	IIb	MPXV_USA_2022_NY0049		Monkeypox virus isolate MPXV_USA_2022_NY0049, complete genome	197152	complete	USA: NY	USA	NY	Homo sapiens		Gigante,C., Ruiz,V., Zhao,H., Batra,D., Hetrick,E., Howard,D., Kovar,L., Seabolt,M., Morrison,S., Desch,M., Knipe,K., Weigand,M., Mcgrath,D., Takakuwa,J., Burgin,A., Burroughs,M., Lee,J., Wilkins,K., Mccollum,A., Hutson,C., Davidson,W., Rao,A., Wang,J., Li,Y.	CDC, DHCPP-PRB	USA		Aug-22	2023/8/27	dsDNA
OQ419041.1	GenBank				PRJNA949682	Monkeypox virus	Orthopoxvirus monkeypox	Orthopoxvirus	Poxviridae	B.1.3	IIb	NY-NYCPHL-000578		Monkeypox virus isolate NY-NYCPHL-000578, complete genome	195650	complete	USA: NY, New York City	USA	NY	Homo sapiens		Wang,J.C., Amin,H.S., Clabby,T.T., Taki,F., Su,M., Rahat,A., De La Cruz,N., Olsen,A., Thi,C., Silver,S., Akther,S., Chowdhury,M., Omoregie,E., Hughes,S.	NYC Department of Health and Mental Hygiene, Public Health Laboratory	USA		Jul-22	2023/2/15	dsDNA
OP415244.1	GenBank					Monkeypox virus	Orthopoxvirus monkeypox	Orthopoxvirus	Poxviridae	B.1.3	IIb	MPX_z0MIuQ_9000282		Monkeypox virus isolate MPX_z0MIuQ_9000282, complete genome	197203	complete	United Kingdom	United Kingdom		Homo sapiens		Groves,N., Osman,K.L., Lewandowski,K.S., Carter,D.P., Pullan,S.T., Myers,R., Vipond,R., Chand,M.	UKHSA, Research and Evaluation			Aug-22	2022/9/12	dsDNA
OR759185.1	GenBank					Monkeypox virus	Orthopoxvirus monkeypox	Orthopoxvirus	Poxviridae	B.1.4	IIb	hMpxV/Canada/ON-PHOL097/2022		Monkeypox virus isolate hMpxV/Canada/ON-PHOL097/2022, complete genome	196782	complete	Canada: ON	Canada		Homo sapiens		Isabel,S., Eshaghi,A., Duvvuri,V.R., Gubbay,J.B., Cronin,K., Li,A., Hasso,M., Clark,S.T., Hopkins,J.P., Patel,S.N., Braukmann,T.W.A.	Public Health Ontario, Microbiology and Laboratory Science	Canada		2022/9/1	2023/11/8	dsDNA
OR759153.1	GenBank					Monkeypox virus	Orthopoxvirus monkeypox	Orthopoxvirus	Poxviridae	B.1.4	IIb	hMpxV/Canada/ON-PHOL061/2022		Monkeypox virus isolate hMpxV/Canada/ON-PHOL061/2022, complete genome	196740	complete	Canada: ON	Canada		Homo sapiens		Isabel,S., Eshaghi,A., Duvvuri,V.R., Gubbay,J.B., Cronin,K., Li,A., Hasso,M., Clark,S.T., Hopkins,J.P., Patel,S.N., Braukmann,T.W.A.	Public Health Ontario, Microbiology and Laboratory Science	Canada		2022/8/1	2023/11/8	dsDNA
OR759198.1	GenBank					Monkeypox virus	Orthopoxvirus monkeypox	Orthopoxvirus	Poxviridae	B.1.4	IIb	hMpxV/Canada/ON-PHOL110/2022		Monkeypox virus isolate hMpxV/Canada/ON-PHOL110/2022, complete genome	196649	complete	Canada: ON	Canada		Homo sapiens		Isabel,S., Eshaghi,A., Duvvuri,V.R., Gubbay,J.B., Cronin,K., Li,A., Hasso,M., Clark,S.T., Hopkins,J.P., Patel,S.N., Braukmann,T.W.A.	Public Health Ontario, Microbiology and Laboratory Science	Canada		2022/7/1	2023/11/8	dsDNA
OP392553.1	GenBank		SRR21524982	SAMN30797794	PRJNA862948	Monkeypox virus	Orthopoxvirus monkeypox	Orthopoxvirus	Poxviridae	B.1.4	IIb	MpxV/human/USA/WA-UW-088960/2022		Monkeypox virus isolate MpxV/human/USA/WA-UW-088960/2022, complete genome	197193	complete	USA: WA	USA	WA	Homo sapiens		Sereewit,J., Xie,H., Roychoudhury,P., Greninger,A.L.	UW Virology, Laboratory Medicine			Aug-22	2022/9/8	dsDNA
OR759184.1	GenBank					Monkeypox virus	Orthopoxvirus monkeypox	Orthopoxvirus	Poxviridae	B.1.4	IIb	hMpxV/Canada/ON-PHOL096/2022		Monkeypox virus isolate hMpxV/Canada/ON-PHOL096/2022, complete genome	196710	complete	Canada: ON	Canada		Homo sapiens		Isabel,S., Eshaghi,A., Duvvuri,V.R., Gubbay,J.B., Cronin,K., Li,A., Hasso,M., Clark,S.T., Hopkins,J.P., Patel,S.N., Braukmann,T.W.A.	Public Health Ontario, Microbiology and Laboratory Science	Canada		2022/9/1	2023/11/8	dsDNA
OR759201.1	GenBank					Monkeypox virus	Orthopoxvirus monkeypox	Orthopoxvirus	Poxviridae	B.1.4	IIb	hMpxV/Canada/ON-PHOL113/2022		Monkeypox virus isolate hMpxV/Canada/ON-PHOL113/2022, complete genome	196453	complete	Canada: ON	Canada		Homo sapiens		Isabel,S., Eshaghi,A., Duvvuri,V.R., Gubbay,J.B., Cronin,K., Li,A., Hasso,M., Clark,S.T., Hopkins,J.P., Patel,S.N., Braukmann,T.W.A.	Public Health Ontario, Microbiology and Laboratory Science	Canada		2022/7/1	2023/11/8	dsDNA
OP881943.1	GenBank		SRR22383379	SAMN31841309	PRJNA849962	Monkeypox virus	Orthopoxvirus monkeypox	Orthopoxvirus	Poxviridae	B.1.4	IIb	MPXV_USA_2022_CA0011		Monkeypox virus isolate MPXV_USA_2022_CA0011, complete genome	197226	complete	USA:CA	USA	CA	Homo sapiens		Gigante,C., Ventura,J., Zhao,H., Batra,D., Hetrick,E., Howard,D., Kovar,L., Seabolt,M., Morrison,S., Desch,M., Knipe,K., Weigand,M., Sheth,M., Burgin,A., Burroughs,M., Lee,J., Wilkins,K., McCollum,A., Hutson,C., Davidson,W., Rao,A., Nash,J., Li,Y.	CDC, DHCPP-PRB	USA		Sep-22	2022/11/23	dsDNA
OR759195.1	GenBank					Monkeypox virus	Orthopoxvirus monkeypox	Orthopoxvirus	Poxviridae	B.1.4	IIb	hMpxV/Canada/ON-PHOL107/2022		Monkeypox virus isolate hMpxV/Canada/ON-PHOL107/2022, complete genome	196551	complete	Canada: ON	Canada		Homo sapiens		Isabel,S., Eshaghi,A., Duvvuri,V.R., Gubbay,J.B., Cronin,K., Li,A., Hasso,M., Clark,S.T., Hopkins,J.P., Patel,S.N., Braukmann,T.W.A.	Public Health Ontario, Microbiology and Laboratory Science	Canada		2022/6/1	2023/11/8	dsDNA
OR759222.1	GenBank					Monkeypox virus	Orthopoxvirus monkeypox	Orthopoxvirus	Poxviridae	B.1.4	IIb	hMpxV/Canada/ON-PHOL134/2022		Monkeypox virus isolate hMpxV/Canada/ON-PHOL134/2022, complete genome	196782	complete	Canada: ON	Canada		Homo sapiens		Isabel,S., Eshaghi,A., Duvvuri,V.R., Gubbay,J.B., Cronin,K., Li,A., Hasso,M., Clark,S.T., Hopkins,J.P., Patel,S.N., Braukmann,T.W.A.	Public Health Ontario, Microbiology and Laboratory Science	Canada		2022/7/1	2023/11/8	dsDNA
OR759156.1	GenBank					Monkeypox virus	Orthopoxvirus monkeypox	Orthopoxvirus	Poxviridae	B.1.4	IIb	hMpxV/Canada/ON-PHOL066/2022		Monkeypox virus isolate hMpxV/Canada/ON-PHOL066/2022, complete genome	196698	complete	Canada: ON	Canada		Homo sapiens		Isabel,S., Eshaghi,A., Duvvuri,V.R., Gubbay,J.B., Cronin,K., Li,A., Hasso,M., Clark,S.T., Hopkins,J.P., Patel,S.N., Braukmann,T.W.A.	Public Health Ontario, Microbiology and Laboratory Science	Canada		2022/8/1	2023/11/8	dsDNA
OQ419002.1	GenBank				PRJNA949682	Monkeypox virus	Orthopoxvirus monkeypox	Orthopoxvirus	Poxviridae	B.1.4	IIb	NY-NYCPHL-000097		Monkeypox virus isolate NY-NYCPHL-000097, complete genome	195654	complete	USA: NY, New York City	USA	NY	Homo sapiens		Wang,J.C., Amin,H.S., Clabby,T.T., Taki,F., Su,M., Rahat,A., De La Cruz,N., Olsen,A., Thi,C., Silver,S., Akther,S., Chowdhury,M., Omoregie,E., Hughes,S.	NYC Department of Health and Mental Hygiene, Public Health Laboratory	USA		Jun-22	2023/2/15	dsDNA
OR759215.1	GenBank					Monkeypox virus	Orthopoxvirus monkeypox	Orthopoxvirus	Poxviridae	B.1.4	IIb	hMpxV/Canada/ON-PHOL127/2022		Monkeypox virus isolate hMpxV/Canada/ON-PHOL127/2022, complete genome	196680	complete	Canada: ON	Canada		Homo sapiens		Isabel,S., Eshaghi,A., Duvvuri,V.R., Gubbay,J.B., Cronin,K., Li,A., Hasso,M., Clark,S.T., Hopkins,J.P., Patel,S.N., Braukmann,T.W.A.	Public Health Ontario, Microbiology and Laboratory Science	Canada		2022/7/1	2023/11/8	dsDNA
OR759147.1	GenBank					Monkeypox virus	Orthopoxvirus monkeypox	Orthopoxvirus	Poxviridae	B.1.4	IIb	hMpxV/Canada/ON-PHOL057/2022		Monkeypox virus isolate hMpxV/Canada/ON-PHOL057/2022, complete genome	196497	complete	Canada: ON	Canada		Homo sapiens		Isabel,S., Eshaghi,A., Duvvuri,V.R., Gubbay,J.B., Cronin,K., Li,A., Hasso,M., Clark,S.T., Hopkins,J.P., Patel,S.N., Braukmann,T.W.A.	Public Health Ontario, Microbiology and Laboratory Science	Canada		2022/8/1	2023/11/8	dsDNA
OR464213.1	GenBank				PRJNA849962	Monkeypox virus	Orthopoxvirus monkeypox	Orthopoxvirus	Poxviridae	B.1.4	IIb	MPXV_USA_2022_CA0004		Monkeypox virus isolate MPXV_USA_2022_CA0004, complete genome	197155	complete	USA: CA	USA	CA	Homo sapiens		Gigante,C., Ventura,J., Zhao,H., Batra,D., Hetrick,E., Howard,D., Kovar,L., Seabolt,M., Morrison,S., Desch,M., Knipe,K., Weigand,M., Mcgrath,D., Takakuwa,J., Burgin,A., Burroughs,M., Lee,J., Wilkins,K., Mccollum,A., Hutson,C., Davidson,W., Rao,A., Nash,J., Li,Y.	CDC, DHCPP-PRB	USA		Aug-22	2023/8/27	dsDNA
OP185714.1	GenBank		SRR21714305	SAMN30221421	PRJNA849962	Monkeypox virus	Orthopoxvirus monkeypox	Orthopoxvirus	Poxviridae	B.1.4	IIb	MPXV_USA_2022_CO0003		Monkeypox virus isolate MPXV_USA_2022_CO0003, complete genome	197235	complete	USA: CO	USA	CO	Homo sapiens		Gigante,C.M., Steidley,B., Seabolt,M.H., Zhao,H., Wilkins,K., McCollum,A., Hutson,C., Davidson,W., Rao,A., Davizon,E.S., Li,Y.	CDC, DHCPP-PRB	USA		Jun-22	2022/8/10	dsDNA
OR759216.1	GenBank					Monkeypox virus	Orthopoxvirus monkeypox	Orthopoxvirus	Poxviridae	B.1.4	IIb	hMpxV/Canada/ON-PHOL128/2022		Monkeypox virus isolate hMpxV/Canada/ON-PHOL128/2022, complete genome	196742	complete	Canada: ON	Canada		Homo sapiens		Isabel,S., Eshaghi,A., Duvvuri,V.R., Gubbay,J.B., Cronin,K., Li,A., Hasso,M., Clark,S.T., Hopkins,J.P., Patel,S.N., Braukmann,T.W.A.	Public Health Ontario, Microbiology and Laboratory Science	Canada		2022/6/1	2023/11/8	dsDNA
OR759187.1	GenBank					Monkeypox virus	Orthopoxvirus monkeypox	Orthopoxvirus	Poxviridae	B.1.4	IIb	hMpxV/Canada/ON-PHOL099/2022		Monkeypox virus isolate hMpxV/Canada/ON-PHOL099/2022, complete genome	196776	complete	Canada: ON	Canada		Homo sapiens		Isabel,S., Eshaghi,A., Duvvuri,V.R., Gubbay,J.B., Cronin,K., Li,A., Hasso,M., Clark,S.T., Hopkins,J.P., Patel,S.N., Braukmann,T.W.A.	Public Health Ontario, Microbiology and Laboratory Science	Canada		2022/8/1	2023/11/8	dsDNA
OP415246.1	GenBank					Monkeypox virus	Orthopoxvirus monkeypox	Orthopoxvirus	Poxviridae	B.1.4	IIb	MPX_J6xzTO_9000286		Monkeypox virus isolate MPX_J6xzTO_9000286, complete genome	197205	complete	United Kingdom	United Kingdom		Homo sapiens		Groves,N., Osman,K.L., Lewandowski,K.S., Carter,D.P., Pullan,S.T., Myers,R., Vipond,R., Chand,M.	UKHSA, Research and Evaluation			Aug-22	2022/9/12	dsDNA
OR759168.1	GenBank					Monkeypox virus	Orthopoxvirus monkeypox	Orthopoxvirus	Poxviridae	B.1.4	IIb	hMpxV/Canada/ON-PHOL080/2022		Monkeypox virus isolate hMpxV/Canada/ON-PHOL080/2022, complete genome	196765	complete	Canada: ON	Canada		Homo sapiens		Isabel,S., Eshaghi,A., Duvvuri,V.R., Gubbay,J.B., Cronin,K., Li,A., Hasso,M., Clark,S.T., Hopkins,J.P., Patel,S.N., Braukmann,T.W.A.	Public Health Ontario, Microbiology and Laboratory Science	Canada		2022/8/1	2023/11/8	dsDNA
OP681777.1	GenBank		SRR21966444	SAMN31359110	PRJNA862948	Monkeypox virus	Orthopoxvirus monkeypox	Orthopoxvirus	Poxviridae	B.1.4	IIb	MpxV/human/USA/WA-UW-092113/2022		Monkeypox virus isolate MpxV/human/USA/WA-UW-092113/2022, complete genome	197207	complete	USA: WA	USA	WA	Homo sapiens		Sereewit,J., Xie,H., Roychoudhury,P., Greninger,A.L.	UW Virology, Laboratory Medicine			Sep-22	2022/10/19	dsDNA
ON959170.1	GenBank					Monkeypox virus	Orthopoxvirus monkeypox	Orthopoxvirus	Poxviridae	B.1.5	IIb	MPXV/Germany/2022/RKI156		Monkeypox virus isolate MPXV/Germany/2022/RKI156, complete genome	197139	complete	Germany	Germany		Homo sapiens	swab	Brinkmann,A., Kohl,C., Pape,K., Uddin,S., Schrick,L., Michel,J., Schaade,L., Nitsche,A.	Robert Koch Institute, Centre for Biological Threats, Highly Pathogenic Viruses	Germany		Jul-22	2022/7/11	dsDNA
OP626139.1	GenBank					Monkeypox virus	Orthopoxvirus monkeypox	Orthopoxvirus	Poxviridae	B.1.5	IIb	MPXV/Germany/2022/RKI501		Monkeypox virus isolate MPXV/Germany/2022/RKI501, complete genome	197140	complete	Germany	Germany		Homo sapiens	swab	Brinkmann,A., Kohl,C., Pape,K., Schrick,L., Michel,J., Schaade,L., Nitsche,A.	Robert Koch Institute, Centre for Biological Threats, Highly Pathogenic Viruses	Germany		Sep-22	2022/10/13	dsDNA
ON843165.1	GenBank					Monkeypox virus	Orthopoxvirus monkeypox	Orthopoxvirus	Poxviridae	B.1.5	IIb	Monkeypox/PT0033/2022		Monkeypox virus isolate Monkeypox/PT0033/2022, complete genome	197221	complete	Portugal	Portugal		Homo sapiens		Isidro,J., Borges,V., Pinto,M., Sobral,D., Santos,J., Nunes,A., Mixao,V., Ferreira,R., Santos,D., Duarte,S., Vieira,L., Borrego,M.J., Nuncio,S., Lopes de Carvalho,I., Pelerito,A., Cordeiro,R., Gomes,J.P.	National Institute of Health Doutor Ricardo Jorge, Portugal (INSA), Department of Infectious Diseases	Portugal		2022/5/24	2022/6/24	dsDNA
ON853667.1	GenBank					Monkeypox virus	Orthopoxvirus monkeypox	Orthopoxvirus	Poxviridae	B.1.5	IIb	MPXV/Germany/2022/RKI085		Monkeypox virus isolate MPXV/Germany/2022/RKI085, complete genome	197140	complete	Germany	Germany		Homo sapiens	swab	Brinkmann,A., Kohl,C., Uddin,S., Pape,K., Schrick,L., Michel,J., Schaade,L., Nitsche,A.	Robert Koch Institute, Centre for Biological Threats, Highly Pathogenic Viruses	Germany		Jun-22	2022/6/27	dsDNA
OR035675.1	GenBank					Monkeypox virus	Orthopoxvirus monkeypox	Orthopoxvirus	Poxviridae	B.1.5	IIb	MPXV/UZ_REGA_69		Monkeypox virus isolate MPXV/UZ_REGA_69, complete genome	197425	complete	Belgium	Belgium		Homo sapiens		Wawina-Bokalanga,T., Vanmechelen,B., Logist,A.-S., Ysebaert,L., Verlinden,J., Horemans,M., Van Holm,B., Bloemen,M., Maes,P.	KU Leuven, Microbiology, Immunology and Transplantation	Belgium		2022/6/30	2023/5/29	dsDNA
ON755233.1	GenBank					Monkeypox virus	Orthopoxvirus monkeypox	Orthopoxvirus	Poxviridae	B.1.5	IIb	MPXV/Germany/2022/RKI027		Monkeypox virus isolate MPXV/Germany/2022/RKI027	197140	complete	Germany	Germany		Homo sapiens	swab	Brinkmann,A., Kohl,C., Uddin,S., Pape,K., Schrick,L., Michel,J., Schaade,L., Nitsche,A.	Robert Koch Institute, Centre for Biological Threats, Highly Pathogenic Viruses	Germany		Jun-22	2022/6/14	dsDNA
OP626134.1	GenBank					Monkeypox virus	Orthopoxvirus monkeypox	Orthopoxvirus	Poxviridae	B.1.5	IIb	MPXV/Germany/2022/RKI500		Monkeypox virus isolate MPXV/Germany/2022/RKI500, complete genome	197140	complete	Germany	Germany		Homo sapiens	swab	Brinkmann,A., Kohl,C., Pape,K., Schrick,L., Michel,J., Schaade,L., Nitsche,A.	Robert Koch Institute, Centre for Biological Threats, Highly Pathogenic Viruses	Germany		Sep-22	2022/10/13	dsDNA
OP523979.1	GenBank					Monkeypox virus	Orthopoxvirus monkeypox	Orthopoxvirus	Poxviridae	B.1.5	IIb	MPXV/Germany/2022/RKI377		Monkeypox virus isolate MPXV/Germany/2022/RKI377, complete genome	197171	complete	Germany	Germany		Homo sapiens	swab	Brinkmann,A., Kohl,C., Pape,K., Schrick,L., Michel,J., Schaade,L., Nitsche,A.	Robert Koch Institute, Centre for Biological Threats, Highly Pathogenic Viruses	Germany		Sep-22	2022/9/26	dsDNA
OP626123.1	GenBank					Monkeypox virus	Orthopoxvirus monkeypox	Orthopoxvirus	Poxviridae	B.1.5	IIb	MPXV/Germany/2022/RKI485		Monkeypox virus isolate MPXV/Germany/2022/RKI485, complete genome	197140	complete	Germany	Germany		Homo sapiens	swab	Brinkmann,A., Kohl,C., Pape,K., Schrick,L., Michel,J., Schaade,L., Nitsche,A.	Robert Koch Institute, Centre for Biological Threats, Highly Pathogenic Viruses	Germany		Jul-22	2022/10/13	dsDNA
OR146309.1	GenBank					Monkeypox virus	Orthopoxvirus monkeypox	Orthopoxvirus	Poxviridae	B.1.5	IIb	Z22IRL00101		Monkeypox virus isolate Z22IRL00101, complete genome	197130	complete	Ireland	Ireland		Homo sapiens		Gonzalez,G., Carr,M., Keane,P., O'Byrne,E., Banka,W., Keogan,B., Urtasuni,J., Dean,J., Hare,D., De Gascun,C.F., Crowley,B.	University College Dublin, National Virus Reference Laboratory	Ireland		2022/6/14	2024/7/31	dsDNA
OP215225.1	GenBank					Monkeypox virus	Orthopoxvirus monkeypox	Orthopoxvirus	Poxviridae	B.1.5	IIb	MPXV/Germany/2022/RKI240		Monkeypox virus isolate MPXV/Germany/2022/RKI240	197139	complete	Germany	Germany		Homo sapiens	swab	Brinkmann,A., Kohl,C., Pape,K., Uddin,S., Schrick,L., Michel,J., Jessen,H., Schaade,L., Nitsche,A.	Robert Koch Institute, Centre for Biological Threats, Highly Pathogenic Viruses	Germany		Aug-22	2022/8/17	dsDNA
OR449646.1	GenBank					Monkeypox virus	Orthopoxvirus monkeypox	Orthopoxvirus	Poxviridae	B.1.5	IIb	MPXV/Germany/2022/ON/RKI932		Monkeypox virus isolate MPXV/Germany/2022/ON/RKI932, complete genome	190632	complete	Germany	Germany		Homo sapiens	swab	Brinkmann,A., Pape,K., Kohl,C., Schrick,L., Michel,J., Schaade,L., Nitsche,A.	Robert Koch Institute, Centre for Biological Threats, Highly Pathogenic Viruses	Germany		Jun-22	2023/8/22	dsDNA
OR264417.1	GenBank					Monkeypox virus	Orthopoxvirus monkeypox	Orthopoxvirus	Poxviridae	B.1.5	IIb	43_A		Monkeypox virus isolate 43_A, complete genome	197205	complete	Australia: Victoria	Australia		Homo sapiens		Taouk,M.L., Steinig,E., Taiaroa,G., Savic,I.	The Peter Doherty Institute for Infection and Immunity at the University of Melbourne, Department of Infectious Diseases	Australia		2022/6/22	2023/8/9	dsDNA
OP650029.1	GenBank					Monkeypox virus	Orthopoxvirus monkeypox	Orthopoxvirus	Poxviridae	B.1.5	IIb	MPXV22/human/USA-OK-81		Monkeypox virus isolate MPXV22/human/USA-OK-81, complete genome	197199	complete	USA: Oklahoma	USA	OK	Homo sapiens		Chapman,R.C., Bernhard,K., McCutchen,E.L., Fauver,J.R., O'Dell,J.X., Mannell,M., Wiley,M.R., Cross,S.T.	University of Nebraska Medical Center, Environmental, Agricultural, and Occupational Health	USA		2022/7/26	2022/10/17	dsDNA
OR449644.1	GenBank					Monkeypox virus	Orthopoxvirus monkeypox	Orthopoxvirus	Poxviridae	B.1.5	IIb	MPXV/Germany/2022/ON/RKI930		Monkeypox virus isolate MPXV/Germany/2022/ON/RKI930, complete genome	190632	complete	Germany	Germany		Homo sapiens	swab	Brinkmann,A., Pape,K., Kohl,C., Schrick,L., Michel,J., Schaade,L., Nitsche,A.	Robert Koch Institute, Centre for Biological Threats, Highly Pathogenic Viruses	Germany		Jun-22	2023/8/22	dsDNA
OP339854.1	GenBank					Monkeypox virus	Orthopoxvirus monkeypox	Orthopoxvirus	Poxviridae	B.1.5	IIb	MPXV/Germany/2022/RKI297		Monkeypox virus isolate MPXV/Germany/2022/RKI297, complete genome	197139	complete	Germany	Germany		Homo sapiens	swab	Brinkmann,A., Kohl,C., Uddin,S., Pape,K., Schrick,L., Michel,J., Schaade,L., Nitsche,A.	Robert Koch Institute, Centre for Biological Threats, Highly Pathogenic Viruses	Germany		Aug-22	2022/8/30	dsDNA
OP687937.1	GenBank		SRR21971016	SAMN31365108	PRJNA849962	Monkeypox virus	Orthopoxvirus monkeypox	Orthopoxvirus	Poxviridae	B.1.5	IIb	MPXV_USA_2022_NJ0004		Monkeypox virus isolate MPXV_USA_2022_NJ0004, complete genome	197257	complete	USA: NJ	USA	NJ	Homo sapiens		Gigante,C.M., Acheampong,E., Zhao,H., Batra,D., Hetrick,E.E., Howard,D.T., Kovar,L., Morrison,S.S., Seabolt,M.H., Weigand,M.R., Knipe,K., Sheth,M., Burgin,A., Burroughs,M., Lee,J., Wilkins,K., McCollum,A., Hutson,C., Davidson,W., Rao,A., McDermott,D., Li,Y.	CDC, DHCPP-PRB	USA		Aug-22	2022/10/20	dsDNA
OP215219.1	GenBank					Monkeypox virus	Orthopoxvirus monkeypox	Orthopoxvirus	Poxviridae	B.1.5	IIb	MPXV/Germany/2022/RKI223		Monkeypox virus isolate MPXV/Germany/2022/RKI223	197140	complete	Germany	Germany		Homo sapiens	swab	Brinkmann,A., Kohl,C., Pape,K., Uddin,S., Schrick,L., Michel,J., Jessen,H., Schaade,L., Nitsche,A.	Robert Koch Institute, Centre for Biological Threats, Highly Pathogenic Viruses	Germany		Aug-22	2022/8/17	dsDNA
ON853656.1	GenBank					Monkeypox virus	Orthopoxvirus monkeypox	Orthopoxvirus	Poxviridae	B.1.5	IIb	MPXV/Germany/2022/RKI070		Monkeypox virus isolate MPXV/Germany/2022/RKI070, complete genome	197140	complete	Germany	Germany		Homo sapiens	swab	Brinkmann,A., Kohl,C., Uddin,S., Pape,K., Schrick,L., Michel,J., Schaade,L., Nitsche,A.	Robert Koch Institute, Centre for Biological Threats, Highly Pathogenic Viruses	Germany		Jun-22	2022/6/27	dsDNA
ON959154.1	GenBank					Monkeypox virus	Orthopoxvirus monkeypox	Orthopoxvirus	Poxviridae	B.1.5	IIb	MPXV/Germany/2022/RKI137		Monkeypox virus isolate MPXV/Germany/2022/RKI137, complete genome	197139	complete	Germany	Germany		Homo sapiens	swab	Brinkmann,A., Kohl,C., Pape,K., Uddin,S., Schrick,L., Michel,J., Schaade,L., Nitsche,A.	Robert Koch Institute, Centre for Biological Threats, Highly Pathogenic Viruses	Germany		Jul-22	2022/7/11	dsDNA
OP320549.1	GenBank					Monkeypox virus	Orthopoxvirus monkeypox	Orthopoxvirus	Poxviridae	B.1.6	IIb	LIM-INS-010		Monkeypox virus isolate LIM-INS-010, complete genome	197194	complete	Peru	Peru		Homo sapiens		Padilla,C., Silva,I., Hurtado,V., Jimenez,V., Barcena,L., Lope,P., Arotinco,G.	Instituto Nacional de Salud Peru, Laboratorio de Biotecnologia y Biologia Molecular	Peru		2022/7/2	2022/8/29	dsDNA
OP320553.1	GenBank					Monkeypox virus	Orthopoxvirus monkeypox	Orthopoxvirus	Poxviridae	B.1.6	IIb	LIM-INS-013		Monkeypox virus isolate LIM-INS-013, complete genome	197194	complete	Peru	Peru		Homo sapiens		Padilla,C., Silva,I., Hurtado,V., Jimenez,V., Barcena,L., Lope,P., Arotinco,G.	Instituto Nacional de Salud Peru, Laboratorio de Biotecnologia y Biologia Molecular	Peru		2022/7/8	2022/8/29	dsDNA
OP320548.1	GenBank					Monkeypox virus	Orthopoxvirus monkeypox	Orthopoxvirus	Poxviridae	B.1.6	IIb	LIM-INS008		Monkeypox virus isolate LIM-INS008, complete genome	197194	complete	Peru	Peru		Homo sapiens		Padilla,C., Silva,I., Hurtado,V., Jimenez,V., Barcena,L., Lope,P., Arotinco,G.	Instituto Nacional de Salud Peru, Laboratorio de Biotecnologia y Biologia Molecular	Peru		2022/7/1	2022/8/29	dsDNA
OP320551.1	GenBank					Monkeypox virus	Orthopoxvirus monkeypox	Orthopoxvirus	Poxviridae	B.1.6	IIb	LIM-INS-018		Monkeypox virus isolate LIM-INS-018, complete genome	197193	complete	Peru	Peru		Homo sapiens		Padilla,C., Silva,I., Hurtado,V., Jimenez,V., Barcena,L., Lope,P., Arotinco,G.	Instituto Nacional de Salud Peru, Laboratorio de Biotecnologia y Biologia Molecular	Peru		2022/7/9	2022/8/29	dsDNA
OP320550.1	GenBank					Monkeypox virus	Orthopoxvirus monkeypox	Orthopoxvirus	Poxviridae	B.1.6	IIb	LIM-INS-015		Monkeypox virus isolate LIM-INS-015, complete genome	197193	complete	Peru	Peru		Homo sapiens		Padilla,C., Silva,I., Hurtado,V., Jimenez,V., Barcena,L., Lope,P., Arotinco,G.	Instituto Nacional de Salud Peru, Laboratorio de Biotecnologia y Biologia Molecular	Peru		2022/7/9	2022/8/29	dsDNA
OP289782.1	GenBank					Monkeypox virus	Orthopoxvirus monkeypox	Orthopoxvirus	Poxviridae	B.1.6	IIb	LIM-INS-001		Monkeypox virus isolate LIM-INS-001, complete genome	197200	complete	Peru	Peru		Homo sapiens		Silva,I., Jimenez,V., Hurtado,V., Barcena,L.	Instituto Nacional de Salud Peru, Laboratorio de Biotecnologia y Biologia Molecular	Peru		2022/6/25	2022/8/24	dsDNA
OP289783.1	GenBank					Monkeypox virus	Orthopoxvirus monkeypox	Orthopoxvirus	Poxviridae	B.1.6	IIb	LIM-INS-003		Monkeypox virus isolate LIM-INS-003, complete genome	197193	complete	Peru	Peru		Homo sapiens		Padilla,C., Silva,I., Hurtado,V., Jimenez,V., Barcena,L., Mestanza,O., Lope,P., Nunez,A.	Instituto Nacional de Salud Peru, Laboratorio de Biotecnologia y Biologia Molecular	Peru		2022/6/27	2022/8/24	dsDNA
OP320555.1	GenBank					Monkeypox virus	Orthopoxvirus monkeypox	Orthopoxvirus	Poxviridae	B.1.6	IIb	LIM-INS-021		Monkeypox virus isolate LIM-INS-021, complete genome	197193	complete	Peru	Peru		Homo sapiens		Padilla,C., Silva,I., Hurtado,V., Jimenez,V., Barcena,L., Lope,P., Arotinco,G.	Instituto Nacional de Salud Peru, Laboratorio de Biotecnologia y Biologia Molecular	Peru		2022/7/9	2022/8/29	dsDNA
OP320554.1	GenBank					Monkeypox virus	Orthopoxvirus monkeypox	Orthopoxvirus	Poxviridae	B.1.6	IIb	LIM-INS-016		Monkeypox virus isolate LIM-INS-016, complete genome	197193	complete	Peru	Peru		Homo sapiens		Padilla,C., Silva,I., Hurtado,V., Jimenez,V., Barcena,L., Lope,P., Arotinco,G.	Instituto Nacional de Salud Peru, Laboratorio de Biotecnologia y Biologia Molecular	Peru		2022/7/9	2022/8/29	dsDNA
OP320552.1	GenBank					Monkeypox virus	Orthopoxvirus monkeypox	Orthopoxvirus	Poxviridae	B.1.6	IIb	LIM-INS-012		Monkeypox virus isolate LIM-INS-012, complete genome	197193	complete	Peru	Peru		Homo sapiens		Padilla,C., Silva,I., Hurtado,V., Jimenez,V., Barcena,L., Lope,P., Arotinco,G.	Instituto Nacional de Salud Peru, Laboratorio de Biotecnologia y Biologia Molecular	Peru		2022/7/6	2022/8/29	dsDNA
OP415224.1	GenBank					Monkeypox virus	Orthopoxvirus monkeypox	Orthopoxvirus	Poxviridae	B.1.6	IIb	MPX_3U0idu_9000254		Monkeypox virus isolate MPX_3U0idu_9000254, complete genome	197179	complete	United Kingdom	United Kingdom		Homo sapiens		Groves,N., Osman,K.L., Lewandowski,K.S., Carter,D.P., Pullan,S.T., Myers,R., Vipond,R., Chand,M.	UKHSA, Research and Evaluation			Aug-22	2022/9/12	dsDNA
OP331338.1	GenBank					Monkeypox virus	Orthopoxvirus monkeypox	Orthopoxvirus	Poxviridae	B.1.7	IIb	MPXV_UK_2022_9000194		Monkeypox virus isolate MPXV_UK_2022_9000194, complete genome	197189	complete	United Kingdom	United Kingdom		Homo sapiens		Groves,N., Osman,K.L., Lewandowski,K.S., Carter,D.P., Pullan,S.T., Myers,R., Vipond,R., Chand,M.	UKHSA, Research and Evaluation			2022/7/4	2022/8/31	dsDNA
OP205097.1	GenBank					Monkeypox virus	Orthopoxvirus monkeypox	Orthopoxvirus	Poxviridae	B.1.7	IIb	MPXV_UK_2022_9000130		Monkeypox virus isolate MPXV_UK_2022_9000130, complete genome	197205	complete	United Kingdom	United Kingdom		Homo sapiens		Groves,N., Osman,K.L., Lewandowski,K.S., Carter,D.P., Pullan,S.T., Myers,R., Vipond,R., Chand,M.	UKHSA, Research and Evaluation			2022/7/5	2022/8/11	dsDNA
OP205071.1	GenBank					Monkeypox virus	Orthopoxvirus monkeypox	Orthopoxvirus	Poxviridae	B.1.7	IIb	MPXV_UK_2022_9000065		Monkeypox virus isolate MPXV_UK_2022_9000065, complete genome	197202	complete	United Kingdom	United Kingdom		Homo sapiens		Groves,N., Osman,K.L., Lewandowski,K.S., Carter,D.P., Pullan,S.T., Myers,R., Vipond,R., Chand,M.	UKHSA, Research and Evaluation			2022/6/6	2022/8/11	dsDNA
ON959153.1	GenBank					Monkeypox virus	Orthopoxvirus monkeypox	Orthopoxvirus	Poxviridae	B.1.7	IIb	MPXV/Germany/2022/RKI165		Monkeypox virus isolate MPXV/Germany/2022/RKI165, complete genome	197139	complete	Germany	Germany		Homo sapiens	swab	Brinkmann,A., Kohl,C., Pape,K., Uddin,S., Schrick,L., Michel,J., Schaade,L., Nitsche,A.	Robert Koch Institute, Centre for Biological Threats, Highly Pathogenic Viruses	Germany		Jul-22	2022/7/11	dsDNA
OR146403.1	GenBank					Monkeypox virus	Orthopoxvirus monkeypox	Orthopoxvirus	Poxviridae	B.1.7	IIb	Z22IRL00253		Monkeypox virus isolate Z22IRL00253, complete genome	197126	complete	Ireland	Ireland		Homo sapiens		Gonzalez,G., Carr,M.	University College Dublin, National Virus Reference Laboratory	Ireland		2022/7/8	2024/7/31	dsDNA
OP415235.1	GenBank					Monkeypox virus	Orthopoxvirus monkeypox	Orthopoxvirus	Poxviridae	B.1.7	IIb	MPX_YhLyQX_9000266		Monkeypox virus isolate MPX_YhLyQX_9000266, complete genome	197203	complete	United Kingdom	United Kingdom		Homo sapiens		Groves,N., Osman,K.L., Lewandowski,K.S., Carter,D.P., Pullan,S.T., Myers,R., Vipond,R., Chand,M.	UKHSA, Research and Evaluation			Aug-22	2022/9/12	dsDNA
OQ706773.1	GenBank					Monkeypox virus	Orthopoxvirus monkeypox	Orthopoxvirus	Poxviridae	B.1.7	IIb	MD_NIDDL_54524		Monkeypox virus isolate MD_NIDDL_54524, complete genome	197297	complete	USA: MD	USA	MD	Homo sapiens		Voegtly,L.J., Paskey,A.C., Rice,G.K., Chitty,J.A., Sugiharto,V., Chen,H.-W., Cer,R.Z., Malagon,F., Bishop-Lilly,K.A.	Naval Medical Research Center Biological Defense Research Directorate, Bioinformatics and Genomics Department	USA		2022/7/18	2023/4/4	dsDNA
OP263628.1	GenBank					Monkeypox virus	Orthopoxvirus monkeypox	Orthopoxvirus	Poxviridae	B.1.7	IIb	MPXV/Germany/2022/RKI274		Monkeypox virus isolate MPXV/Germany/2022/RKI274, complete genome	197139	complete	Germany	Germany		Homo sapiens	swab	Brinkmann,A., Kohl,C., Uddin,S., Pape,K., Schrick,L., Michel,J., Schaade,L., Nitsche,A.	Robert Koch Institute, Centre for Biological Threats, Highly Pathogenic Viruses	Germany		Aug-22	2022/8/19	dsDNA
OR759191.1	GenBank					Monkeypox virus	Orthopoxvirus monkeypox	Orthopoxvirus	Poxviridae	B.1.7	IIb	hMpxV/Canada/ON-PHOL103/2022		Monkeypox virus isolate hMpxV/Canada/ON-PHOL103/2022, complete genome	196757	complete	Canada: ON	Canada		Homo sapiens		Isabel,S., Eshaghi,A., Duvvuri,V.R., Gubbay,J.B., Cronin,K., Li,A., Hasso,M., Clark,S.T., Hopkins,J.P., Patel,S.N., Braukmann,T.W.A.	Public Health Ontario, Microbiology and Laboratory Science	Canada		2022/7/1	2023/11/8	dsDNA
OP604532.1	GenBank		SRR21851090	SAMN31228337	PRJNA849962	Monkeypox virus	Orthopoxvirus monkeypox	Orthopoxvirus	Poxviridae	B.1.7	IIb	MPXV_USA_2022_DC0012		Monkeypox virus isolate MPXV_USA_2022_DC0012, complete genome	197184	complete	USA: DC	USA	DC	Homo sapiens		Gigante,C.M., Hauser,J.R., Zhao,H., Batra,D., Hetrick,E.E., Howard,D.T., Kovar,L., Seabolt,M.H., Knipe,K., Burroughs,S., Lee,J., Wilkins,K., McCollum,A., Hutson,C., Davidson,W., Rao,A., Mangla,A., Li,Y.	CDC, DHCPP-PRB	USA		Jun-22	2022/10/11	dsDNA
ON911481.2	GenBank					Monkeypox virus	Orthopoxvirus monkeypox	Orthopoxvirus	Poxviridae	B.1.7	IIb	Monkeypox/MX-UANL001/2022		Monkeypox virus isolate Monkeypox/MX-UANL001/2022, complete genome	197413	complete	Mexico: Nuevo Leon	Mexico		Homo sapiens		Galan-Huerta,K.A., Paz-Infanzon,M., Ruiz-Higareda,A.F., Nuzzolo-Shihadeh,L., Camacho-Ortiz,A., Bocanegra-Ibarias,P., Rivas-Estilla,A.M., Zacarias-Villarreal,D., Yamallel-Ortega,L.A., Guerrero-Putz,M.D., Ocampo-Candiani,J.	Universidad Autonoma de Nuevo Leon - Facultad de Medicina, Centro de Investigacion e Innovacion en Virologia Medica	Mexico		2022/6/28	2022/7/4	dsDNA
OQ320467.1	GenBank		SRR23195215	SAMN32878818	PRJNA849962	Monkeypox virus	Orthopoxvirus monkeypox	Orthopoxvirus	Poxviridae	B.1.7	IIb	MPXV_USA_2022_NY0037		Monkeypox virus isolate MPXV_USA_2022_NY0037, complete genome	197154	complete	USA:NY	USA	NY	Homo sapiens		Gigante,C., Ruiz,V., Zhao,H., Batra,D., Hetrick,E., Howard,D., Kovar,L., Seabolt,M., Morrison,S., Desch,M., Knipe,K., Weigand,M., Sheth,M., Burgin,A., Burroughs,M., Lee,J., Wilkins,K., McCollum,A., Hutson,C., Davidson,W., Rao,A., Wang,J., Li,Y.	CDC, DHCPP-PRB	USA		Aug-22	2023/1/30	dsDNA
OP205106.1	GenBank					Monkeypox virus	Orthopoxvirus monkeypox	Orthopoxvirus	Poxviridae	B.1.7	IIb	MPXV_UK_2022_9000143		Monkeypox virus isolate MPXV_UK_2022_9000143, complete genome	197169	complete	United Kingdom	United Kingdom		Homo sapiens		Groves,N., Osman,K.L., Lewandowski,K.S., Carter,D.P., Pullan,S.T., Myers,R., Vipond,R., Chand,M.	UKHSA, Research and Evaluation			2022/6/16	2022/8/11	dsDNA
OP378695.1	GenBank		SRR21684324	SAMN30652159	PRJNA849962	Monkeypox virus	Orthopoxvirus monkeypox	Orthopoxvirus	Poxviridae	B.1.7	IIb	MPXV_USA_2022_DC0010		Monkeypox virus isolate MPXV_USA_2022_DC0010, complete genome	197025	complete	USA: DC	USA	DC	Homo sapiens		Gigante,C.M., Hauser,J.R., Zhao,H., Batra,D., Hetrick,E.E., Howard,D.T., Kovar,L., Seabolt,M.H., Weigand,M.R., Burroughs,M., Lee,J., Wilkins,K., McCollum,A., Hutson,C., Davidson,W., Rao,A., Mangla,A., Li,Y.	CDC, DHCPP-PRB	USA		Jun-22	2022/9/6	dsDNA
OR264460.1	GenBank					Monkeypox virus	Orthopoxvirus monkeypox	Orthopoxvirus	Poxviridae	B.1.7	IIb	7_B		Monkeypox virus isolate 7_B, complete genome	197205	complete	Australia: Victoria	Australia		Homo sapiens		Taouk,M.L., Steinig,E., Taiaroa,G., Savic,I.	The Peter Doherty Institute for Infection and Immunity at the University of Melbourne, Department of Infectious Diseases	Australia		2022/7/11	2023/8/9	dsDNA
OP205081.1	GenBank					Monkeypox virus	Orthopoxvirus monkeypox	Orthopoxvirus	Poxviridae	B.1.7	IIb	MPXV_UK_2022_9000078		Monkeypox virus isolate MPXV_UK_2022_9000078, complete genome	197205	complete	United Kingdom	United Kingdom		Homo sapiens		Groves,N., Osman,K.L., Lewandowski,K.S., Carter,D.P., Pullan,S.T., Myers,R., Vipond,R., Chand,M.	UKHSA, Research and Evaluation			2022/6/14	2022/8/11	dsDNA
OP415198.1	GenBank					Monkeypox virus	Orthopoxvirus monkeypox	Orthopoxvirus	Poxviridae	B.1.7	IIb	MPX_2v76E1_9000222		Monkeypox virus isolate MPX_2v76E1_9000222, complete genome	197205	complete	United Kingdom	United Kingdom		Homo sapiens		Groves,N., Osman,K.L., Lewandowski,K.S., Carter,D.P., Pullan,S.T., Myers,R., Vipond,R., Chand,M.	UKHSA, Research and Evaluation			Jul-22	2022/9/12	dsDNA
OP185712.1	GenBank		SRR21714207	SAMN30221457	PRJNA849962	Monkeypox virus	Orthopoxvirus monkeypox	Orthopoxvirus	Poxviridae	B.1.7	IIb	MPXV_USA_2022_IL0005		Monkeypox virus isolate MPXV_USA_2022_IL0005, complete genome	197135	complete	USA: IL	USA	IL	Homo sapiens		Gigante,C.M., Ghinai,I., Seabolt,M.H., Zhao,H., Wilkins,K., McCollum,A., Hutson,C., Davidson,W., Rao,A., Kerins,J., Li,Y.	CDC, DHCPP-PRB	USA		Jun-22	2022/8/10	dsDNA
OR464216.1	GenBank				PRJNA849962	Monkeypox virus	Orthopoxvirus monkeypox	Orthopoxvirus	Poxviridae	B.1.7	IIb	MPXV_USA_2022_KS0007		Monkeypox virus isolate MPXV_USA_2022_KS0007, complete genome	197130	complete	USA: KS	USA	KS	Homo sapiens		Gigante,C., Bradley,A., Zhao,H., Batra,D., Hetrick,E., Howard,D., Kovar,L., Seabolt,M., Morrison,S., Desch,M., Knipe,K., Weigand,M., Mcgrath,D., Takakuwa,J., Burgin,A., Burroughs,M., Lee,J., Wilkins,K., Mccollum,A., Hutson,C., Davidson,W., Rao,A., Anderson,J., Li,Y.	CDC, DHCPP-PRB	USA		Nov-22	2023/8/27	dsDNA
OR146425.1	GenBank					Monkeypox virus	Orthopoxvirus monkeypox	Orthopoxvirus	Poxviridae	B.1.7	IIb	Z22IRL00390		Monkeypox virus isolate Z22IRL00390, complete genome	197127	complete	Ireland	Ireland		Homo sapiens		Gonzalez,G., Carr,M.	University College Dublin, National Virus Reference Laboratory	Ireland		2022/8/5	2024/7/31	dsDNA
OP715820.1	GenBank					Monkeypox virus	Orthopoxvirus monkeypox	Orthopoxvirus	Poxviridae	B.1.8	IIb	MPXV/Germany/2022/RKI540		Monkeypox virus isolate MPXV/Germany/2022/RKI540, complete genome	197140	complete	Germany	Germany		Homo sapiens	swab	Brinkmann,A., Kohl,C., Pape,K., Schrick,L., Michel,J., Schaade,L., Nitsche,A.	Robert Koch Institute, Centre for Biological Threats, Highly Pathogenic Viruses	Germany		Jun-22	2022/10/25	dsDNA
OP331337.1	GenBank					Monkeypox virus	Orthopoxvirus monkeypox	Orthopoxvirus	Poxviridae	B.1.8	IIb	MPXV_UK_2022_9000183		Monkeypox virus isolate MPXV_UK_2022_9000183, complete genome	197205	complete	United Kingdom	United Kingdom		Homo sapiens		Groves,N., Osman,K.L., Lewandowski,K.S., Carter,D.P., Pullan,S.T., Myers,R., Vipond,R., Chand,M.	UKHSA, Research and Evaluation			2022/6/29	2022/8/31	dsDNA
OP681774.1	GenBank		SRR21966447	SAMN31359107	PRJNA862948	Monkeypox virus	Orthopoxvirus monkeypox	Orthopoxvirus	Poxviridae	B.1.8	IIb	MpxV/human/USA/WA-UW-092889/2022		Monkeypox virus isolate MpxV/human/USA/WA-UW-092889/2022, complete genome	197195	complete	USA: WA	USA	WA	Homo sapiens		Sereewit,J., Xie,H., Roychoudhury,P., Greninger,A.L.	UW Virology, Laboratory Medicine			Sep-22	2022/10/19	dsDNA
OQ099607.1	GenBank		SRR22827499	SAMN32329578	PRJNA849962	Monkeypox virus	Orthopoxvirus monkeypox	Orthopoxvirus	Poxviridae	B.1.8	IIb	MPXV_USA_2022_FL0010		Monkeypox virus isolate MPXV_USA_2022_FL0010, complete genome	197253	complete	USA: FL	USA	FL	Homo sapiens		Gigante,C., Lee,P., Zhao,H., Batra,D., Hetrick,E., Howard,D., Kovar,L., Seabolt,M., Morrison,S., Desch,M., Knipe,K., Weigand,M., Sheth,M., Burgin,A., Burroughs,M., Lee,J., Wilkins,K., McCollum,A., Hutson,C., Davidson,W., Rao,A., Stanek,D., Li,Y.	CDC, DHCPP-PRB	USA		Jul-22	2022/12/21	dsDNA
OP687931.1	GenBank		SRR21971017	SAMN31365102	PRJNA849962	Monkeypox virus	Orthopoxvirus monkeypox	Orthopoxvirus	Poxviridae	B.1.8	IIb	MPXV_USA_2022_FL0023		Monkeypox virus isolate MPXV_USA_2022_FL0023, complete genome	197209	complete	USA: FL	USA	FL	Homo sapiens		Gigante,C.M., Lee,P., Zhao,H., Batra,D., Hetrick,E.E., Howard,D.T., Kovar,L., Morrison,S.S., Seabolt,M.H., Weigand,M.R., Knipe,K., Sheth,M., Burgin,A., Burroughs,M., Lee,J., Wilkins,K., McCollum,A., Hutson,C., Davidson,W., Rao,A., Stanek,D., Li,Y.	CDC, DHCPP-PRB	USA		Jul-22	2022/10/20	dsDNA
OP215224.1	GenBank					Monkeypox virus	Orthopoxvirus monkeypox	Orthopoxvirus	Poxviridae	B.1.8	IIb	MPXV/Germany/2022/RKI235		Monkeypox virus isolate MPXV/Germany/2022/RKI235	197139	complete	Germany	Germany		Homo sapiens	swab	Brinkmann,A., Kohl,C., Pape,K., Uddin,S., Schrick,L., Michel,J., Jessen,H., Schaade,L., Nitsche,A.	Robert Koch Institute, Centre for Biological Threats, Highly Pathogenic Viruses	Germany		Aug-22	2022/8/17	dsDNA
OQ721938.1	GenBank		SRR24016876	SAMN33986554	PRJNA849962	Monkeypox virus	Orthopoxvirus monkeypox	Orthopoxvirus	Poxviridae	B.1.8	IIb	MPXV_USA_2022_SC0010		Monkeypox virus isolate MPXV_USA_2022_SC0010, complete genome	197166	complete	USA:SC	USA	SC	Homo sapiens		Gigante,C., Epie,N., Zhao,H., Batra,D., Hetrick,E., Howard,D., Kovar,L., Seabolt,M., Morrison,S., Desch,M., Knipe,K., Weigand,M., Cintron,R., Burgin,A., Burroughs,M., Lee,J., Wilkins,K., McCollum,A., Hutson,C., Davidson,W., Rao,A., Perez,T., Li,Y.	CDC, DHCPP-PRB	USA		Sep-22	2023/4/5	dsDNA
OR030928.1	GenBank					Monkeypox virus	Orthopoxvirus monkeypox	Orthopoxvirus	Poxviridae	B.1.8	IIb	MPXV/UZ_REGA_17		Monkeypox virus isolate MPXV/UZ_REGA_17, complete genome	197702	complete	Belgium	Belgium		Homo sapiens		Wawina-Bokalanga,T., Vanmechelen,B., Logist,A.-S., Sinnesael,R., Ysebaert,L., Verlinden,J., Van Holm,B., Bloemen,M., Maes,P.	KU Leuven, Microbiology, Immunology and Transplantation	Belgium		2022/7/19	2023/5/29	dsDNA
OP018603.1	GenBank					Monkeypox virus	Orthopoxvirus monkeypox	Orthopoxvirus	Poxviridae	B.1.8	IIb	MPXV/Germany/2022/RKI178		Monkeypox virus isolate MPXV/Germany/2022/RKI178, complete genome	197141	complete	Germany	Germany		Homo sapiens	swab	Brinkmann,A., Kohl,C., Pape,K., Uddin,S., Schrick,L., Michel,J., Schaade,L., Nitsche,A.	Robert Koch Institute, Centre for Biological Threats, Highly Pathogenic Viruses	Germany		Jul-22	2022/7/19	dsDNA
OP484679.1	GenBank					Monkeypox virus	Orthopoxvirus monkeypox	Orthopoxvirus	Poxviridae	B.1.8	IIb	MPXV/Germany/2022/RKI358		Monkeypox virus isolate MPXV/Germany/2022/RKI358, complete genome	197140	complete	Germany	Germany		Homo sapiens	swab	Brinkmann,A., Kohl,C., Pape,K., Uddin,S., Schrick,L., Michel,J., Schaade,L., Nitsche,A.	Robert Koch Institute, Centre for Biological Threats, Highly Pathogenic Viruses	Germany		Sep-22	2022/9/21	dsDNA
OQ557940.1	GenBank		SRR23675535	SAMN33554516	PRJNA849962	Monkeypox virus	Orthopoxvirus monkeypox	Orthopoxvirus	Poxviridae	B.1.8	IIb	MPXV_USA_2022_TX0048		Monkeypox virus isolate MPXV_USA_2022_TX0048, complete genome	197173	complete	USA: TX	USA	TX	Homo sapiens		Gigante,C., Kubin,G., Zhao,H., Batra,D., Hetrick,E., Howard,D., Kovar,L., Seabolt,M., Morrison,S., Desch,M., Knipe,K., Weigand,M., Cintron,R., Sheth,M., Burgin,A., Burroughs,M., Lee,J., Wilkins,K., McCollum,A., Hutson,C., Davidson,W., Rao,A., White,S., Li,Y.	CDC, DHCPP-PRB	USA		Aug-22	2023/3/8	dsDNA
OP351283.2	GenBank					Monkeypox virus	Orthopoxvirus monkeypox	Orthopoxvirus	Poxviridae	B.1.8	IIb	MPXV22/human/USA-OK-68		Monkeypox virus isolate MPXV22/human/USA-OK-68, complete genome	197182	complete	USA: Oklahoma	USA	OK	Homo sapiens		Chapman,R.C., Bernhard,K., McCutchen,E.L., Fauver,J.R., O'Dell,J.X., Mannell,M., Wiley,M.R., Cross,S.T.	University of Nebraska Medical Center, Environmental, Agricultural, and Occupational Health	USA		2022/7/22	2022/9/1	dsDNA
OQ721943.1	GenBank		SRR24016874	SAMN33986559	PRJNA849962	Monkeypox virus	Orthopoxvirus monkeypox	Orthopoxvirus	Poxviridae	B.1.8	IIb	MPXV_USA_2022_WI0002		Monkeypox virus isolate MPXV_USA_2022_WI0002, complete genome	197186	complete	USA:WI	USA	WI	Homo sapiens		Gigante,C., Segaloff,H., Zhao,H., Batra,D., Hetrick,E., Howard,D., Kovar,L., Seabolt,M., Morrison,S., Desch,M., Knipe,K., Weigand,M., Cintron,R., Burgin,A., Burroughs,M., Lee,J., Wilkins,K., McCollum,A., Hutson,C., Davidson,W., Rao,A., Florek,K., Li,Y.	CDC, DHCPP-PRB	USA		Sep-22	2023/4/5	dsDNA
OP263630.1	GenBank					Monkeypox virus	Orthopoxvirus monkeypox	Orthopoxvirus	Poxviridae	B.1.8	IIb	MPXV/Germany/2022/RKI275		Monkeypox virus isolate MPXV/Germany/2022/RKI275, complete genome	197140	complete	Germany	Germany		Homo sapiens	swab	Brinkmann,A., Kohl,C., Uddin,S., Pape,K., Schrick,L., Michel,J., Schaade,L., Nitsche,A.	Robert Koch Institute, Centre for Biological Threats, Highly Pathogenic Viruses	Germany		Aug-22	2022/8/19	dsDNA
OQ702768.1	GenBank		SRR23930255	SAMN33844025	PRJNA849962	Monkeypox virus	Orthopoxvirus monkeypox	Orthopoxvirus	Poxviridae	B.1.8	IIb	MPXV_USA_2022_OK0005		Monkeypox virus isolate MPXV_USA_2022_OK0005, complete genome	197150	complete	USA:OK	USA	OK	Homo sapiens		Gigante,C., Wang,Y., Zhao,H., Batra,D., Hetrick,E., Howard,D., Kovar,L., Seabolt,M., Morrison,S., Desch,M., Knipe,K., Weigand,M., Cintron,R., Burgin,A., Burroughs,M., Lee,J., Wilkins,K., McCollum,A., Hutson,C., Davidson,W., Rao,A., O'Dell,J., Li,Y.	CDC, DHCPP-PRB	USA		Jul-22	2023/4/3	dsDNA
ON929061.1	GenBank					Monkeypox virus	Orthopoxvirus monkeypox	Orthopoxvirus	Poxviridae	B.1.8	IIb	MPXV/Germany/2022/RKI103		Monkeypox virus isolate MPXV/Germany/2022/RKI103, complete genome	197140	complete	Germany	Germany		Homo sapiens	swab	Brinkmann,A., Kohl,C., Pape,K., Uddin,S., Schrick,L., Michel,J., Schaade,L., Nitsche,A.	Robert Koch Institute, Centre for Biological Threats, Highly Pathogenic Viruses	Germany		Jul-22	2022/7/6	dsDNA
ON929089.1	GenBank					Monkeypox virus	Orthopoxvirus monkeypox	Orthopoxvirus	Poxviridae	B.1.8	IIb	MPXV/Germany/2022/RKI134		Monkeypox virus isolate MPXV/Germany/2022/RKI134, complete genome	197140	complete	Germany	Germany		Homo sapiens	swab	Brinkmann,A., Kohl,C., Pape,K., Uddin,S., Schrick,L., Michel,J., Schaade,L., Nitsche,A.	Robert Koch Institute, Centre for Biological Threats, Highly Pathogenic Viruses	Germany		Jul-22	2022/7/6	dsDNA
OP442940.1	GenBank		SRR21236113	SAMN30526429	PRJNA862948	Monkeypox virus	Orthopoxvirus monkeypox	Orthopoxvirus	Poxviridae	B.1.8	IIb	MpxV/human/USA/OH-UW-086376/2022		Monkeypox virus isolate MpxV/human/USA/OH-UW-086376/2022, complete genome	197192	complete	USA: OH	USA	OH	Homo sapiens		Sereewit,J., Xie,H., Roychoudhury,P., Greninger,A.L.	UW Virology, Laboratory Medicine	USA		Aug-22	2022/9/15	dsDNA
OP303779.1	GenBank		SRR21676845	SAMN30467533	PRJNA849962	Monkeypox virus	Orthopoxvirus monkeypox	Orthopoxvirus	Poxviridae	B.1.8	IIb	MPXV_USA_2022_FL0016		Monkeypox virus isolate MPXV_USA_2022_FL0016, complete genome	197161	complete	USA: FL	USA	FL	Homo sapiens		Gigante,C.M., Lee,P., Zhao,H., Batra,D., Hetrick,E.E., Howard,D.T., Kovar,L., Seabolt,M.H., Weigand,M.R., Burroughs,M.S., Lee,J., Wilkins,K., McCollum,A., Hutson,C., Davidson,W., Rao,A., Mendoza,R., Li,Y.	CDC, DHCPP-PRB	USA		Jun-22	2022/8/26	dsDNA
OP215215.1	GenBank					Monkeypox virus	Orthopoxvirus monkeypox	Orthopoxvirus	Poxviridae	B.1.8	IIb	MPXV/Germany/2022/RKI213		Monkeypox virus isolate MPXV/Germany/2022/RKI213	197139	complete	Germany	Germany		Homo sapiens	swab	Brinkmann,A., Kohl,C., Pape,K., Uddin,S., Schrick,L., Michel,J., Jessen,H., Schaade,L., Nitsche,A.	Robert Koch Institute, Centre for Biological Threats, Highly Pathogenic Viruses	Germany		Aug-22	2022/8/12	dsDNA
ON585037.1	GenBank					Monkeypox virus	Orthopoxvirus monkeypox	Orthopoxvirus	Poxviridae	B.1.9	IIb	Monkeypox/PT0005/2022		Monkeypox virus isolate Monkeypox/PT0005/2022, complete genome	196295	complete	Portugal	Portugal		Homo sapiens		Borges,V., Duque,M.P., Martins,J.V., Vasconcelos,P., Ferreira,R., Sobral,D., Pelerito,A., de Carvalho,I.L., Nuncio,M.S., Borrego,M.J., Roemer,C., Neher,R.A., O'Driscoll,M., Rocha,R., Lopo,S., Neves,R., Palminha,P., Coelho,L., Nunes,A., Isidro,J., Pinto,M., Santos,J.D., Mixao,V., Santos,D., Duarte,S., Vieira,L., Martins,F., Machado,J., Verissimo,V.C., Grau,B., Peralta-Santos,A., Neves,J., Caldeira…	National Institute of Health Doutor Ricardo Jorge, Portugal (INSA), Department of Infectious Diseases	Portugal	1	2022/5/15	2022/5/24	dsDNA
ON585038.1	GenBank					Monkeypox virus	Orthopoxvirus monkeypox	Orthopoxvirus	Poxviridae	B.1.9	IIb	Monkeypox/PT0008/2022		Monkeypox virus isolate Monkeypox/PT0008/2022, complete genome	196305	complete	Portugal	Portugal		Homo sapiens		Borges,V., Duque,M.P., Martins,J.V., Vasconcelos,P., Ferreira,R., Sobral,D., Pelerito,A., de Carvalho,I.L., Nuncio,M.S., Borrego,M.J., Roemer,C., Neher,R.A., O'Driscoll,M., Rocha,R., Lopo,S., Neves,R., Palminha,P., Coelho,L., Nunes,A., Isidro,J., Pinto,M., Santos,J.D., Mixao,V., Santos,D., Duarte,S., Vieira,L., Martins,F., Machado,J., Verissimo,V.C., Grau,B., Peralta-Santos,A., Neves,J., Caldeira…	National Institute of Health Doutor Ricardo Jorge, Portugal (INSA), Department of Infectious Diseases	Portugal	1	2022/5/15	2022/5/24	dsDNA
ON880538.1	GenBank			SAMN29420996	PRJNA846794	Monkeypox virus	Orthopoxvirus monkeypox	Orthopoxvirus	Poxviridae	B.1.9	IIb	MpxV/human/CAN/UN-NML-3336/2022		Monkeypox virus isolate MpxV/human/CAN/UN-NML-3336/2022, complete genome	197193	complete	Canada	Canada		Homo sapiens	swab	Duggan,A., Hole,D., Knox,N., Yadav,C., Haidl,E., Chapel,M., Domselaar,G.V., Fernando,L., Graham,M., Antonation,K., Audet,J., Hagan,M., Safronetz,D., Leung,A., Peters,G., Go,A., Laminman,V., Kaplen,B., Jolly,G., Charest,H., Levade,I., Fafard,J.	National Microbiology Laboratory, Public Health Agency of Canada	Canada		2022/6/1	2022/6/30	dsDNA
OQ419012.1	GenBank				PRJNA949682	Monkeypox virus	Orthopoxvirus monkeypox	Orthopoxvirus	Poxviridae	B.1.9	IIb	NY-NYCPHL-000422		Monkeypox virus isolate NY-NYCPHL-000422, complete genome	195615	complete	USA: NY, New York City	USA	NY	Homo sapiens		Wang,J.C., Amin,H.S., Clabby,T.T., Taki,F., Su,M., Rahat,A., De La Cruz,N., Olsen,A., Thi,C., Silver,S., Akther,S., Chowdhury,M., Omoregie,E., Hughes,S.	NYC Department of Health and Mental Hygiene, Public Health Laboratory	USA		Sep-22	2023/2/15	dsDNA
ON649713.1	GenBank					Monkeypox virus	Orthopoxvirus monkeypox	Orthopoxvirus	Poxviridae	B.1.9	IIb	Monkeypox/PT0020/2022		Monkeypox virus isolate Monkeypox/PT0020/2022, complete genome	196291	complete	Portugal	Portugal		Homo sapiens		Isidro,J., Borges,V., Pinto,M., Sobral,D., Santos,J.D., Nunes,A., Mixao,V., Ferreira,R., Santos,D., Duarte,S., Vieira,L., Borrego,M.J., Nuncio,S., Carvalho,I.L., Pelerito,A., Cordeiro,R., Gomes,J.P.	National Institute of Health Doutor Ricardo Jorge, Portugal (INSA), Department of Infectious Diseases	Portugal		2022/5/19	2022/6/1	dsDNA
OP687938.1	GenBank		SRR21971018	SAMN31365109	PRJNA849962	Monkeypox virus	Orthopoxvirus monkeypox	Orthopoxvirus	Poxviridae	B.1.9	IIb	MPXV_USA_2022_NJ0005		Monkeypox virus isolate MPXV_USA_2022_NJ0005, complete genome	197416	complete	USA: NJ	USA	NJ	Homo sapiens		Gigante,C.M., Acheampong,E., Zhao,H., Batra,D., Hetrick,E.E., Howard,D.T., Kovar,L., Morrison,S.S., Seabolt,M.H., Weigand,M.R., Knipe,K., Sheth,M., Burgin,A., Burroughs,M., Lee,J., Wilkins,K., McCollum,A., Hutson,C., Davidson,W., Rao,A., McDermott,D., Li,Y.	CDC, DHCPP-PRB	USA		Aug-22	2022/10/20	dsDNA
OR459803.1	GenBank		SRR25627326	SAMN36971869	PRJNA935252	Monkeypox virus	Orthopoxvirus monkeypox	Orthopoxvirus	Poxviridae	C.1	IIb	MPXV-ROK-P033-2023		Monkeypox virus isolate MPXV-ROK-P033-2023, complete genome	197198	complete	South Korea	South Korea		Homo sapiens	oronasopharynx	Chung,Y.-S., Yi,H., Choi,M.-M., Kim,J.-W., Lee,M., Lee,S., Sim,G., Lee,J.H., Shin,H., Choi,C.	Korea Disease Control and Prevention Agency, Division of High-risk Pathogens			2023/4/25	2023/8/26	dsDNA
LC852834.1	GenBank		DRR618743	SAMD00834612	PRJDB16992	Monkeypox virus	Orthopoxvirus monkeypox	Orthopoxvirus	Poxviridae	C.1	IIb			Monkeypox virus hMpxV/Japan/MX23-019-1-P0/2023 DNA, complete genome	197205	complete	Japan	Japan		Homo sapiens			Shinjuku, Tokyo 162-8640	Japan		2023/5/15	2024/11/27	dsDNA
LC876660.1	GenBank		DRR641188	SAMD00886235	PRJDB16992	Monkeypox virus	Orthopoxvirus monkeypox	Orthopoxvirus	Poxviridae	C.1	IIb	hMpoxV/Japan/MX23-020-01/2023		Monkeypox virus hMpoxV/Japan/MX23-020-01/2023 DNA, complete genome	197205	complete	Japan	Japan		Homo sapiens			Shinjuku, Tokyo 162-8640	Japan		2023/5/15	2025/5/23	dsDNA
LC876651.1	GenBank		DRR641179	SAMD00886226	PRJDB16992	Monkeypox virus	Orthopoxvirus monkeypox	Orthopoxvirus	Poxviridae	C.1	IIb	hMpoxV/Japan/MX23-009-01/2023		Monkeypox virus hMpoxV/Japan/MX23-009-01/2023 DNA, complete genome	197205	complete	Japan	Japan		Homo sapiens			Shinjuku, Tokyo 162-8640	Japan		2023/3/13	2025/5/23	dsDNA
OR459788.1	GenBank		SRR25627342	SAMN36971854	PRJNA935252	Monkeypox virus	Orthopoxvirus monkeypox	Orthopoxvirus	Poxviridae	C.1	IIb	MPXV-ROK-P015-2023		Monkeypox virus isolate MPXV-ROK-P015-2023, complete genome	197193	complete	South Korea	South Korea		Homo sapiens	skin, lesion	Chung,Y.-S., Yi,H., Choi,M.-M., Kim,J.-W., Lee,M., Lee,S., Sim,G., Lee,J.H., Shin,H., Choi,C.	Korea Disease Control and Prevention Agency, Division of High-risk Pathogens			2023/4/18	2023/8/26	dsDNA
PP587854.1	GenBank					Monkeypox virus	Orthopoxvirus monkeypox	Orthopoxvirus	Poxviridae	C.1	IIb	Japan/Osaka/RIMD_OCGH-9/2023		Monkeypox virus isolate Japan/Osaka/RIMD_OCGH-9/2023, complete genome	197205	complete	Japan	Japan		Homo sapiens	swab	Morita,R., Kubota-Koketsu,R., Phadungsombat,J., Sasaki,T., Nakayama,E.E., Shirano,M., Shioda,T.	Research Institute for Microbial Diseases (RIMD), Osaka University, Viral infections	Japan		2023	2025/7/2	dsDNA
LC760461.1	GenBank					Monkeypox virus	Orthopoxvirus monkeypox	Orthopoxvirus	Poxviridae	C.1	IIb	MPXV/human/Japan/Tokyo/2023/TKY220343		Monkeypox virus MPXV/human/Japan/Tokyo/2023/TKY220343 DNA, complete genome	197141	complete	Japan:Tokyo	Japan		Homo sapiens	swab	Kasuya,F., Negishi,A., Kumagai,R., Hasegawa,M., Fujiwara,T., Miyake,H., Nagashima,M., Sadamasu,K., Harada,S., Amano,A.	Department of Microbiology; 3-24-1,Hyakunin-cho, Shinjuku-ku, Tokyo 169-0073	Japan		2023/2/13	2023/3/17	dsDNA
LC876657.1	GenBank		DRR641185	SAMD00886232	PRJDB16992	Monkeypox virus	Orthopoxvirus monkeypox	Orthopoxvirus	Poxviridae	C.1	IIb	hMpoxV/Japan/MX23-016-01/2023		Monkeypox virus hMpoxV/Japan/MX23-016-01/2023 DNA, complete genome	197203	complete	Japan	Japan		Homo sapiens			Shinjuku, Tokyo 162-8640	Japan		2023/4/3	2025/5/23	dsDNA
OR855755.1	GenBank		SRR26937650	SAMN38395329	PRJNA935252	Monkeypox virus	Orthopoxvirus monkeypox	Orthopoxvirus	Poxviridae	C.1	IIb	MPXV-ROK-P53/12-2023		Monkeypox virus isolate MPXV-ROK-P53/12-2023, complete genome	197189	complete	South Korea	South Korea		Homo sapiens	skin	Chung,Y.-S., Yi,H., Choi,M.-M., Kim,J.-W., Lee,M., Lee,S.E., Sim,G., Lee,J.H., Shin,H., Choi,C.-H.	Korea Disease Control and Prevention Agency, Division of High-risk Pathogens			2023/7/5	2023/12/4	dsDNA
LC852825.1	GenBank		DRR618734	SAMD00834603	PRJDB16992	Monkeypox virus	Orthopoxvirus monkeypox	Orthopoxvirus	Poxviridae	C.1	IIb			Monkeypox virus hMpxV/Japan/MX23-004-03-P0/2023 DNA, complete genome	197203	complete	Japan	Japan		Homo sapiens			Shinjuku, Tokyo 162-8640	Japan		2023/2/27	2024/11/27	dsDNA
OR855765.1	GenBank		SRR26937639	SAMN38395339	PRJNA935252	Monkeypox virus	Orthopoxvirus monkeypox	Orthopoxvirus	Poxviridae	C.1	IIb	MPXV-ROK-P53/22-2023		Monkeypox virus isolate MPXV-ROK-P53/22-2023, complete genome	197195	complete	South Korea	South Korea		Homo sapiens	skin	Chung,Y.-S., Yi,H., Choi,M.-M., Kim,J.-W., Lee,M., Lee,S.E., Sim,G., Lee,J.H., Shin,H., Choi,C.-H.	Korea Disease Control and Prevention Agency, Division of High-risk Pathogens			2023/8/3	2023/12/4	dsDNA
LC852836.1	GenBank		DRR618745	SAMD00834614	PRJDB16992	Monkeypox virus	Orthopoxvirus monkeypox	Orthopoxvirus	Poxviridae	C.1	IIb			Monkeypox virus hMpxV/Japan/MX23-021-1-P0/2023 DNA, nearly complete genome	197201	complete	Japan	Japan		Homo sapiens			Shinjuku, Tokyo 162-8640	Japan		2023/5/15	2024/11/27	dsDNA
OR855752.1	GenBank		SRR26937631	SAMN38395326	PRJNA935252	Monkeypox virus	Orthopoxvirus monkeypox	Orthopoxvirus	Poxviridae	C.1	IIb	MPXV-ROK-P53/09-2023		Monkeypox virus isolate MPXV-ROK-P53/09-2023, complete genome	197193	complete	South Korea	South Korea		Homo sapiens	skin	Chung,Y.-S., Yi,H., Choi,M.-M., Kim,J.-W., Lee,M., Lee,S.E., Sim,G., Lee,J.H., Shin,H., Choi,C.-H.	Korea Disease Control and Prevention Agency, Division of High-risk Pathogens			2023/7/5	2023/12/4	dsDNA
LC876654.1	GenBank		DRR641182	SAMD00886229	PRJDB16992	Monkeypox virus	Orthopoxvirus monkeypox	Orthopoxvirus	Poxviridae	C.1	IIb	hMpoxV/Japan/MX23-013-01/202X		Monkeypox virus hMpoxV/Japan/MX23-013-01/202X DNA, complete genome	197205	complete	Japan	Japan		Homo sapiens			Shinjuku, Tokyo 162-8640	Japan		2022/7/25	2025/5/23	dsDNA
PQ368489.1	GenBank					Monkeypox virus	Orthopoxvirus monkeypox	Orthopoxvirus	Poxviridae	C.1	IIb	CU-ID23296		Monkeypox virus isolate CU-ID23296, complete genome	197212	complete	Thailand	Thailand		Homo sapiens		Putcharoen,O., Rattanatumhi,K., Paitoonpong,L., Supataragul,A., Suwanpimolkul,G., Khunnawutmanotham,W., Jantarabenjakul,W., Thippamom,N., Torvorapanit,P., Chantasrisawad,N., Chumpa,N., Yingyong,T., Wacharapluesadee,S.	King Chulalongkorn Memorial Hospital, Thai Red Cross Emerging Infectious Diseases Clinical Center	Thailand		2023/7/3	2024/9/24	dsDNA
LC876643.1	GenBank		DRR641171	SAMD00886218	PRJDB16992	Monkeypox virus	Orthopoxvirus monkeypox	Orthopoxvirus	Poxviridae	C.1	IIb	hMpoxV/Japan/MX23-002-01/202X		Monkeypox virus hMpoxV/Japan/MX23-002-01/202X DNA, complete genome	197205	complete	Japan	Japan		Homo sapiens			Shinjuku, Tokyo 162-8640	Japan		2022/7/25	2025/5/23	dsDNA
OR855748.1	GenBank		SRR26937635	SAMN38395322	PRJNA935252	Monkeypox virus	Orthopoxvirus monkeypox	Orthopoxvirus	Poxviridae	C.1	IIb	MPXV-ROK-P53/05-2023		Monkeypox virus isolate MPXV-ROK-P53/05-2023, complete genome	197192	complete	South Korea	South Korea		Homo sapiens	skin	Chung,Y.-S., Yi,H., Choi,M.-M., Kim,J.-W., Lee,M., Lee,S.E., Sim,G., Lee,J.H., Shin,H., Choi,C.-H.	Korea Disease Control and Prevention Agency, Division of High-risk Pathogens			2023/6/23	2023/12/4	dsDNA
LC876646.1	GenBank		DRR641174	SAMD00886221	PRJDB16992	Monkeypox virus	Orthopoxvirus monkeypox	Orthopoxvirus	Poxviridae	C.1	IIb	hMpoxV/Japan/MX23-003-01/2023		Monkeypox virus hMpoxV/Japan/MX23-003-01/2023 DNA, complete genome	197204	complete	Japan	Japan		Homo sapiens			Shinjuku, Tokyo 162-8640	Japan		2023/1/30	2025/5/23	dsDNA
OR459791.1	GenBank		SRR25627339	SAMN36971857	PRJNA935252	Monkeypox virus	Orthopoxvirus monkeypox	Orthopoxvirus	Poxviridae	C.1	IIb	MPXV-ROK-P018-2023		Monkeypox virus isolate MPXV-ROK-P018-2023, complete genome	197191	complete	South Korea	South Korea		Homo sapiens	skin, lesion	Chung,Y.-S., Yi,H., Choi,M.-M., Kim,J.-W., Lee,M., Lee,S., Sim,G., Lee,J.H., Shin,H., Choi,C.	Korea Disease Control and Prevention Agency, Division of High-risk Pathogens			2023/4/18	2023/8/26	dsDNA
OR459802.1	GenBank		SRR25627327	SAMN36971868	PRJNA935252	Monkeypox virus	Orthopoxvirus monkeypox	Orthopoxvirus	Poxviridae	C.1	IIb	MPXV-ROK-P032-2023		Monkeypox virus isolate MPXV-ROK-P032-2023, complete genome	197193	complete	South Korea	South Korea		Homo sapiens	skin, lesion	Chung,Y.-S., Yi,H., Choi,M.-M., Kim,J.-W., Lee,M., Lee,S., Sim,G., Lee,J.H., Shin,H., Choi,C.	Korea Disease Control and Prevention Agency, Division of High-risk Pathogens			2023/4/25	2023/8/26	dsDNA
PV785655.1	GenBank					Monkeypox virus	Orthopoxvirus monkeypox	Orthopoxvirus	Poxviridae	C.1.1	IIb	MPXV_China_GD_2023_BA10		Monkeypox virus isolate MPXV_China_GD_2023_BA10, complete genome	196924	complete	China	China		Homo sapiens		Shi,C.	South University of Science and Technology, School of Medicine	China		2023/7/11	2025/6/13	dsDNA
PV785657.1	GenBank					Monkeypox virus	Orthopoxvirus monkeypox	Orthopoxvirus	Poxviridae	C.1.1	IIb	MPXV_China_GD_2023_BA12		Monkeypox virus isolate MPXV_China_GD_2023_BA12, complete genome	197138	complete	China	China		Homo sapiens		Shi,C.	South University of Science and Technology, School of Medicine	China		2023/7/19	2025/6/13	dsDNA
OR785044.1	GenBank					Monkeypox virus	Orthopoxvirus monkeypox	Orthopoxvirus	Poxviridae	C.1.1	IIb	MpxV/human/CHN/GDCDC_SZ_M23254/2023		Monkeypox virus isolate MpxV/human/CHN/GDCDC_SZ_M23254/2023, complete genome	197100	complete	China	China		Homo sapiens		Jia,P.	Guangdong Provincial Center for Disease Control and Prevention, Institute of Pathogenic Microbiology	China		2023	2024/8/1	dsDNA
PQ672981.1	GenBank					Monkeypox virus	Orthopoxvirus monkeypox	Orthopoxvirus	Poxviridae	C.1.1	IIb	JS-NTCDC-230002		Monkeypox virus isolate JS-NTCDC-230002, complete genome	197152	complete	China	China		Homo sapiens		Ji,X., Liang,R., Bao,C., Cai,X., Chen,S., Chen,L., Li,L., Ji,X.P., Ji,X.L.	Nantong Center for Disease Control and Prevention, Key Laboratory of Medicine	China	1	2023/9/16	2024/12/31	dsDNA
PV785649.1	GenBank					Monkeypox virus	Orthopoxvirus monkeypox	Orthopoxvirus	Poxviridae	C.1.1	IIb	MPXV_China_GD_2023_BA04		Monkeypox virus isolate MPXV_China_GD_2023_BA04, complete genome	197091	complete	China	China		Homo sapiens		Shi,C.	South University of Science and Technology, School of Medicine	China		2023/6/25	2025/6/13	dsDNA
PQ672982.1	GenBank					Monkeypox virus	Orthopoxvirus monkeypox	Orthopoxvirus	Poxviridae	C.1.1	IIb	JS-NTCDC-230003		Monkeypox virus isolate JS-NTCDC-230003, complete genome	197137	complete	China	China		Homo sapiens		Ji,X., Liang,R., Bao,C., Cai,X., Chen,S., Chen,L., Li,L., Ji,X.P., Ji,X.L.	Nantong Center for Disease Control and Prevention, Key Laboratory of Medicine	China	1	2023/10/10	2024/12/31	dsDNA
PV785646.1	GenBank					Monkeypox virus	Orthopoxvirus monkeypox	Orthopoxvirus	Poxviridae	C.1.1	IIb	MPXV_China_GD_2023_BA01		Monkeypox virus isolate MPXV_China_GD_2023_BA01, complete genome	197091	complete	China	China		Homo sapiens		Shi,C.	South University of Science and Technology, School of Medicine	China		2023/6/18	2025/6/13	dsDNA
PV785652.1	GenBank					Monkeypox virus	Orthopoxvirus monkeypox	Orthopoxvirus	Poxviridae	C.1.1	IIb	MPXV_China_GD_2023_BA07		Monkeypox virus isolate MPXV_China_GD_2023_BA07, complete genome	197065	complete	China	China		Homo sapiens		Shi,C.	South University of Science and Technology, School of Medicine	China		2023/7/4	2025/6/13	dsDNA
PV785660.1	GenBank					Monkeypox virus	Orthopoxvirus monkeypox	Orthopoxvirus	Poxviridae	C.1.1	IIb	MPXV_China_GD_2023_BA15		Monkeypox virus isolate MPXV_China_GD_2023_BA15, complete genome	196657	complete	China	China		Homo sapiens		Shi,C.	South University of Science and Technology, School of Medicine	China		2023/10/11	2025/6/13	dsDNA
PX488348.1	GenBank					Monkeypox virus	Orthopoxvirus monkeypox	Orthopoxvirus	Poxviridae	C.1.1	IIb	MPXV/human/CHN/2023/IQTC-IM230523		Monkeypox virus isolate MPXV/human/CHN/2023/IQTC-IM230523, complete genome	197194	complete	China	China		Homo sapiens	skin, lesion	Wang,Y., Zhang,L., Shi,Y., Dai,J., Zhao,J.	State Key Laboratory of Respiratory Disease, Guangzhou Institute of Respiratory Health, the First Affiliated Hospital of Guangzhou Medical University	China		Jun-23	2025/11/12	dsDNA
PV785659.1	GenBank					Monkeypox virus	Orthopoxvirus monkeypox	Orthopoxvirus	Poxviridae	C.1.1	IIb	MPXV_China_GD_2023_BA14		Monkeypox virus isolate MPXV_China_GD_2023_BA14, complete genome	196873	complete	China	China		Homo sapiens		Shi,C.	South University of Science and Technology, School of Medicine	China		2023/9/7	2025/6/13	dsDNA
OR785043.1	GenBank					Monkeypox virus	Orthopoxvirus monkeypox	Orthopoxvirus	Poxviridae	C.1.1	IIb	MpxV/human/CHN/GDCDC_DG_M23232/2023		Monkeypox virus isolate MpxV/human/CHN/GDCDC_DG_M23232/2023, complete genome	197107	complete	China	China		Homo sapiens		Jia,P.	Guangdong Provincial Center for Disease Control and Prevention, Institute of Pathogenic Microbiology	China		2023	2024/8/1	dsDNA
PV785653.1	GenBank					Monkeypox virus	Orthopoxvirus monkeypox	Orthopoxvirus	Poxviridae	C.1.1	IIb	MPXV_China_GD_2023_BA08		Monkeypox virus isolate MPXV_China_GD_2023_BA08, complete genome	197014	complete	China	China		Homo sapiens		Shi,C.	South University of Science and Technology, School of Medicine	China		2023/7/7	2025/6/13	dsDNA
PP778666.1	GenBank					Monkeypox virus	Orthopoxvirus monkeypox	Orthopoxvirus	Poxviridae	C.1.1	IIb			Monkeypox virus strain hMpxV/China/GZ8H-01/2023, complete genome	198260	complete	China	China		Homo sapiens	tissue	Chen,M., Shi,S., Shang,C., Jiang,Q.	Chinese Academy of Agricultural Sciences, Changchun Veterinary Research Institute	China		2023	2024/5/15	dsDNA
PQ672984.1	GenBank					Monkeypox virus	Orthopoxvirus monkeypox	Orthopoxvirus	Poxviridae	C.1.1	IIb	JS-NTCDC-230005		Monkeypox virus isolate JS-NTCDC-230005, complete genome	197137	complete	China	China		Homo sapiens		Ji,X., Liang,R., Bao,C., Cai,X., Chen,S., Chen,L., Li,L., Ji,X.P., Ji,X.L.	Nantong Center for Disease Control and Prevention, Key Laboratory of Medicine	China	1	2024/1/7	2024/12/31	dsDNA
PV785650.1	GenBank					Monkeypox virus	Orthopoxvirus monkeypox	Orthopoxvirus	Poxviridae	C.1.1	IIb	MPXV_China_GD_2023_BA05		Monkeypox virus isolate MPXV_China_GD_2023_BA05, complete genome	196824	complete	China	China		Homo sapiens		Shi,C.	South University of Science and Technology, School of Medicine	China		2023/6/27	2025/6/13	dsDNA
PV785656.1	GenBank					Monkeypox virus	Orthopoxvirus monkeypox	Orthopoxvirus	Poxviridae	C.1.1	IIb	MPXV_China_GD_2023_BA11		Monkeypox virus isolate MPXV_China_GD_2023_BA11, complete genome	196655	complete	China	China		Homo sapiens		Shi,C.	South University of Science and Technology, School of Medicine	China		2023/7/17	2025/6/13	dsDNA
PV785651.1	GenBank					Monkeypox virus	Orthopoxvirus monkeypox	Orthopoxvirus	Poxviridae	C.1.1	IIb	MPXV_China_GD_2023_BA06		Monkeypox virus isolate MPXV_China_GD_2023_BA06, complete genome	196947	complete	China	China		Homo sapiens		Shi,C.	South University of Science and Technology, School of Medicine	China		2023/7/2	2025/6/13	dsDNA
PV785654.1	GenBank					Monkeypox virus	Orthopoxvirus monkeypox	Orthopoxvirus	Poxviridae	C.1.1	IIb	MPXV_China_GD_2023_BA09		Monkeypox virus isolate MPXV_China_GD_2023_BA09, complete genome	197065	complete	China	China		Homo sapiens		Shi,C.	South University of Science and Technology, School of Medicine	China		2023/7/9	2025/6/13	dsDNA
OZ257120.1	GenBank			SAMEA118256182	PRJEB89353	Monkeypox virus	Orthopoxvirus monkeypox	Orthopoxvirus	Poxviridae	C.1.2	IIb			Monkeypox virus genome assembly, complete genome: monopartite	197179	complete	Ireland	Ireland		Homo sapiens		Carr,M., Fahey,L., Dean,J., Hare,D., De Gascun,C.F.	National Viral Reference Laboratory, University College Dublin, Ireland, Dublin, Co. Dublin	Ireland		2024/9/6	2025/5/8	dsDNA
PX496705.1	GenBank					Monkeypox virus	Orthopoxvirus monkeypox	Orthopoxvirus	Poxviridae	C.1.2	IIb	WA-UW-62984		Monkeypox virus isolate WA-UW-62984, complete genome	197174	complete	USA: Washington	USA	WA	Homo sapiens		Roychoudhury,P., Xie,X., Ellis,S., Greninger,A.	University of Washington, Laboratory Medicine and Pathology	USA		2025/10/24	2025/11/22	dsDNA
LC876665.1	GenBank		DRR641193	SAMD00886240	PRJDB16992	Monkeypox virus	Orthopoxvirus monkeypox	Orthopoxvirus	Poxviridae	C.1.2	IIb	hMpoxV/Japan/MX23-026-01/2023		Monkeypox virus hMpoxV/Japan/MX23-026-01/2023 DNA, complete genome	197203	complete	Japan	Japan		Homo sapiens			Shinjuku, Tokyo 162-8640	Japan		2023/8/21	2025/5/23	dsDNA
LC831698.1	GenBank					Monkeypox virus	Orthopoxvirus monkeypox	Orthopoxvirus	Poxviridae	C.1.2	IIb	MPXV/human/Japan/Tokyo/NCGM240303/2024		Monkeypox virus MPXV/human/Japan/Tokyo/NCGM240303/2024 DNA, complete genome	197177	complete	Japan:Tokyo	Japan		Homo sapiens		Higashi-Kuwata,N., Okada,W., Takahashi,K., Nagashima,M., Morioka,S., Iwamoto,N., Sadamasu,K., Yoshimura,K., Ohmagari,N., Mitsuya,H.	Toyama, Shinjuku-ku, Tokyo 162-8655	Japan		2024/3/3	2024/7/25	dsDNA
PX496711.1	GenBank					Monkeypox virus	Orthopoxvirus monkeypox	Orthopoxvirus	Poxviridae	C.1.2	IIb	WA-UW-40591		Monkeypox virus isolate WA-UW-40591, complete genome	197171	complete	USA: Washington	USA	WA	Homo sapiens		Roychoudhury,P., Xie,X., Ellis,S., Greninger,A.	University of Washington, Laboratory Medicine and Pathology	USA		2025/10/16	2025/11/22	dsDNA
PX496710.1	GenBank					Monkeypox virus	Orthopoxvirus monkeypox	Orthopoxvirus	Poxviridae	C.1.2	IIb	WA-UW-68928		Monkeypox virus isolate WA-UW-68928, complete genome	197173	complete	USA: Washington	USA	WA	Homo sapiens		Roychoudhury,P., Xie,X., Ellis,S., Greninger,A.	University of Washington, Laboratory Medicine and Pathology	USA		2025/10/22	2025/11/22	dsDNA
LC876664.1	GenBank		DRR641192	SAMD00886239	PRJDB16992	Monkeypox virus	Orthopoxvirus monkeypox	Orthopoxvirus	Poxviridae	C.1.2	IIb	hMpoxV/Japan/MX23-025-01/2023		Monkeypox virus hMpoxV/Japan/MX23-025-01/2023 DNA, complete genome	197205	complete	Japan	Japan		Homo sapiens			Shinjuku, Tokyo 162-8640	Japan		2023/8/21	2025/5/23	dsDNA
PX496702.1	GenBank					Monkeypox virus	Orthopoxvirus monkeypox	Orthopoxvirus	Poxviridae	C.1.2	IIb	WA-UW-15837		Monkeypox virus isolate WA-UW-15837, complete genome	197172	complete	USA: Washington	USA	WA	Homo sapiens		Roychoudhury,P., Xie,X., Ellis,S., Greninger,A.	University of Washington, Laboratory Medicine and Pathology	USA		2025/10/21	2025/11/22	dsDNA
PV697338.1	GenBank					Monkeypox virus	Orthopoxvirus monkeypox	Orthopoxvirus	Poxviridae	C.1.2	IIb	WA-UW-89335		Monkeypox virus isolate WA-UW-89335, complete genome	197171	complete	USA: Washington	USA	WA	Homo sapiens		Roychoudhury,P., Xie,X., Ellis,S., Greninger,A.	University of Washington, Laboratory Medicine and Pathology	USA		2025/4/28	2025/5/28	dsDNA
LC855213.1	GenBank		DRR622784	SAMD00849940	PRJDB16992	Monkeypox virus	Orthopoxvirus monkeypox	Orthopoxvirus	Poxviridae	C.1.2	IIb			Monkeypox virus hMpxV/Japan/MX23-025-01-P0/2023 DNA, complete genome	197205	complete	Japan	Japan		Homo sapiens			Shinjuku, Tokyo 162-8640	Japan		2023/8/21	2024/12/10	dsDNA
OZ262214.1	GenBank			SAMEA118424518	PRJEB90079	Monkeypox virus	Orthopoxvirus monkeypox	Orthopoxvirus	Poxviridae	C.1.3	IIb			Monkeypox virus genome assembly, complete genome: monopartite	185819	complete	Cambodia	Cambodia		Homo sapiens		Nouhin,J., Jansen,D., Dantas,P.H., Pum,L., Khun,L., Chea,K., Siegers,J.Y., Rath,S., Laumen,J., Gonnella,G., Ly,S., Karlsson,E.A., Vercauteren,K.	Institut Pasteur du Cambodge, Phnom Penh	Cambodia		2024/2/13	2025/6/3	dsDNA
PQ368488.1	GenBank					Monkeypox virus	Orthopoxvirus monkeypox	Orthopoxvirus	Poxviridae	C.1.3	IIb	CU-ID23295		Monkeypox virus isolate CU-ID23295, complete genome	197209	complete	Thailand	Thailand		Homo sapiens		Putcharoen,O., Rattanatumhi,K., Paitoonpong,L., Supataragul,A., Suwanpimolkul,G., Khunnawutmanotham,W., Jantarabenjakul,W., Thippamom,N., Torvorapanit,P., Chantasrisawad,N., Chumpa,N., Yingyong,T., Wacharapluesadee,S.	King Chulalongkorn Memorial Hospital, Thai Red Cross Emerging Infectious Diseases Clinical Center	Thailand		2023/7/3	2024/9/24	dsDNA
OZ262211.1	GenBank			SAMEA118424527	PRJEB90079	Monkeypox virus	Orthopoxvirus monkeypox	Orthopoxvirus	Poxviridae	C.1.3	IIb			Monkeypox virus genome assembly, complete genome: monopartite	185819	complete	Cambodia	Cambodia		Homo sapiens		Nouhin,J., Jansen,D., Dantas,P.H., Pum,L., Khun,L., Chea,K., Siegers,J.Y., Rath,S., Laumen,J., Gonnella,G., Ly,S., Karlsson,E.A., Vercauteren,K.	Institut Pasteur du Cambodge, Phnom Penh	Cambodia		2024/5/13	2025/6/3	dsDNA
OZ262145.1	GenBank			SAMEA118424512	PRJEB90079	Monkeypox virus	Orthopoxvirus monkeypox	Orthopoxvirus	Poxviridae	C.1.3	IIb			Monkeypox virus genome assembly, complete genome: monopartite	186195	complete	Cambodia	Cambodia		Homo sapiens		Nouhin,J., Jansen,D., Dantas,P.H., Pum,L., Khun,L., Chea,K., Siegers,J.Y., Rath,S., Laumen,J., Gonnella,G., Ly,S., Karlsson,E.A., Vercauteren,K.	Institut Pasteur du Cambodge, Phnom Penh	Cambodia		2024/2/2	2025/6/3	dsDNA
OZ262213.1	GenBank			SAMEA118424524	PRJEB90079	Monkeypox virus	Orthopoxvirus monkeypox	Orthopoxvirus	Poxviridae	C.1.3	IIb			Monkeypox virus genome assembly, complete genome: monopartite	185819	complete	Cambodia	Cambodia		Homo sapiens		Nouhin,J., Jansen,D., Dantas,P.H., Pum,L., Khun,L., Chea,K., Siegers,J.Y., Rath,S., Laumen,J., Gonnella,G., Ly,S., Karlsson,E.A., Vercauteren,K.	Institut Pasteur du Cambodge, Phnom Penh	Cambodia		2024/4/5	2025/6/3	dsDNA
PQ368486.1	GenBank					Monkeypox virus	Orthopoxvirus monkeypox	Orthopoxvirus	Poxviridae	C.1.3	IIb	CU-ID23283		Monkeypox virus isolate CU-ID23283, complete genome	197208	complete	Thailand	Thailand		Homo sapiens		Putcharoen,O., Rattanatumhi,K., Paitoonpong,L., Supataragul,A., Suwanpimolkul,G., Khunnawutmanotham,W., Jantarabenjakul,W., Thippamom,N., Torvorapanit,P., Chantasrisawad,N., Chumpa,N., Yingyong,T., Wacharapluesadee,S.	King Chulalongkorn Memorial Hospital, Thai Red Cross Emerging Infectious Diseases Clinical Center	Thailand		2023/6/28	2024/9/24	dsDNA
OZ262173.1	GenBank			SAMEA118424522	PRJEB90079	Monkeypox virus	Orthopoxvirus monkeypox	Orthopoxvirus	Poxviridae	C.1.3	IIb			Monkeypox virus genome assembly, complete genome: monopartite	185819	complete	Cambodia	Cambodia		Homo sapiens		Nouhin,J., Jansen,D., Dantas,P.H., Pum,L., Khun,L., Chea,K., Siegers,J.Y., Rath,S., Laumen,J., Gonnella,G., Ly,S., Karlsson,E.A., Vercauteren,K.	Institut Pasteur du Cambodge, Phnom Penh	Cambodia		2024/3/22	2025/6/3	dsDNA
OZ262227.1	GenBank			SAMEA118424519	PRJEB90079	Monkeypox virus	Orthopoxvirus monkeypox	Orthopoxvirus	Poxviridae	C.1.3	IIb			Monkeypox virus genome assembly, complete genome: monopartite	185819	complete	Cambodia	Cambodia		Homo sapiens		Nouhin,J., Jansen,D., Dantas,P.H., Pum,L., Khun,L., Chea,K., Siegers,J.Y., Rath,S., Laumen,J., Gonnella,G., Ly,S., Karlsson,E.A., Vercauteren,K.	Institut Pasteur du Cambodge, Phnom Penh	Cambodia		2024/2/14	2025/6/3	dsDNA
OR665166.1	GenBank		SRR26344735	SAMN37756269	PRJNA862948	Monkeypox virus	Orthopoxvirus monkeypox	Orthopoxvirus	Poxviridae	C.1.3	IIb	MpxV/human/USA/WA-UW-092809/2023		Monkeypox virus isolate MpxV/human/USA/WA-UW-092809/2023, complete genome	197189	complete	USA: Washington	USA	WA	Homo sapiens		Sereewit,J., Xie,H., Roychoudhury,P., Greninger,A.L.	UW Virology, Laboratory Medicine	USA		Sep-23	2023/10/18	dsDNA
LC876638.1	GenBank		DRR641195	SAMD00886242	PRJDB16992	Monkeypox virus	Orthopoxvirus monkeypox	Orthopoxvirus	Poxviridae	C.1.3	IIb	hMpoxV/Japan/MX24-002-01/202X		Monkeypox virus hMpoxV/Japan/MX24-002-01/202X DNA, complete genome	197203	complete	Japan	Japan		Homo sapiens			Shinjuku, Tokyo 162-8640	Japan		2023/12/4	2025/5/23	dsDNA
PQ153226.1	GenBank					Monkeypox virus	Orthopoxvirus monkeypox	Orthopoxvirus	Poxviridae	C.1.3	IIb			Monkeypox virus strain hMpxV/THA/V241-0052/2023, complete genome	197176	complete	Thailand	Thailand		Homo sapiens	oronasopharynx	Namporn,T., Manopwisedjaroen,S., Ngodngamthaweesuk,M., Pasomsub,E., Jiravejchakul,N., Saengfak,R., Nealiga,M.J.L., Sea-be,A., Basu,A., Naruphontjirakul,P., Hongeng,S., Tetley,T.D., Thitithanyanont,A., Ruenraroengsak,P.	Mahidol University, Microbiology	Thailand		Sep-23	2024/8/14	dsDNA
OZ262252.1	GenBank			SAMEA118424520	PRJEB90079	Monkeypox virus	Orthopoxvirus monkeypox	Orthopoxvirus	Poxviridae	C.1.3	IIb			Monkeypox virus genome assembly, complete genome: monopartite	185819	complete	Cambodia	Cambodia		Homo sapiens		Nouhin,J., Jansen,D., Dantas,P.H., Pum,L., Khun,L., Chea,K., Siegers,J.Y., Rath,S., Laumen,J., Gonnella,G., Ly,S., Karlsson,E.A., Vercauteren,K.	Institut Pasteur du Cambodge, Phnom Penh	Cambodia		2024/2/16	2025/6/3	dsDNA
OZ262212.1	GenBank			SAMEA118424511	PRJEB90079	Monkeypox virus	Orthopoxvirus monkeypox	Orthopoxvirus	Poxviridae	C.1.3	IIb			Monkeypox virus genome assembly, complete genome: monopartite	185982	complete	Cambodia	Cambodia		Homo sapiens		Nouhin,J., Jansen,D., Dantas,P.H., Pum,L., Khun,L., Chea,K., Siegers,J.Y., Rath,S., Laumen,J., Gonnella,G., Ly,S., Karlsson,E.A., Vercauteren,K.	Institut Pasteur du Cambodge, Phnom Penh	Cambodia		2024/1/22	2025/6/3	dsDNA
PQ368490.1	GenBank					Monkeypox virus	Orthopoxvirus monkeypox	Orthopoxvirus	Poxviridae	C.1.3	IIb	CU-ID23459		Monkeypox virus isolate CU-ID23459, complete genome	197211	complete	Thailand	Thailand		Homo sapiens		Putcharoen,O., Rattanatumhi,K., Paitoonpong,L., Supataragul,A., Suwanpimolkul,G., Khunnawutmanotham,W., Jantarabenjakul,W., Thippamom,N., Torvorapanit,P., Chantasrisawad,N., Chumpa,N., Yingyong,T., Wacharapluesadee,S.	King Chulalongkorn Memorial Hospital, Thai Red Cross Emerging Infectious Diseases Clinical Center	Thailand		2023/12/12	2024/9/24	dsDNA
OZ262245.1	GenBank			SAMEA118424526	PRJEB90079	Monkeypox virus	Orthopoxvirus monkeypox	Orthopoxvirus	Poxviridae	C.1.3	IIb			Monkeypox virus genome assembly, complete genome: monopartite	185819	complete	Cambodia	Cambodia		Homo sapiens		Nouhin,J., Jansen,D., Dantas,P.H., Pum,L., Khun,L., Chea,K., Siegers,J.Y., Rath,S., Laumen,J., Gonnella,G., Ly,S., Karlsson,E.A., Vercauteren,K.	Institut Pasteur du Cambodge, Phnom Penh	Cambodia		2024/4/23	2025/6/3	dsDNA
OZ262226.1	GenBank			SAMEA118424514	PRJEB90079	Monkeypox virus	Orthopoxvirus monkeypox	Orthopoxvirus	Poxviridae	C.1.3	IIb			Monkeypox virus genome assembly, complete genome: monopartite	185819	complete	Cambodia	Cambodia		Homo sapiens		Nouhin,J., Jansen,D., Dantas,P.H., Pum,L., Khun,L., Chea,K., Siegers,J.Y., Rath,S., Laumen,J., Gonnella,G., Ly,S., Karlsson,E.A., Vercauteren,K.	Institut Pasteur du Cambodge, Phnom Penh	Cambodia		2024/2/9	2025/6/3	dsDNA
PQ368492.1	GenBank					Monkeypox virus	Orthopoxvirus monkeypox	Orthopoxvirus	Poxviridae	C.1.3	IIb	CU-ID23462		Monkeypox virus isolate CU-ID23462, complete genome	197182	complete	Thailand	Thailand		Homo sapiens		Putcharoen,O., Rattanatumhi,K., Paitoonpong,L., Supataragul,A., Suwanpimolkul,G., Khunnawutmanotham,W., Jantarabenjakul,W., Thippamom,N., Torvorapanit,P., Chantasrisawad,N., Chumpa,N., Yingyong,T., Wacharapluesadee,S.	King Chulalongkorn Memorial Hospital, Thai Red Cross Emerging Infectious Diseases Clinical Center	Thailand		2023/12/22	2024/9/24	dsDNA
OZ262244.1	GenBank			SAMEA118424525	PRJEB90079	Monkeypox virus	Orthopoxvirus monkeypox	Orthopoxvirus	Poxviridae	C.1.3	IIb			Monkeypox virus genome assembly, complete genome: monopartite	185819	complete	Cambodia	Cambodia		Homo sapiens		Nouhin,J., Jansen,D., Dantas,P.H., Pum,L., Khun,L., Chea,K., Siegers,J.Y., Rath,S., Laumen,J., Gonnella,G., Ly,S., Karlsson,E.A., Vercauteren,K.	Institut Pasteur du Cambodge, Phnom Penh	Cambodia		2024/4/18	2025/6/3	dsDNA
OZ262180.1	GenBank			SAMEA118424521	PRJEB90079	Monkeypox virus	Orthopoxvirus monkeypox	Orthopoxvirus	Poxviridae	C.1.3	IIb			Monkeypox virus genome assembly, complete genome: monopartite	185819	complete	Cambodia	Cambodia		Homo sapiens		Nouhin,J., Jansen,D., Dantas,P.H., Pum,L., Khun,L., Chea,K., Siegers,J.Y., Rath,S., Laumen,J., Gonnella,G., Ly,S., Karlsson,E.A., Vercauteren,K.	Institut Pasteur du Cambodge, Phnom Penh	Cambodia		2024/3/19	2025/6/3	dsDNA
OZ262147.1	GenBank			SAMEA118424516	PRJEB90079	Monkeypox virus	Orthopoxvirus monkeypox	Orthopoxvirus	Poxviridae	C.1.3	IIb			Monkeypox virus genome assembly, complete genome: monopartite	185819	complete	Cambodia	Cambodia		Homo sapiens		Nouhin,J., Jansen,D., Dantas,P.H., Pum,L., Khun,L., Chea,K., Siegers,J.Y., Rath,S., Laumen,J., Gonnella,G., Ly,S., Karlsson,E.A., Vercauteren,K.	Institut Pasteur du Cambodge, Phnom Penh	Cambodia		2024/2/10	2025/6/3	dsDNA
PQ686948.1	GenBank				PRJNA849962	Monkeypox virus	Orthopoxvirus monkeypox	Orthopoxvirus	Poxviridae	E.1	IIb	MPXV_USA_2024_VA0011		Monkeypox virus isolate MPXV_USA_2024_VA0011, complete genome	197211	complete	USA: CA	USA	CA	Homo sapiens		Gigante,C., Crain,J., Zhao,H., Batra,D., Hetrick,E., Howard,D., Kovar,L., Seabolt,M., Morrison,S., Desch,M., Knipe,K., Weigand,M., Mcgrath,D., Takakuwa,J., Burgin,A., Burroughs,M., Lee,J., Wilkins,K., Mccollum,A., Hutson,C., Davidson,W., Rao,A., White,S., Li,Y.	CDC, DHCPP-PRB	USA		Jan-24	2024/12/6	dsDNA
OZ223836.1	GenBank		ERR14370734	SAMEA117693147	PRJEB72255	Monkeypox virus	Orthopoxvirus monkeypox	Orthopoxvirus	Poxviridae	E.1.1	IIb	RNA		Monkeypox virus isolate RNA genome assembly, complete genome: monopartite	192379	complete	Slovakia	Slovakia		Homo sapiens		Sladecek,T.	Science Park of Comenius University of Bratislava, Ilkovicova 8, 841 04 Bratislava	Slovakia		2024/11/12	2025/2/14	dsDNA
OZ239953.1	GenBank		ERR14673164	SAMEA117788766	PRJEB53055	Monkeypox virus	Orthopoxvirus monkeypox	Orthopoxvirus	Poxviridae	E.1.1	IIb	Monkeypox_PT0840_2025		Monkeypox virus isolate Monkeypox_PT0840_2025 genome assembly, complete genome: monopartite	197223	complete	Portugal	Portugal		Homo sapiens		Isidro,J., Borges,V., Pinto,M., Sobral,D., Santos,J.D., Nunes,A., Mixao,V., Ferreira,R., Santos,D., Duarte,S., Vieira,L., Borrego,M.J., Nuncio,S., de Carvalho,I.L., Pelerito,A., Cordeiro,R., Gomes,J.P., Duque,M.P., Martins,J.V., Vasconcelos,P., Nuncio,M.S., Roemer,C., Neher,R.A., O'Driscoll,M., Rocha,R., Lopo,S., Neves,R., Palminha,P., Coelho,L., Martins,F., Machado,J., Verissimo,V.C., Grau,B., P…	Instituto Nacional de Saude Dr. Ricardo Jorge, Lisboa	Portugal	3	2025/1/7	2025/3/8	dsDNA
OZ319633.1	GenBank			SAMEA120226995	PRJEB89353	Monkeypox virus	Orthopoxvirus monkeypox	Orthopoxvirus	Poxviridae	E.1.1	IIb	GIRL00032087		Monkeypox virus isolate GIRL00032087 genome assembly, complete genome: monopartite	190711	complete	Ireland	Ireland		Homo sapiens		Carr,M., Fahey,L., Keogan,B., Rice,A., Hare,D., De Gascun,C.F.	National Viral Reference Laboratory, University College Dublin, Ireland, Dublin, Co. Dublin	Ireland		2025/4/17	2025/9/19	dsDNA
OZ239956.1	GenBank		ERR14673166	SAMEA117788768	PRJEB53055	Monkeypox virus	Orthopoxvirus monkeypox	Orthopoxvirus	Poxviridae	E.1.1	IIb	Monkeypox_PT0842_2025		Monkeypox virus isolate Monkeypox_PT0842_2025 genome assembly, complete genome: monopartite	197223	complete	Portugal	Portugal		Homo sapiens		Isidro,J., Borges,V., Pinto,M., Sobral,D., Santos,J.D., Nunes,A., Mixao,V., Ferreira,R., Santos,D., Duarte,S., Vieira,L., Borrego,M.J., Nuncio,S., de Carvalho,I.L., Pelerito,A., Cordeiro,R., Gomes,J.P., Duque,M.P., Martins,J.V., Vasconcelos,P., Nuncio,M.S., Roemer,C., Neher,R.A., O'Driscoll,M., Rocha,R., Lopo,S., Neves,R., Palminha,P., Coelho,L., Martins,F., Machado,J., Verissimo,V.C., Grau,B., P…	Instituto Nacional de Saude Dr. Ricardo Jorge, Lisboa	Portugal	3	2025/2/7	2025/3/8	dsDNA
OZ319625.1	GenBank			SAMEA120226993	PRJEB89353	Monkeypox virus	Orthopoxvirus monkeypox	Orthopoxvirus	Poxviridae	E.1.1	IIb	GIRL00025518		Monkeypox virus isolate GIRL00025518 genome assembly, complete genome: monopartite	190719	complete	Ireland	Ireland		Homo sapiens		Carr,M., Fahey,L., Keogan,B., Rice,A., Hare,D., De Gascun,C.F.	National Viral Reference Laboratory, University College Dublin, Ireland, Dublin, Co. Dublin	Ireland		2025/3/21	2025/9/19	dsDNA
OZ304612.1	GenBank			SAMEA118905417	PRJEB89353	Monkeypox virus	Orthopoxvirus monkeypox	Orthopoxvirus	Poxviridae	E.1.1	IIb	hMPXV/Ireland/NVRL-GIRL00026845/2025		Monkeypox virus isolate hMPXV/Ireland/NVRL-GIRL00026845/2025 genome assembly, complete genome: monopartite	190714	complete	Ireland	Ireland		Homo sapiens		Fahey,L., Carr,M., Rice,A., Keogan,B., Hare,D., De Gascun,C.F.	National Viral Reference Laboratory, University College Dublin, Ireland, Dublin, Co. Dublin	Ireland		2025/3/28	2025/8/11	dsDNA
OZ319626.1	GenBank			SAMEA120226996	PRJEB89353	Monkeypox virus	Orthopoxvirus monkeypox	Orthopoxvirus	Poxviridae	E.1.1	IIb	GIRL00032088		Monkeypox virus isolate GIRL00032088 genome assembly, complete genome: monopartite	190710	complete	Ireland	Ireland		Homo sapiens		Carr,M., Fahey,L., Keogan,B., Rice,A., Hare,D., De Gascun,C.F.	National Viral Reference Laboratory, University College Dublin, Ireland, Dublin, Co. Dublin	Ireland		2025/4/16	2025/9/19	dsDNA
OZ319623.1	GenBank			SAMEA120226992	PRJEB89353	Monkeypox virus	Orthopoxvirus monkeypox	Orthopoxvirus	Poxviridae	E.1.1	IIb	GIRL00020900		Monkeypox virus isolate GIRL00020900 genome assembly, complete genome: monopartite	190713	complete	Ireland	Ireland		Homo sapiens		Carr,M., Fahey,L., Keogan,B., Rice,A., Hare,D., De Gascun,C.F.	National Viral Reference Laboratory, University College Dublin, Ireland, Dublin, Co. Dublin	Ireland		2025/3/6	2025/9/19	dsDNA
OZ239955.1	GenBank		ERR14673165	SAMEA117788767	PRJEB53055	Monkeypox virus	Orthopoxvirus monkeypox	Orthopoxvirus	Poxviridae	E.1.1	IIb	Monkeypox_PT0841_2025		Monkeypox virus isolate Monkeypox_PT0841_2025 genome assembly, complete genome: monopartite	197223	complete	Portugal	Portugal		Homo sapiens		Isidro,J., Borges,V., Pinto,M., Sobral,D., Santos,J.D., Nunes,A., Mixao,V., Ferreira,R., Santos,D., Duarte,S., Vieira,L., Borrego,M.J., Nuncio,S., de Carvalho,I.L., Pelerito,A., Cordeiro,R., Gomes,J.P., Duque,M.P., Martins,J.V., Vasconcelos,P., Nuncio,M.S., Roemer,C., Neher,R.A., O'Driscoll,M., Rocha,R., Lopo,S., Neves,R., Palminha,P., Coelho,L., Martins,F., Machado,J., Verissimo,V.C., Grau,B., P…	Instituto Nacional de Saude Dr. Ricardo Jorge, Lisboa	Portugal	3	2025/2/7	2025/3/8	dsDNA
OZ319624.1	GenBank			SAMEA120226994	PRJEB89353	Monkeypox virus	Orthopoxvirus monkeypox	Orthopoxvirus	Poxviridae	E.1.1	IIb	GIRL00030642		Monkeypox virus isolate GIRL00030642 genome assembly, complete genome: monopartite	190714	complete	Ireland	Ireland		Homo sapiens		Carr,M., Fahey,L., Keogan,B., Rice,A., Hare,D., De Gascun,C.F.	National Viral Reference Laboratory, University College Dublin, Ireland, Dublin, Co. Dublin	Ireland		2025/4/11	2025/9/19	dsDNA
OZ319639.1	GenBank			SAMEA120226997	PRJEB89353	Monkeypox virus	Orthopoxvirus monkeypox	Orthopoxvirus	Poxviridae	E.1.1	IIb	GIRL00033165		Monkeypox virus isolate GIRL00033165 genome assembly, complete genome: monopartite	190709	complete	Ireland	Ireland		Homo sapiens		Carr,M., Fahey,L., Keogan,B., Rice,A., Hare,D., De Gascun,C.F.	National Viral Reference Laboratory, University College Dublin, Ireland, Dublin, Co. Dublin	Ireland		2025/4/24	2025/9/19	dsDNA
OR972728.1	GenBank					Monkeypox virus	Orthopoxvirus monkeypox	Orthopoxvirus	Poxviridae	E.2	IIb	IMB_2541_2023		Monkeypox virus isolate IMB_2541_2023, complete genome	197123	complete	Germany	Germany		Homo sapiens		Antwerpen,M.H., Lang,D., Sabine,S., Woelfel,R.	Institute of Microbiology, Bundeswehr	Germany		2023/11/22	2023/12/24	dsDNA
PQ672985.1	GenBank					Monkeypox virus	Orthopoxvirus monkeypox	Orthopoxvirus	Poxviridae	E.3	IIb	JS-NTCDC-230006		Monkeypox virus isolate JS-NTCDC-230006, complete genome	197139	complete	China	China		Homo sapiens		Ji,X., Liang,R., Bao,C., Cai,X., Chen,S., Chen,L., Li,L., Ji,X.P., Ji,X.L.	Nantong Center for Disease Control and Prevention, Key Laboratory of Medicine	China	1	2024/1/24	2024/12/31	dsDNA
OR902387.1	GenBank					Monkeypox virus	Orthopoxvirus monkeypox	Orthopoxvirus	Poxviridae	E.3	IIb	MPXV-ROK-P1-2023		Monkeypox virus isolate MPXV-ROK-P1-2023, complete genome	197193	complete	China	China		Homo sapiens		Dong,D., Li,C., Zhu,Y.	The Affiliated Hospital of Qingdao University, Department of Laboratory Medicine	China		2023	2024/12/1	dsDNA
PP601239.1	GenBank					Monkeypox virus	Orthopoxvirus monkeypox	Orthopoxvirus	Poxviridae	E.3	IIb	MpxV/human/USA/CA-UW-301960/2024		Monkeypox virus isolate MpxV/human/USA/CA-UW-301960/2024, complete genome	197196	complete	USA: California	USA	CA	Homo sapiens		Roychoudhury,P., Xie,X., Sereewit,J., Ellis,S., Greninger,A.	University of Washington, Laboratory Medicine and Pathology	USA		2024/2/14	2024/4/15	dsDNA
PQ672980.1	GenBank					Monkeypox virus	Orthopoxvirus monkeypox	Orthopoxvirus	Poxviridae	E.3	IIb	JS-NTCDC-230001		Monkeypox virus isolate JS-NTCDC-230001, complete genome	197138	complete	China	China		Homo sapiens		Ji,X., Liang,R., Bao,C., Cai,X., Chen,S., Chen,L., Li,L., Ji,X.P., Ji,X.L.	Nantong Center for Disease Control and Prevention, Key Laboratory of Medicine	China	1	2023/9/11	2024/12/31	dsDNA
PQ672983.1	GenBank					Monkeypox virus	Orthopoxvirus monkeypox	Orthopoxvirus	Poxviridae	E.3	IIb	JS-NTCDC-230004		Monkeypox virus isolate JS-NTCDC-230004, complete genome	197140	complete	China	China		Homo sapiens		Ji,X., Liang,R., Bao,C., Cai,X., Chen,S., Chen,L., Li,L., Ji,X.P., Ji,X.L.	Nantong Center for Disease Control and Prevention, Key Laboratory of Medicine	China	1	2023/11/28	2024/12/31	dsDNA
PV785661.1	GenBank					Monkeypox virus	Orthopoxvirus monkeypox	Orthopoxvirus	Poxviridae	E.3	IIb	MPXV_China_GD_2024_BA16		Monkeypox virus isolate MPXV_China_GD_2024_BA16, complete genome	196553	complete	China	China		Homo sapiens		Shi,C.	South University of Science and Technology, School of Medicine	China		2024/5/22	2025/6/13	dsDNA
PP002088.1	GenBank					Monkeypox virus	Orthopoxvirus monkeypox	Orthopoxvirus	Poxviridae	E.3	IIb	CHVir44025_Sep2023		Monkeypox virus isolate CHVir44025_Sep2023, complete genome	197195	complete	Germany	Germany		Homo sapiens		Obermeier,P.E., Plinke,C.F., Brinkmann,A., Lachmann,R., Melchert,J., Corman,V.M., Nitsche,A., Marcus,U., Schmidt,A.J., Jansen,K., Buder,S.C.	Charite - Universitatsmedizin Berlin, Institute of Virology		1	2023	2024/7/1	dsDNA
PX289996.1	GenBank					Monkeypox virus	Orthopoxvirus monkeypox	Orthopoxvirus	Poxviridae	E.3.1	IIb	Monkeypox virus/Human/USA/CA-LACPHL-MA00748/2025		Monkeypox virus isolate Monkeypox virus/Human/USA/CA-LACPHL-MA00748/2025, complete genome	197184	complete	USA: California	USA	CA	Homo sapiens		Fox,E.B., Garrigues,J.M., Green,N.M.	Los Angeles County Department of Public Health, Los Angeles County Public Health Laboratories	USA		2025/7/16	2025/9/8	dsDNA
OZ256744.1	GenBank		ERR14939454	SAMEA118253469	PRJEB53055	Monkeypox virus	Orthopoxvirus monkeypox	Orthopoxvirus	Poxviridae	E.3.1	IIb			Monkeypox virus genome assembly, complete genome: monopartite	197221	complete	Portugal	Portugal		Homo sapiens		Isidro,J., Borges,V., Pinto,M., Sobral,D., Santos,J.D., Nunes,A., Mixao,V., Ferreira,R., Santos,D., Duarte,S., Vieira,L., Borrego,M.J., Nuncio,S., de Carvalho,I.L., Pelerito,A., Cordeiro,R., Gomes,J.P., Duque,M.P., Martins,J.V., Vasconcelos,P., Nuncio,M.S., Roemer,C., Neher,R.A., O'Driscoll,M., Rocha,R., Lopo,S., Neves,R., Palminha,P., Coelho,L., Martins,F., Machado,J., Verissimo,V.C., Grau,B., P…	Instituto Nacional de Saude Dr. Ricardo Jorge, Lisboa	Portugal	3	2025/3/5	2025/5/7	dsDNA
OZ319629.1	GenBank		ERR15499416	SAMEA120033765	PRJEB53055	Monkeypox virus	Orthopoxvirus monkeypox	Orthopoxvirus	Poxviridae	E.3.1	IIb	Monkeypox_PT0867_2025		Monkeypox virus isolate Monkeypox_PT0867_2025 genome assembly, complete genome: monopartite	195584	complete	Portugal	Portugal		Homo sapiens		Isidro,J., Borges,V., Pinto,M., Sobral,D., Santos,J.D., Nunes,A., Mixao,V., Ferreira,R., Santos,D., Duarte,S., Vieira,L., Borrego,M.J., Nuncio,S., de Carvalho,I.L., Pelerito,A., Cordeiro,R., Gomes,J.P., Duque,M.P., Martins,J.V., Vasconcelos,P., Nuncio,M.S., Roemer,C., Neher,R.A., O'Driscoll,M., Rocha,R., Lopo,S., Neves,R., Palminha,P., Coelho,L., Martins,F., Machado,J., Verissimo,V.C., Grau,B., P…	Instituto Nacional de Saude Dr. Ricardo Jorge, Lisboa	Portugal	3	2025/7/25	2025/9/19	dsDNA
OZ319632.1	GenBank		ERR15499418	SAMEA120033767	PRJEB53055	Monkeypox virus	Orthopoxvirus monkeypox	Orthopoxvirus	Poxviridae	E.3.1	IIb	Monkeypox_PT0870_2025		Monkeypox virus isolate Monkeypox_PT0870_2025 genome assembly, complete genome: monopartite	195585	complete	Portugal	Portugal		Homo sapiens		Isidro,J., Borges,V., Pinto,M., Sobral,D., Santos,J.D., Nunes,A., Mixao,V., Ferreira,R., Santos,D., Duarte,S., Vieira,L., Borrego,M.J., Nuncio,S., de Carvalho,I.L., Pelerito,A., Cordeiro,R., Gomes,J.P., Duque,M.P., Martins,J.V., Vasconcelos,P., Nuncio,M.S., Roemer,C., Neher,R.A., O'Driscoll,M., Rocha,R., Lopo,S., Neves,R., Palminha,P., Coelho,L., Martins,F., Machado,J., Verissimo,V.C., Grau,B., P…	Instituto Nacional de Saude Dr. Ricardo Jorge, Lisboa	Portugal	3	2025/8/10	2025/9/19	dsDNA
OZ370002.1	GenBank		ERR15704260	SAMEA120372725	PRJEB53055	Monkeypox virus	Orthopoxvirus monkeypox	Orthopoxvirus	Poxviridae	E.3.1	IIb	Monkeypox_PT0871_2025		Monkeypox virus isolate Monkeypox_PT0871_2025 genome assembly, complete genome: monopartite	195605	complete	Portugal	Portugal		Homo sapiens		Isidro,J., Borges,V., Pinto,M., Sobral,D., Santos,J.D., Nunes,A., Mixao,V., Ferreira,R., Santos,D., Duarte,S., Vieira,L., Borrego,M.J., Nuncio,S., de Carvalho,I.L., Pelerito,A., Cordeiro,R., Gomes,J.P., Duque,M.P., Martins,J.V., Vasconcelos,P., Nuncio,M.S., Roemer,C., Neher,R.A., O'Driscoll,M., Rocha,R., Lopo,S., Neves,R., Palminha,P., Coelho,L., Martins,F., Machado,J., Verissimo,V.C., Grau,B., P…	Instituto Nacional de Saude Dr. Ricardo Jorge, Lisboa	Portugal	3	2025/7/24	2025/11/21	dsDNA
OZ304683.1	GenBank			SAMEA118905416	PRJEB89353	Monkeypox virus	Orthopoxvirus monkeypox	Orthopoxvirus	Poxviridae	E.3.1	IIb	hMPXV/Ireland/NVRL-GIRL00024893/2025		Monkeypox virus isolate hMPXV/Ireland/NVRL-GIRL00024893/2025 genome assembly, complete genome: monopartite	190709	complete	Ireland	Ireland		Homo sapiens		Fahey,L., Carr,M., Rice,A., Keogan,B., Hare,D., De Gascun,C.F.	National Viral Reference Laboratory, University College Dublin, Ireland, Dublin, Co. Dublin	Ireland		2025/3/24	2025/8/11	dsDNA
PQ153132.1	GenBank				PRJNA1145014	Monkeypox virus	Orthopoxvirus monkeypox	Orthopoxvirus	Poxviridae	E.4	IIb	hMPXV/Australia/VIC-6948/2024		Monkeypox virus isolate hMPXV/Australia/VIC-6948/2024, complete genome	197205	complete	Australia: Victoria	Australia		Homo sapiens		Edenborough,K., Aziz,A., Sexton-Oates,N., Savic,I., Steinig,E., Quinn,B., Ivan,M., Arnott,A., Caly,L., Lim,C.K.	Melbourne Health, VIDRL	Australia		2024/5/6	2024/10/3	dsDNA
PV785663.1	GenBank					Monkeypox virus	Orthopoxvirus monkeypox	Orthopoxvirus	Poxviridae	E.4	IIb	MPXV_China_GD_2024_BA18		Monkeypox virus isolate MPXV_China_GD_2024_BA18, complete genome	196968	complete	China	China		Homo sapiens		Shi,C.	South University of Science and Technology, School of Medicine	China		2024/6/28	2025/6/13	dsDNA
PV785662.1	GenBank					Monkeypox virus	Orthopoxvirus monkeypox	Orthopoxvirus	Poxviridae	E.4	IIb	MPXV_China_GD_2024_BA17		Monkeypox virus isolate MPXV_China_GD_2024_BA17, complete genome	197118	complete	China	China		Homo sapiens		Shi,C.	South University of Science and Technology, School of Medicine	China		2024/6/8	2025/6/13	dsDNA
PV785664.1	GenBank					Monkeypox virus	Orthopoxvirus monkeypox	Orthopoxvirus	Poxviridae	E.4	IIb	MPXV_China_GD_2024_BA19		Monkeypox virus isolate MPXV_China_GD_2024_BA19, complete genome	197119	complete	China	China		Homo sapiens		Shi,C.	South University of Science and Technology, School of Medicine	China		2024/8/13	2025/6/13	dsDNA
PV785666.1	GenBank					Monkeypox virus	Orthopoxvirus monkeypox	Orthopoxvirus	Poxviridae	E.4	IIb	MPXV_China_GD_2024_BA21		Monkeypox virus isolate MPXV_China_GD_2024_BA21, complete genome	196553	complete	China	China		Homo sapiens		Shi,C.	South University of Science and Technology, School of Medicine	China		2024/8/22	2025/6/13	dsDNA
PV785665.1	GenBank					Monkeypox virus	Orthopoxvirus monkeypox	Orthopoxvirus	Poxviridae	E.4	IIb	MPXV_China_GD_2024_BA20		Monkeypox virus isolate MPXV_China_GD_2024_BA20, complete genome	197115	complete	China	China		Homo sapiens		Shi,C.	South University of Science and Technology, School of Medicine	China		2024/8/20	2025/6/13	dsDNA
PQ686931.1	GenBank				PRJNA849962	Monkeypox virus	Orthopoxvirus monkeypox	Orthopoxvirus	Poxviridae	F.1	IIb	MPXV_USA_2024_NC0019		Monkeypox virus isolate MPXV_USA_2024_NC0019, complete genome	197365	complete	USA: NC	USA	NC	Homo sapiens		Gigante,C., Pettit,D., Zhao,H., Batra,D., Hetrick,E., Howard,D., Kovar,L., Seabolt,M., Morrison,S., Desch,M., Knipe,K., Weigand,M., Mcgrath,D., Takakuwa,J., Burgin,A., Burroughs,M., Lee,J., Wilkins,K., Mccollum,A., Hutson,C., Davidson,W., Rao,A., White,S., Li,Y.	CDC, DHCPP-PRB	USA		Jan-24	2024/12/6	dsDNA
PQ552721.1	GenBank					Monkeypox virus	Orthopoxvirus monkeypox	Orthopoxvirus	Poxviridae	F.1	IIb	WA-UW-247031		Monkeypox virus isolate WA-UW-247031, complete genome	197188	complete	USA: Washington	USA	WA	Homo sapiens		Roychoudhury,P., Xie,X., Sereewit,J., Ellis,S., Greninger,A.	University of Washington, Laboratory Medicine and Pathology	USA		2024/1/16	2024/11/1	dsDNA
PP533295.1	GenBank				PRJNA949682	Monkeypox virus	Orthopoxvirus monkeypox	Orthopoxvirus	Poxviridae	F.1	IIb	NY-NYCPHL-001231		Monkeypox virus isolate NY-NYCPHL-001231, complete genome	195652	complete	USA: NY, New York City	USA	NY	Homo sapiens		Clabby,T.T., Wang,J.C., Amin,H.S., Taki,F., Su,M., De La Cruz,N., Olsen,A., Thi,C., Silver,S., Akther,S., Chowdhury,M., Omoregie,E., Siemetzki-Kapoor,U.	NYC Department of Health and Mental Hygiene, Public Health Laboratory	USA		Oct-23	2024/3/31	dsDNA
PV031937.1	GenBank					Monkeypox virus	Orthopoxvirus monkeypox	Orthopoxvirus	Poxviridae	F.1	IIb	WA-UW-317387		Monkeypox virus isolate WA-UW-317387, complete genome	197154	complete	USA: Washington	USA	WA	Homo sapiens		Roychoudhury,P., Xie,X., Sereewit,J., Ellis,S., Greninger,A.	University of Washington, Laboratory Medicine and Pathology	USA		2024/12/19	2025/1/29	dsDNA
OZ246959.1	GenBank		ERR14789758	SAMEA117930789	PRJEB72255	Monkeypox virus	Orthopoxvirus monkeypox	Orthopoxvirus	Poxviridae	F.1	IIb	RNA		Monkeypox virus isolate RNA genome assembly, complete genome: monopartite	192382	complete	Slovakia	Slovakia		Homo sapiens		Sladecek,T.	Science Park of Comenius University of Bratislava, Ilkovicova 8, 841 04 Bratislava	Slovakia		2025/1/13	2025/3/29	dsDNA
PV592659.1	GenBank					Monkeypox virus	Orthopoxvirus monkeypox	Orthopoxvirus	Poxviridae	F.1	IIb	WA-UW-42237		Monkeypox virus isolate WA-UW-42237, complete genome	197154	complete	USA: Washington	USA	WA	Homo sapiens		Roychoudhury,P., Xie,X., Ellis,S., Greninger,A.	University of Washington, Laboratory Medicine and Pathology	USA		2025/1/17	2025/5/2	dsDNA
PP155393.1	GenBank		SRR27584534	SAMN39462830	PRJNA862948	Monkeypox virus	Orthopoxvirus monkeypox	Orthopoxvirus	Poxviridae	F.1	IIb	MpxV/human/USA/WA-UW-126683/2023		Monkeypox virus isolate MpxV/human/USA/WA-UW-126683/2023, complete genome	197185	complete	USA: Washington	USA	WA	Homo sapiens		Sereewit,J., Nunley,E.B., Xie,H., Roychoudhury,P., Greninger,A.L.	University of Washington Dept. Laboratory Medicine and Pathology, Virology Division			Dec-23	2024/1/24	dsDNA
PP970528.1	GenBank					Monkeypox virus	Orthopoxvirus monkeypox	Orthopoxvirus	Poxviridae	F.1	IIb	WA-UW-490338		Monkeypox virus isolate WA-UW-490338, complete genome	197186	complete	USA: Washington	USA	WA	Homo sapiens		Roychoudhury,P., Xie,X., Sereewit,J., Ellis,S., Greninger,A.	University of Washington, Laboratory Medicine and Pathology	USA		2024/5/30	2024/7/7	dsDNA
PV592658.1	GenBank					Monkeypox virus	Orthopoxvirus monkeypox	Orthopoxvirus	Poxviridae	F.1	IIb	WA-UW-97972		Monkeypox virus isolate WA-UW-97972, complete genome	197156	complete	USA: Washington	USA	WA	Homo sapiens		Roychoudhury,P., Xie,X., Ellis,S., Greninger,A.	University of Washington, Laboratory Medicine and Pathology	USA		2025/2/18	2025/5/2	dsDNA
OZ278185.1	GenBank		ERR15140821	SAMEA118582465	PRJEB53055	Monkeypox virus	Orthopoxvirus monkeypox	Orthopoxvirus	Poxviridae	F.1	IIb	Monkeypox_PT0851_2025		Monkeypox virus isolate Monkeypox_PT0851_2025 genome assembly, complete genome: monopartite	195588	complete	Portugal	Portugal		Homo sapiens		Isidro,J., Borges,V., Pinto,M., Sobral,D., Santos,J.D., Nunes,A., Mixao,V., Ferreira,R., Santos,D., Duarte,S., Vieira,L., Borrego,M.J., Nuncio,S., de Carvalho,I.L., Pelerito,A., Cordeiro,R., Gomes,J.P., Duque,M.P., Martins,J.V., Vasconcelos,P., Nuncio,M.S., Roemer,C., Neher,R.A., O'Driscoll,M., Rocha,R., Lopo,S., Neves,R., Palminha,P., Coelho,L., Martins,F., Machado,J., Verissimo,V.C., Grau,B., P…	Instituto Nacional de Saude Dr. Ricardo Jorge, Lisboa	Portugal	3	2025/4/27	2025/6/30	dsDNA
PQ686921.1	GenBank				PRJNA849962	Monkeypox virus	Orthopoxvirus monkeypox	Orthopoxvirus	Poxviridae	F.1	IIb	MPXV_USA_2024_CO0008		Monkeypox virus isolate MPXV_USA_2024_CO0008, complete genome	197365	complete	USA: CO	USA	CO	Homo sapiens		Gigante,C., Steidley,B., Zhao,H., Batra,D., Hetrick,E., Howard,D., Kovar,L., Seabolt,M., Morrison,S., Desch,M., Knipe,K., Weigand,M., Mcgrath,D., Takakuwa,J., Burgin,A., Burroughs,M., Lee,J., Wilkins,K., Mccollum,A., Hutson,C., Davidson,W., Rao,A., White,S., Li,Y.	CDC, DHCPP-PRB	USA		Jan-24	2024/12/6	dsDNA
PP970527.1	GenBank					Monkeypox virus	Orthopoxvirus monkeypox	Orthopoxvirus	Poxviridae	F.1	IIb	WA-UW-429625		Monkeypox virus isolate WA-UW-429625, complete genome	197186	complete	USA: Washington	USA	WA	Homo sapiens		Roychoudhury,P., Xie,X., Sereewit,J., Ellis,S., Greninger,A.	University of Washington, Laboratory Medicine and Pathology	USA		2024/5/28	2024/7/7	dsDNA
PQ152020.1	GenBank					Monkeypox virus	Orthopoxvirus monkeypox	Orthopoxvirus	Poxviridae	F.1.1	IIb	WA-UW-185727		Monkeypox virus isolate WA-UW-185727, complete genome	197197	complete	USA: Washington	USA	WA	Homo sapiens		Roychoudhury,P., Xie,X., Sereewit,J., Ellis,S., Greninger,A.	University of Washington, Laboratory Medicine and Pathology	USA		2024/7/11	2024/8/14	dsDNA
PQ686930.1	GenBank				PRJNA849962	Monkeypox virus	Orthopoxvirus monkeypox	Orthopoxvirus	Poxviridae	F.2	IIb	MPXV_USA_2024_NC0018		Monkeypox virus isolate MPXV_USA_2024_NC0018, complete genome	197506	complete	USA: NC	USA	NC	Homo sapiens		Gigante,C., Pettit,D., Zhao,H., Batra,D., Hetrick,E., Howard,D., Kovar,L., Seabolt,M., Morrison,S., Desch,M., Knipe,K., Weigand,M., Mcgrath,D., Takakuwa,J., Burgin,A., Burroughs,M., Lee,J., Wilkins,K., Mccollum,A., Hutson,C., Davidson,W., Rao,A., White,S., Li,Y.	CDC, DHCPP-PRB	USA		Jan-24	2024/12/6	dsDNA
PQ213333.1	GenBank		SRR30296139	SAMN43257078	PRJNA1142891	Monkeypox virus	Orthopoxvirus monkeypox	Orthopoxvirus	Poxviridae	F.2	IIb	SVPL_360		Monkeypox virus isolate SVPL_360, complete genome	197159	complete	South Africa: Gauteng	South Africa		Homo sapiens	skin	Featherston,J., Grobbelaar,A.A., Glass,A., Goedhals,D., Hoek,K., Maritz,J., Govender,K., Govender,N., Ismail,A., le Roux,C., Marshall,T., Morobadi,D., Moodley,M., Moolla,N., Mtshali,S., Msimang,V., Vardas,E., Weyer,J.	National Institute of Communicable diseases, Sequencing Core Facility	South Africa		2024/6/28	2024/11/12	dsDNA
PQ153166.1	GenBank				PRJNA1145014	Monkeypox virus	Orthopoxvirus monkeypox	Orthopoxvirus	Poxviridae	F.2	IIb	hMPXV/Australia/VIC-8314/2024		Monkeypox virus isolate hMPXV/Australia/VIC-8314/2024, complete genome	197196	complete	Australia: Victoria	Australia		Homo sapiens		Edenborough,K., Aziz,A., Sexton-Oates,N., Savic,I., Steinig,E., Quinn,B., Ivan,M., Arnott,A., Caly,L., Lim,C.K.	Melbourne Health, VIDRL	Australia		2024/6/15	2024/10/3	dsDNA
PQ153161.1	GenBank				PRJNA1145014	Monkeypox virus	Orthopoxvirus monkeypox	Orthopoxvirus	Poxviridae	F.2	IIb	hMPXV/Australia/VIC-6937/2024		Monkeypox virus isolate hMPXV/Australia/VIC-6937/2024, complete genome	197195	complete	Australia: Victoria	Australia		Homo sapiens		Edenborough,K., Aziz,A., Sexton-Oates,N., Savic,I., Steinig,E., Quinn,B., Ivan,M., Arnott,A., Caly,L., Lim,C.K.	Melbourne Health, VIDRL	Australia		2024/6/11	2024/10/3	dsDNA
PQ153198.1	GenBank				PRJNA1145014	Monkeypox virus	Orthopoxvirus monkeypox	Orthopoxvirus	Poxviridae	F.2	IIb	hMPXV/Australia/VIC-4022/2024		Monkeypox virus isolate hMPXV/Australia/VIC-4022/2024, complete genome	197194	complete	Australia: Victoria	Australia		Homo sapiens		Edenborough,K., Aziz,A., Sexton-Oates,N., Savic,I., Steinig,E., Quinn,B., Ivan,M., Arnott,A., Caly,L., Lim,C.K.	Melbourne Health, VIDRL	Australia		2024/7/8	2024/10/3	dsDNA
PQ153146.1	GenBank				PRJNA1145014	Monkeypox virus	Orthopoxvirus monkeypox	Orthopoxvirus	Poxviridae	F.2	IIb	hMPXV/Australia/VIC-0994/2024		Monkeypox virus isolate hMPXV/Australia/VIC-0994/2024, complete genome	197195	complete	Australia: Victoria	Australia		Homo sapiens		Edenborough,K., Aziz,A., Sexton-Oates,N., Savic,I., Steinig,E., Quinn,B., Ivan,M., Arnott,A., Caly,L., Lim,C.K.	Melbourne Health, VIDRL	Australia		2024/5/20	2024/10/3	dsDNA
PX447329.1	GenBank					Monkeypox virus	Orthopoxvirus monkeypox	Orthopoxvirus	Poxviridae	F.2	IIb	WA-UW-45856		Monkeypox virus isolate WA-UW-45856, complete genome	197195	complete	USA: Washington	USA	WA	Homo sapiens		Roychoudhury,P., Xie,X., Ellis,S., Greninger,A.	University of Washington, Laboratory Medicine and Pathology	USA		2025/8/21	2025/10/11	dsDNA
PX447326.1	GenBank					Monkeypox virus	Orthopoxvirus monkeypox	Orthopoxvirus	Poxviridae	F.2	IIb	WA-UW-59848		Monkeypox virus isolate WA-UW-59848, complete genome	197189	complete	USA: Washington	USA	WA	Homo sapiens		Roychoudhury,P., Xie,X., Ellis,S., Greninger,A.	University of Washington, Laboratory Medicine and Pathology	USA		2025/9/9	2025/10/11	dsDNA
PX447331.1	GenBank					Monkeypox virus	Orthopoxvirus monkeypox	Orthopoxvirus	Poxviridae	F.2	IIb	WA-UW-40791		Monkeypox virus isolate WA-UW-40791, complete genome	197189	complete	USA: Washington	USA	WA	Homo sapiens		Roychoudhury,P., Xie,X., Ellis,S., Greninger,A.	University of Washington, Laboratory Medicine and Pathology	USA		2025/8/27	2025/10/11	dsDNA
PX485255.1	GenBank					Monkeypox virus	Orthopoxvirus monkeypox	Orthopoxvirus	Poxviridae	F.2	IIb	WA-UW-43560		Monkeypox virus isolate WA-UW-43560, complete genome	197181	complete	USA: Washington	USA	WA	Homo sapiens		Roychoudhury,P., Xie,X., Ellis,S., Greninger,A.	University of Washington, Laboratory Medicine and Pathology	USA		2025/9/29	2025/11/5	dsDNA
PX485246.1	GenBank					Monkeypox virus	Orthopoxvirus monkeypox	Orthopoxvirus	Poxviridae	F.2	IIb	WA-UW-71871		Monkeypox virus isolate WA-UW-71871, complete genome	197175	complete	USA: Washington	USA	WA	Homo sapiens		Roychoudhury,P., Xie,X., Ellis,S., Greninger,A.	University of Washington, Laboratory Medicine and Pathology	USA		2025/10/2	2025/11/5	dsDNA
PQ153165.1	GenBank				PRJNA1145014	Monkeypox virus	Orthopoxvirus monkeypox	Orthopoxvirus	Poxviridae	F.2	IIb	hMPXV/Australia/VIC-8126/2024		Monkeypox virus isolate hMPXV/Australia/VIC-8126/2024, complete genome	197195	complete	Australia: Victoria	Australia		Homo sapiens		Edenborough,K., Aziz,A., Sexton-Oates,N., Savic,I., Steinig,E., Quinn,B., Ivan,M., Arnott,A., Caly,L., Lim,C.K.	Melbourne Health, VIDRL	Australia		2024/6/14	2024/10/3	dsDNA
PQ153162.1	GenBank				PRJNA1145014	Monkeypox virus	Orthopoxvirus monkeypox	Orthopoxvirus	Poxviridae	F.2	IIb	hMPXV/Australia/VIC-7036/2024		Monkeypox virus isolate hMPXV/Australia/VIC-7036/2024, complete genome	197195	complete	Australia: Victoria	Australia		Homo sapiens		Edenborough,K., Aziz,A., Sexton-Oates,N., Savic,I., Steinig,E., Quinn,B., Ivan,M., Arnott,A., Caly,L., Lim,C.K.	Melbourne Health, VIDRL	Australia		Jun-24	2024/10/3	dsDNA
PQ686935.1	GenBank				PRJNA849962	Monkeypox virus	Orthopoxvirus monkeypox	Orthopoxvirus	Poxviridae	F.2	IIb	MPXV_USA_2024_OH0010		Monkeypox virus isolate MPXV_USA_2024_OH0010, complete genome	197229	complete	USA: OH	USA	OH	Homo sapiens		Gigante,C., Lee,B., Zhao,H., Batra,D., Hetrick,E., Howard,D., Kovar,L., Seabolt,M., Morrison,S., Desch,M., Knipe,K., Weigand,M., Mcgrath,D., Takakuwa,J., Burgin,A., Burroughs,M., Lee,J., Wilkins,K., Mccollum,A., Hutson,C., Davidson,W., Rao,A., White,S., Li,Y.	CDC, DHCPP-PRB	USA		Feb-24	2024/12/6	dsDNA
PX739443.1	GenBank					Monkeypox virus	Orthopoxvirus monkeypox	Orthopoxvirus	Poxviridae	F.2	IIb	Monkeypox virus/Human/USA/CA-LACPHL-MA00819/2025		Monkeypox virus isolate Monkeypox virus/Human/USA/CA-LACPHL-MA00819/2025, complete genome	197173	complete	USA: California	USA	CA	Homo sapiens		Fox,E.B., Garrigues,J.M., Green,N.M.	Los Angeles County Department of Public Health, Los Angeles County Public Health Laboratories	USA		2025/11/28	2025/12/27	dsDNA
PQ153167.1	GenBank				PRJNA1145014	Monkeypox virus	Orthopoxvirus monkeypox	Orthopoxvirus	Poxviridae	F.2	IIb	hMPXV/Australia/VIC-8557/2024		Monkeypox virus isolate hMPXV/Australia/VIC-8557/2024, complete genome	197195	complete	Australia: Victoria	Australia		Homo sapiens		Edenborough,K., Aziz,A., Sexton-Oates,N., Savic,I., Steinig,E., Quinn,B., Ivan,M., Arnott,A., Caly,L., Lim,C.K.	Melbourne Health, VIDRL	Australia		2024/6/17	2024/10/3	dsDNA
PQ686927.1	GenBank				PRJNA849962	Monkeypox virus	Orthopoxvirus monkeypox	Orthopoxvirus	Poxviridae	F.2	IIb	MPXV_USA_2023_MN0017		Monkeypox virus isolate MPXV_USA_2023_MN0017, complete genome	197542	complete	USA: MN	USA	MN	Homo sapiens		Gigante,C., Ostadkar,R., Zhao,H., Batra,D., Hetrick,E., Howard,D., Kovar,L., Seabolt,M., Morrison,S., Desch,M., Knipe,K., Weigand,M., Mcgrath,D., Takakuwa,J., Burgin,A., Burroughs,M., Lee,J., Wilkins,K., Mccollum,A., Hutson,C., Davidson,W., Rao,A., White,S., Li,Y.	CDC, DHCPP-PRB	USA		Dec-23	2024/12/6	dsDNA
PQ686925.1	GenBank				PRJNA849962	Monkeypox virus	Orthopoxvirus monkeypox	Orthopoxvirus	Poxviridae	F.2	IIb	MPXV_USA_2023_IN0007		Monkeypox virus isolate MPXV_USA_2023_IN0007, complete genome	197347	complete	USA: IN	USA	IN	Homo sapiens		Gigante,C., Culbertson,M., Zhao,H., Batra,D., Hetrick,E., Howard,D., Kovar,L., Seabolt,M., Morrison,S., Desch,M., Knipe,K., Weigand,M., Mcgrath,D., Takakuwa,J., Burgin,A., Burroughs,M., Lee,J., Wilkins,K., Mccollum,A., Hutson,C., Davidson,W., Rao,A., White,S., Li,Y.	CDC, DHCPP-PRB	USA		Dec-23	2024/12/6	dsDNA
PQ141468.1	GenBank		SRR30069886	SAMN42963772	PRJNA1142891	Monkeypox virus	Orthopoxvirus monkeypox	Orthopoxvirus	Poxviridae	F.2	IIb	SVPL_189		Monkeypox virus isolate SVPL_189, complete genome	197182	complete	South Africa: Kwa-Zulu Natal	South Africa		Homo sapiens	skin	Featherston,J., Grobbelaar,A., Glass,A., Goedhals,D., Hoek,K., Maritz,J., Govender,K., Govender,N., Ismail,A., le Roux,C., Marshall,T., Morobadi,D., Moodley,M., Moolla,N., Msimang,V., Vardas,E., Weyer,J.	National Institute of Communicable Diseases, Sequencing Core Facility	South Africa		2024/6/1	2024/11/12	dsDNA
PQ153186.1	GenBank				PRJNA1145014	Monkeypox virus	Orthopoxvirus monkeypox	Orthopoxvirus	Poxviridae	F.2	IIb	hMPXV/Australia/VIC-0493/2024		Monkeypox virus isolate hMPXV/Australia/VIC-0493/2024, complete genome	197196	complete	Australia: Victoria	Australia		Homo sapiens		Edenborough,K., Aziz,A., Sexton-Oates,N., Savic,I., Steinig,E., Quinn,B., Ivan,M., Arnott,A., Caly,L., Lim,C.K.	Melbourne Health, VIDRL	Australia		2024/6/24	2024/10/3	dsDNA
OZ239954.1	GenBank		ERR14673163	SAMEA117788765	PRJEB53055	Monkeypox virus	Orthopoxvirus monkeypox	Orthopoxvirus	Poxviridae	F.2.1	IIb	Monkeypox_PT0839_2025		Monkeypox virus isolate Monkeypox_PT0839_2025 genome assembly, complete genome: monopartite	197220	complete	Portugal	Portugal		Homo sapiens		Isidro,J., Borges,V., Pinto,M., Sobral,D., Santos,J.D., Nunes,A., Mixao,V., Ferreira,R., Santos,D., Duarte,S., Vieira,L., Borrego,M.J., Nuncio,S., de Carvalho,I.L., Pelerito,A., Cordeiro,R., Gomes,J.P., Duque,M.P., Martins,J.V., Vasconcelos,P., Nuncio,M.S., Roemer,C., Neher,R.A., O'Driscoll,M., Rocha,R., Lopo,S., Neves,R., Palminha,P., Coelho,L., Martins,F., Machado,J., Verissimo,V.C., Grau,B., P…	Instituto Nacional de Saude Dr. Ricardo Jorge, Lisboa	Portugal	3	2025/1/7	2025/3/8	dsDNA
OZ256747.1	GenBank		ERR14939456	SAMEA118253465	PRJEB53055	Monkeypox virus	Orthopoxvirus monkeypox	Orthopoxvirus	Poxviridae	F.2.1	IIb			Monkeypox virus genome assembly, complete genome: monopartite	197226	complete	Portugal	Portugal		Homo sapiens		Isidro,J., Borges,V., Pinto,M., Sobral,D., Santos,J.D., Nunes,A., Mixao,V., Ferreira,R., Santos,D., Duarte,S., Vieira,L., Borrego,M.J., Nuncio,S., de Carvalho,I.L., Pelerito,A., Cordeiro,R., Gomes,J.P., Duque,M.P., Martins,J.V., Vasconcelos,P., Nuncio,M.S., Roemer,C., Neher,R.A., O'Driscoll,M., Rocha,R., Lopo,S., Neves,R., Palminha,P., Coelho,L., Martins,F., Machado,J., Verissimo,V.C., Grau,B., P…	Instituto Nacional de Saude Dr. Ricardo Jorge, Lisboa	Portugal	3	2025/3/12	2025/5/7	dsDNA
PQ153197.1	GenBank				PRJNA1145014	Monkeypox virus	Orthopoxvirus monkeypox	Orthopoxvirus	Poxviridae	F.2.1	IIb	hMPXV/Australia/VIC-3955/2024		Monkeypox virus isolate hMPXV/Australia/VIC-3955/2024, complete genome	197194	complete	Australia: Victoria	Australia		Homo sapiens		Edenborough,K., Aziz,A., Sexton-Oates,N., Savic,I., Steinig,E., Quinn,B., Ivan,M., Arnott,A., Caly,L., Lim,C.K.	Melbourne Health, VIDRL	Australia		2024/7/7	2024/10/3	dsDNA
OR766784.1	GenBank		SRR26661246	SAMN38084179	PRJNA862948	Monkeypox virus	Orthopoxvirus monkeypox	Orthopoxvirus	Poxviridae	F.3	IIb	MpxV/human/USA/WA-UW-108756/2023		Monkeypox virus isolate MpxV/human/USA/WA-UW-108756/2023, complete genome	197184	complete	USA: Washington	USA	WA	Homo sapiens		Sereewit,J., Nunley,E.B., Xie,H., Roychoudhury,P., Greninger,A.L.	University of Washington Dept. Laboratory Medicine and Pathology, Virology Division	USA		Oct-23	2023/11/13	dsDNA
PQ686933.1	GenBank				PRJNA849962	Monkeypox virus	Orthopoxvirus monkeypox	Orthopoxvirus	Poxviridae	F.3	IIb	MPXV_USA_2023_NV0007		Monkeypox virus isolate MPXV_USA_2023_NV0007, complete genome	197594	complete	USA: NV	USA	NV	Homo sapiens		Gigante,C., Buttery,E., Zhao,H., Batra,D., Hetrick,E., Howard,D., Kovar,L., Seabolt,M., Morrison,S., Desch,M., Knipe,K., Weigand,M., Mcgrath,D., Takakuwa,J., Burgin,A., Burroughs,M., Lee,J., Wilkins,K., Mccollum,A., Hutson,C., Davidson,W., Rao,A., White,S., Li,Y.	CDC, DHCPP-PRB	USA		Dec-23	2024/12/6	dsDNA
PQ686923.1	GenBank				PRJNA849962	Monkeypox virus	Orthopoxvirus monkeypox	Orthopoxvirus	Poxviridae	F.3	IIb	MPXV_USA_2023_ID0002		Monkeypox virus isolate MPXV_USA_2023_ID0002, complete genome	197483	complete	USA: ID	USA	ID	Homo sapiens		Gigante,C., Ceniseros,A., Zhao,H., Batra,D., Hetrick,E., Howard,D., Kovar,L., Seabolt,M., Morrison,S., Desch,M., Knipe,K., Weigand,M., Mcgrath,D., Takakuwa,J., Burgin,A., Burroughs,M., Lee,J., Wilkins,K., Mccollum,A., Hutson,C., Davidson,W., Rao,A., White,S., Li,Y.	CDC, DHCPP-PRB	USA		Dec-23	2024/12/6	dsDNA
OR766785.1	GenBank		SRR26661245	SAMN38084180	PRJNA862948	Monkeypox virus	Orthopoxvirus monkeypox	Orthopoxvirus	Poxviridae	F.3	IIb	MpxV/human/USA/WA-UW-101148/2023		Monkeypox virus isolate MpxV/human/USA/WA-UW-101148/2023, complete genome	197188	complete	USA: Washington	USA	WA	Homo sapiens		Sereewit,J., Nunley,E.B., Xie,H., Roychoudhury,P., Greninger,A.L.	University of Washington Dept. Laboratory Medicine and Pathology, Virology Division	USA		Oct-23	2023/11/13	dsDNA
PP155392.1	GenBank		SRR27584535	SAMN39462829	PRJNA862948	Monkeypox virus	Orthopoxvirus monkeypox	Orthopoxvirus	Poxviridae	F.3	IIb	MpxV/human/USA/WA-UW-121517/2023		Monkeypox virus isolate MpxV/human/USA/WA-UW-121517/2023, complete genome	197164	complete	USA: Washington	USA	WA	Homo sapiens		Sereewit,J., Nunley,E.B., Xie,H., Roychoudhury,P., Greninger,A.L.	University of Washington Dept. Laboratory Medicine and Pathology, Virology Division			Dec-23	2024/1/24	dsDNA
OR766787.1	GenBank		SRR26661243	SAMN38084182	PRJNA862948	Monkeypox virus	Orthopoxvirus monkeypox	Orthopoxvirus	Poxviridae	F.3	IIb	MpxV/human/USA/WA-UW-106488/2023		Monkeypox virus isolate MpxV/human/USA/WA-UW-106488/2023, complete genome	197197	complete	USA: Washington	USA	WA	Homo sapiens		Sereewit,J., Nunley,E.B., Xie,H., Roychoudhury,P., Greninger,A.L.	University of Washington Dept. Laboratory Medicine and Pathology, Virology Division	USA		Oct-23	2023/11/13	dsDNA
PP533298.1	GenBank				PRJNA949682	Monkeypox virus	Orthopoxvirus monkeypox	Orthopoxvirus	Poxviridae	F.3	IIb	NY-NYCPHL-001234		Monkeypox virus isolate NY-NYCPHL-001234, complete genome	195652	complete	USA: NY, New York City	USA	NY	Homo sapiens		Clabby,T.T., Wang,J.C., Amin,H.S., Taki,F., Su,M., De La Cruz,N., Olsen,A., Thi,C., Silver,S., Akther,S., Chowdhury,M., Omoregie,E., Siemetzki-Kapoor,U.	NYC Department of Health and Mental Hygiene, Public Health Laboratory	USA		Oct-23	2024/3/31	dsDNA
PP155391.1	GenBank		SRR27584536	SAMN39462828	PRJNA862948	Monkeypox virus	Orthopoxvirus monkeypox	Orthopoxvirus	Poxviridae	F.3	IIb	MpxV/human/USA/WA-UW-123668/2023		Monkeypox virus isolate MpxV/human/USA/WA-UW-123668/2023, complete genome	197198	complete	USA: Washington	USA	WA	Homo sapiens		Sereewit,J., Nunley,E.B., Xie,H., Roychoudhury,P., Greninger,A.L.	University of Washington Dept. Laboratory Medicine and Pathology, Virology Division			Dec-23	2024/1/24	dsDNA
OR766786.1	GenBank		SRR26661244	SAMN38084181	PRJNA862948	Monkeypox virus	Orthopoxvirus monkeypox	Orthopoxvirus	Poxviridae	F.3	IIb	MpxV/human/USA/WA-UW-100335/2023		Monkeypox virus isolate MpxV/human/USA/WA-UW-100335/2023, complete genome	197197	complete	USA: Washington	USA	WA	Homo sapiens		Sereewit,J., Nunley,E.B., Xie,H., Roychoudhury,P., Greninger,A.L.	University of Washington Dept. Laboratory Medicine and Pathology, Virology Division	USA		Oct-23	2023/11/13	dsDNA
PQ686928.1	GenBank				PRJNA849962	Monkeypox virus	Orthopoxvirus monkeypox	Orthopoxvirus	Poxviridae	F.3	IIb	MPXV_USA_2024_MN0018		Monkeypox virus isolate MPXV_USA_2024_MN0018, complete genome	197201	complete	USA: MN	USA	MN	Homo sapiens		Gigante,C., Ostadkar,R., Zhao,H., Batra,D., Hetrick,E., Howard,D., Kovar,L., Seabolt,M., Morrison,S., Desch,M., Knipe,K., Weigand,M., Mcgrath,D., Takakuwa,J., Burgin,A., Burroughs,M., Lee,J., Wilkins,K., Mccollum,A., Hutson,C., Davidson,W., Rao,A., White,S., Li,Y.	CDC, DHCPP-PRB	USA		Jan-24	2024/12/6	dsDNA
PP754992.1	GenBank					Monkeypox virus	Orthopoxvirus monkeypox	Orthopoxvirus	Poxviridae	F.3	IIb	WA-UW-251694		Monkeypox virus isolate WA-UW-251694, complete genome	197195	complete	USA: Washington	USA	WA	Homo sapiens		Roychoudhury,P., Xie,X., Sereewit,J., Ellis,S., Greninger,A.	University of Washington, Laboratory Medicine and Pathology	USA		2024/4/16	2024/5/8	dsDNA
PQ152021.1	GenBank					Monkeypox virus	Orthopoxvirus monkeypox	Orthopoxvirus	Poxviridae	F.3	IIb	WA-UW-190625		Monkeypox virus isolate WA-UW-190625, complete genome	197183	complete	USA: Washington	USA	WA	Homo sapiens		Roychoudhury,P., Xie,X., Sereewit,J., Ellis,S., Greninger,A.	University of Washington, Laboratory Medicine and Pathology	USA		2024/7/12	2024/8/14	dsDNA
OR950774.1	GenBank		SRR27126038	SAMN38700070	PRJNA862948	Monkeypox virus	Orthopoxvirus monkeypox	Orthopoxvirus	Poxviridae	F.3	IIb	MpxV/human/USA/WA-UW-112457/2023		Monkeypox virus isolate MpxV/human/USA/WA-UW-112457/2023, complete genome	197197	complete	USA: WA	USA	WA	Homo sapiens		Sereewit,J., Nunley,E.B., Xie,H., Roychoudhury,P., Greninger,A.L.	University of Washington Dept. Laboratory Medicine and Pathology, Virology Division			Nov-23	2023/12/19	dsDNA
PQ686922.1	GenBank				PRJNA849962	Monkeypox virus	Orthopoxvirus monkeypox	Orthopoxvirus	Poxviridae	F.3	IIb	MPXV_USA_2024_CO0009		Monkeypox virus isolate MPXV_USA_2024_CO0009, complete genome	197585	complete	USA: CO	USA	CO	Homo sapiens		Gigante,C., Steidley,B., Zhao,H., Batra,D., Hetrick,E., Howard,D., Kovar,L., Seabolt,M., Morrison,S., Desch,M., Knipe,K., Weigand,M., Mcgrath,D., Takakuwa,J., Burgin,A., Burroughs,M., Lee,J., Wilkins,K., Mccollum,A., Hutson,C., Davidson,W., Rao,A., White,S., Li,Y.	CDC, DHCPP-PRB	USA		Jan-24	2024/12/6	dsDNA
OR766788.1	GenBank		SRR26661251	SAMN38084183	PRJNA862948	Monkeypox virus	Orthopoxvirus monkeypox	Orthopoxvirus	Poxviridae	F.3	IIb	MpxV/human/USA/WA-UW-109028/2023		Monkeypox virus isolate MpxV/human/USA/WA-UW-109028/2023, complete genome	197188	complete	USA: Washington	USA	WA	Homo sapiens		Sereewit,J., Nunley,E.B., Xie,H., Roychoudhury,P., Greninger,A.L.	University of Washington Dept. Laboratory Medicine and Pathology, Virology Division	USA		Oct-23	2023/11/13	dsDNA
OZ256746.1	GenBank		ERR14939458	SAMEA118253467	PRJEB53055	Monkeypox virus	Orthopoxvirus monkeypox	Orthopoxvirus	Poxviridae	F.4	IIb			Monkeypox virus genome assembly, complete genome: monopartite	197220	complete	Portugal	Portugal		Homo sapiens		Isidro,J., Borges,V., Pinto,M., Sobral,D., Santos,J.D., Nunes,A., Mixao,V., Ferreira,R., Santos,D., Duarte,S., Vieira,L., Borrego,M.J., Nuncio,S., de Carvalho,I.L., Pelerito,A., Cordeiro,R., Gomes,J.P., Duque,M.P., Martins,J.V., Vasconcelos,P., Nuncio,M.S., Roemer,C., Neher,R.A., O'Driscoll,M., Rocha,R., Lopo,S., Neves,R., Palminha,P., Coelho,L., Martins,F., Machado,J., Verissimo,V.C., Grau,B., P…	Instituto Nacional de Saude Dr. Ricardo Jorge, Lisboa	Portugal	3	2025/4/10	2025/5/7	dsDNA
OZ319635.1	GenBank			SAMEA120226991	PRJEB89353	Monkeypox virus	Orthopoxvirus monkeypox	Orthopoxvirus	Poxviridae	F.4	IIb	GIRL00018080		Monkeypox virus isolate GIRL00018080 genome assembly, complete genome: monopartite	190708	complete	Ireland	Ireland		Homo sapiens		Carr,M., Fahey,L., Keogan,B., Rice,A., Hare,D., De Gascun,C.F.	National Viral Reference Laboratory, University College Dublin, Ireland, Dublin, Co. Dublin	Ireland		2025/2/24	2025/9/19	dsDNA
OZ286060.1	GenBank		ERR15282005	SAMEA118756124	PRJEB53055	Monkeypox virus	Orthopoxvirus monkeypox	Orthopoxvirus	Poxviridae	F.4	IIb	Monkeypox_PT0859_2025		Monkeypox virus isolate Monkeypox_PT0859_2025 genome assembly, complete genome: monopartite	195592	complete	Portugal	Portugal		Homo sapiens		Isidro,J., Borges,V., Pinto,M., Sobral,D., Santos,J.D., Nunes,A., Mixao,V., Ferreira,R., Santos,D., Duarte,S., Vieira,L., Borrego,M.J., Nuncio,S., de Carvalho,I.L., Pelerito,A., Cordeiro,R., Gomes,J.P., Duque,M.P., Martins,J.V., Vasconcelos,P., Nuncio,M.S., Roemer,C., Neher,R.A., O'Driscoll,M., Rocha,R., Lopo,S., Neves,R., Palminha,P., Coelho,L., Martins,F., Machado,J., Verissimo,V.C., Grau,B., P…	Instituto Nacional de Saude Dr. Ricardo Jorge, Lisboa	Portugal	3	2025/6/12	2025/7/17	dsDNA
OZ278187.1	GenBank		ERR15140824	SAMEA118582468	PRJEB53055	Monkeypox virus	Orthopoxvirus monkeypox	Orthopoxvirus	Poxviridae	F.4	IIb	Monkeypox_PT0854_2025		Monkeypox virus isolate Monkeypox_PT0854_2025 genome assembly, complete genome: monopartite	196438	complete	Portugal	Portugal		Homo sapiens		Isidro,J., Borges,V., Pinto,M., Sobral,D., Santos,J.D., Nunes,A., Mixao,V., Ferreira,R., Santos,D., Duarte,S., Vieira,L., Borrego,M.J., Nuncio,S., de Carvalho,I.L., Pelerito,A., Cordeiro,R., Gomes,J.P., Duque,M.P., Martins,J.V., Vasconcelos,P., Nuncio,M.S., Roemer,C., Neher,R.A., O'Driscoll,M., Rocha,R., Lopo,S., Neves,R., Palminha,P., Coelho,L., Martins,F., Machado,J., Verissimo,V.C., Grau,B., P…	Instituto Nacional de Saude Dr. Ricardo Jorge, Lisboa	Portugal	3	2025/5/19	2025/6/30	dsDNA
OZ370001.1	GenBank		ERR15704261	SAMEA120372726	PRJEB53055	Monkeypox virus	Orthopoxvirus monkeypox	Orthopoxvirus	Poxviridae	F.4	IIb	Monkeypox_PT0874_2025		Monkeypox virus isolate Monkeypox_PT0874_2025 genome assembly, complete genome: monopartite	195621	complete	Portugal	Portugal		Homo sapiens		Isidro,J., Borges,V., Pinto,M., Sobral,D., Santos,J.D., Nunes,A., Mixao,V., Ferreira,R., Santos,D., Duarte,S., Vieira,L., Borrego,M.J., Nuncio,S., de Carvalho,I.L., Pelerito,A., Cordeiro,R., Gomes,J.P., Duque,M.P., Martins,J.V., Vasconcelos,P., Nuncio,M.S., Roemer,C., Neher,R.A., O'Driscoll,M., Rocha,R., Lopo,S., Neves,R., Palminha,P., Coelho,L., Martins,F., Machado,J., Verissimo,V.C., Grau,B., P…	Instituto Nacional de Saude Dr. Ricardo Jorge, Lisboa	Portugal	3	2025/8/31	2025/11/21	dsDNA
PX739441.1	GenBank					Monkeypox virus	Orthopoxvirus monkeypox	Orthopoxvirus	Poxviridae	F.4	IIb	Monkeypox virus/Human/USA/CA-LACPHL-MA00817/2025		Monkeypox virus isolate Monkeypox virus/Human/USA/CA-LACPHL-MA00817/2025, complete genome	197170	complete	USA: California	USA	CA	Homo sapiens		Fox,E.B., Garrigues,J.M., Green,N.M.	Los Angeles County Department of Public Health, Los Angeles County Public Health Laboratories	USA		2025/11/21	2025/12/27	dsDNA
OZ286061.1	GenBank		ERR15282004	SAMEA118756123	PRJEB53055	Monkeypox virus	Orthopoxvirus monkeypox	Orthopoxvirus	Poxviridae	F.4	IIb	Monkeypox_PT0858_2025		Monkeypox virus isolate Monkeypox_PT0858_2025 genome assembly, complete genome: monopartite	195638	complete	Portugal	Portugal		Homo sapiens		Isidro,J., Borges,V., Pinto,M., Sobral,D., Santos,J.D., Nunes,A., Mixao,V., Ferreira,R., Santos,D., Duarte,S., Vieira,L., Borrego,M.J., Nuncio,S., de Carvalho,I.L., Pelerito,A., Cordeiro,R., Gomes,J.P., Duque,M.P., Martins,J.V., Vasconcelos,P., Nuncio,M.S., Roemer,C., Neher,R.A., O'Driscoll,M., Rocha,R., Lopo,S., Neves,R., Palminha,P., Coelho,L., Martins,F., Machado,J., Verissimo,V.C., Grau,B., P…	Instituto Nacional de Saude Dr. Ricardo Jorge, Lisboa	Portugal	3	2025/6/12	2025/7/17	dsDNA
PX496709.1	GenBank					Monkeypox virus	Orthopoxvirus monkeypox	Orthopoxvirus	Poxviridae	F.4	IIb	WA-UW-54581		Monkeypox virus isolate WA-UW-54581, complete genome	197183	complete	USA: Washington	USA	WA	Homo sapiens		Roychoudhury,P., Xie,X., Ellis,S., Greninger,A.	University of Washington, Laboratory Medicine and Pathology	USA		2025/10/26	2025/11/22	dsDNA
OZ278184.1	GenBank		ERR15140826	SAMEA118582470	PRJEB53055	Monkeypox virus	Orthopoxvirus monkeypox	Orthopoxvirus	Poxviridae	F.4	IIb	Monkeypox_PT0856_2025		Monkeypox virus isolate Monkeypox_PT0856_2025 genome assembly, complete genome: monopartite	195841	complete	Portugal	Portugal		Homo sapiens		Isidro,J., Borges,V., Pinto,M., Sobral,D., Santos,J.D., Nunes,A., Mixao,V., Ferreira,R., Santos,D., Duarte,S., Vieira,L., Borrego,M.J., Nuncio,S., de Carvalho,I.L., Pelerito,A., Cordeiro,R., Gomes,J.P., Duque,M.P., Martins,J.V., Vasconcelos,P., Nuncio,M.S., Roemer,C., Neher,R.A., O'Driscoll,M., Rocha,R., Lopo,S., Neves,R., Palminha,P., Coelho,L., Martins,F., Machado,J., Verissimo,V.C., Grau,B., P…	Instituto Nacional de Saude Dr. Ricardo Jorge, Lisboa	Portugal	3	2025/6/4	2025/6/30	dsDNA
PX739436.1	GenBank					Monkeypox virus	Orthopoxvirus monkeypox	Orthopoxvirus	Poxviridae	F.4	IIb	Monkeypox virus/Human/USA/CA-LACPHL-MA00828/2025		Monkeypox virus isolate Monkeypox virus/Human/USA/CA-LACPHL-MA00828/2025, complete genome	197170	complete	USA: California	USA	CA	Homo sapiens		Fox,E.B., Garrigues,J.M., Green,N.M.	Los Angeles County Department of Public Health, Los Angeles County Public Health Laboratories	USA		2025/11/5	2025/12/27	dsDNA
OZ278183.1	GenBank		ERR15140822	SAMEA118582466	PRJEB53055	Monkeypox virus	Orthopoxvirus monkeypox	Orthopoxvirus	Poxviridae	F.4	IIb	Monkeypox_PT0852_2025		Monkeypox virus isolate Monkeypox_PT0852_2025 genome assembly, complete genome: monopartite	195850	complete	Portugal	Portugal		Homo sapiens		Isidro,J., Borges,V., Pinto,M., Sobral,D., Santos,J.D., Nunes,A., Mixao,V., Ferreira,R., Santos,D., Duarte,S., Vieira,L., Borrego,M.J., Nuncio,S., de Carvalho,I.L., Pelerito,A., Cordeiro,R., Gomes,J.P., Duque,M.P., Martins,J.V., Vasconcelos,P., Nuncio,M.S., Roemer,C., Neher,R.A., O'Driscoll,M., Rocha,R., Lopo,S., Neves,R., Palminha,P., Coelho,L., Martins,F., Machado,J., Verissimo,V.C., Grau,B., P…	Instituto Nacional de Saude Dr. Ricardo Jorge, Lisboa	Portugal	3	2025/4/23	2025/6/30	dsDNA
PX739448.1	GenBank					Monkeypox virus	Orthopoxvirus monkeypox	Orthopoxvirus	Poxviridae	F.4	IIb	Monkeypox virus/Human/USA/CA-LACPHL-MA00824/2025		Monkeypox virus isolate Monkeypox virus/Human/USA/CA-LACPHL-MA00824/2025, complete genome	197173	complete	USA: California	USA	CA	Homo sapiens		Fox,E.B., Garrigues,J.M., Green,N.M.	Los Angeles County Department of Public Health, Los Angeles County Public Health Laboratories	USA		2025/11/21	2025/12/27	dsDNA
OZ319631.1	GenBank		ERR15499417	SAMEA120033766	PRJEB53055	Monkeypox virus	Orthopoxvirus monkeypox	Orthopoxvirus	Poxviridae	F.4	IIb	Monkeypox_PT0868_2025		Monkeypox virus isolate Monkeypox_PT0868_2025 genome assembly, complete genome: monopartite	195600	complete	Portugal	Portugal		Homo sapiens		Isidro,J., Borges,V., Pinto,M., Sobral,D., Santos,J.D., Nunes,A., Mixao,V., Ferreira,R., Santos,D., Duarte,S., Vieira,L., Borrego,M.J., Nuncio,S., de Carvalho,I.L., Pelerito,A., Cordeiro,R., Gomes,J.P., Duque,M.P., Martins,J.V., Vasconcelos,P., Nuncio,M.S., Roemer,C., Neher,R.A., O'Driscoll,M., Rocha,R., Lopo,S., Neves,R., Palminha,P., Coelho,L., Martins,F., Machado,J., Verissimo,V.C., Grau,B., P…	Instituto Nacional de Saude Dr. Ricardo Jorge, Lisboa	Portugal	3	2025/8/6	2025/9/19	dsDNA
OZ319628.1	GenBank		ERR15499415	SAMEA120033764	PRJEB53055	Monkeypox virus	Orthopoxvirus monkeypox	Orthopoxvirus	Poxviridae	F.4	IIb	Monkeypox_PT0866_2025		Monkeypox virus isolate Monkeypox_PT0866_2025 genome assembly, complete genome: monopartite	195595	complete	Portugal	Portugal		Homo sapiens		Isidro,J., Borges,V., Pinto,M., Sobral,D., Santos,J.D., Nunes,A., Mixao,V., Ferreira,R., Santos,D., Duarte,S., Vieira,L., Borrego,M.J., Nuncio,S., de Carvalho,I.L., Pelerito,A., Cordeiro,R., Gomes,J.P., Duque,M.P., Martins,J.V., Vasconcelos,P., Nuncio,M.S., Roemer,C., Neher,R.A., O'Driscoll,M., Rocha,R., Lopo,S., Neves,R., Palminha,P., Coelho,L., Martins,F., Machado,J., Verissimo,V.C., Grau,B., P…	Instituto Nacional de Saude Dr. Ricardo Jorge, Lisboa	Portugal	3	2025/7/17	2025/9/19	dsDNA
OZ304611.1	GenBank			SAMEA118905419	PRJEB89353	Monkeypox virus	Orthopoxvirus monkeypox	Orthopoxvirus	Poxviridae	F.4	IIb	hMPXV/Ireland/NVRL-GIRL00046024/2025		Monkeypox virus isolate hMPXV/Ireland/NVRL-GIRL00046024/2025 genome assembly, complete genome: monopartite	190698	complete	Ireland	Ireland		Homo sapiens		Fahey,L., Carr,M., Rice,A., Keogan,B., Hare,D., De Gascun,C.F.	National Viral Reference Laboratory, University College Dublin, Ireland, Dublin, Co. Dublin	Ireland		2025/6/18	2025/8/11	dsDNA
OZ256743.1	GenBank		ERR14939457	SAMEA118253466	PRJEB53055	Monkeypox virus	Orthopoxvirus monkeypox	Orthopoxvirus	Poxviridae	F.4	IIb			Monkeypox virus genome assembly, complete genome: monopartite	197214	complete	Portugal	Portugal		Homo sapiens		Isidro,J., Borges,V., Pinto,M., Sobral,D., Santos,J.D., Nunes,A., Mixao,V., Ferreira,R., Santos,D., Duarte,S., Vieira,L., Borrego,M.J., Nuncio,S., de Carvalho,I.L., Pelerito,A., Cordeiro,R., Gomes,J.P., Duque,M.P., Martins,J.V., Vasconcelos,P., Nuncio,M.S., Roemer,C., Neher,R.A., O'Driscoll,M., Rocha,R., Lopo,S., Neves,R., Palminha,P., Coelho,L., Martins,F., Machado,J., Verissimo,V.C., Grau,B., P…	Instituto Nacional de Saude Dr. Ricardo Jorge, Lisboa	Portugal	3	2025/3/20	2025/5/7	dsDNA
PX739451.1	GenBank					Monkeypox virus	Orthopoxvirus monkeypox	Orthopoxvirus	Poxviridae	F.4	IIb	Monkeypox virus/Human/USA/CA-LACPHL-MA00829/2025		Monkeypox virus isolate Monkeypox virus/Human/USA/CA-LACPHL-MA00829/2025, complete genome	197173	complete	USA: California	USA	CA	Homo sapiens		Fox,E.B., Garrigues,J.M., Green,N.M.	Los Angeles County Department of Public Health, Los Angeles County Public Health Laboratories	USA		2025/11/24	2025/12/27	dsDNA
PP556326.1	GenBank					Monkeypox virus	Orthopoxvirus monkeypox	Orthopoxvirus	Poxviridae	F.4	IIb	hMpxV/USA/IL-RIPHL-050-0153/2024		Monkeypox virus isolate hMpxV/USA/IL-RIPHL-050-0153/2024, complete genome	196376	complete	USA: IL, Chicago	USA	IL	Homo sapiens		Green,S., Kunstman,K., Barbian,H., Araujo Perez,F., Kittner,A., Bobrovska,S.	Rush University Medical Center, Regional Innovative Public Health Laboratory (RIPHL)	USA		2024/2/19	2024/4/6	dsDNA
OZ278186.1	GenBank		ERR15140823	SAMEA118582467	PRJEB53055	Monkeypox virus	Orthopoxvirus monkeypox	Orthopoxvirus	Poxviridae	F.4	IIb	Monkeypox_PT0853_2025		Monkeypox virus isolate Monkeypox_PT0853_2025 genome assembly, complete genome: monopartite	196316	complete	Portugal	Portugal		Homo sapiens		Isidro,J., Borges,V., Pinto,M., Sobral,D., Santos,J.D., Nunes,A., Mixao,V., Ferreira,R., Santos,D., Duarte,S., Vieira,L., Borrego,M.J., Nuncio,S., de Carvalho,I.L., Pelerito,A., Cordeiro,R., Gomes,J.P., Duque,M.P., Martins,J.V., Vasconcelos,P., Nuncio,M.S., Roemer,C., Neher,R.A., O'Driscoll,M., Rocha,R., Lopo,S., Neves,R., Palminha,P., Coelho,L., Martins,F., Machado,J., Verissimo,V.C., Grau,B., P…	Instituto Nacional de Saude Dr. Ricardo Jorge, Lisboa	Portugal	3	2025/5/20	2025/6/30	dsDNA
OZ256745.1	GenBank		ERR14939455	SAMEA118253470	PRJEB53055	Monkeypox virus	Orthopoxvirus monkeypox	Orthopoxvirus	Poxviridae	F.4	IIb			Monkeypox virus genome assembly, complete genome: monopartite	197220	complete	Portugal	Portugal		Homo sapiens		Isidro,J., Borges,V., Pinto,M., Sobral,D., Santos,J.D., Nunes,A., Mixao,V., Ferreira,R., Santos,D., Duarte,S., Vieira,L., Borrego,M.J., Nuncio,S., de Carvalho,I.L., Pelerito,A., Cordeiro,R., Gomes,J.P., Duque,M.P., Martins,J.V., Vasconcelos,P., Nuncio,M.S., Roemer,C., Neher,R.A., O'Driscoll,M., Rocha,R., Lopo,S., Neves,R., Palminha,P., Coelho,L., Martins,F., Machado,J., Verissimo,V.C., Grau,B., P…	Instituto Nacional de Saude Dr. Ricardo Jorge, Lisboa	Portugal	3	2025/3/17	2025/5/7	dsDNA
PX739433.1	GenBank					Monkeypox virus	Orthopoxvirus monkeypox	Orthopoxvirus	Poxviridae	F.4.1	IIb	Monkeypox virus/Human/USA/CA-LACPHL-MA00831/2025		Monkeypox virus isolate Monkeypox virus/Human/USA/CA-LACPHL-MA00831/2025, complete genome	197175	complete	USA: California	USA	CA	Homo sapiens		Fox,E.B., Garrigues,J.M., Green,N.M.	Los Angeles County Department of Public Health, Los Angeles County Public Health Laboratories	USA		2025/11/22	2025/12/27	dsDNA
OZ257119.1	GenBank			SAMEA118256179	PRJEB89353	Monkeypox virus	Orthopoxvirus monkeypox	Orthopoxvirus	Poxviridae	F.4.1	IIb			Monkeypox virus genome assembly, complete genome: monopartite	197171	complete	Ireland	Ireland		Homo sapiens		Carr,M., Fahey,L., Dean,J., Hare,D., De Gascun,C.F.	National Viral Reference Laboratory, University College Dublin, Ireland, Dublin, Co. Dublin	Ireland		2025/1/13	2025/5/8	dsDNA
OZ319630.1	GenBank			SAMEA120226999	PRJEB89353	Monkeypox virus	Orthopoxvirus monkeypox	Orthopoxvirus	Poxviridae	F.4.1	IIb	GIRL00053433		Monkeypox virus isolate GIRL00053433 genome assembly, complete genome: monopartite	190719	complete	Ireland	Ireland		Homo sapiens		Carr,M., Fahey,L., Keogan,B., Rice,A., Hare,D., De Gascun,C.F.	National Viral Reference Laboratory, University College Dublin, Ireland, Dublin, Co. Dublin	Ireland		2025/7/16	2025/9/19	dsDNA
PV031936.1	GenBank					Monkeypox virus	Orthopoxvirus monkeypox	Orthopoxvirus	Poxviridae	F.4.1	IIb	WA-UW-456475		Monkeypox virus isolate WA-UW-456475, complete genome	197154	complete	USA: Washington	USA	WA	Homo sapiens		Roychoudhury,P., Xie,X., Sereewit,J., Ellis,S., Greninger,A.	University of Washington, Laboratory Medicine and Pathology	USA		2024/12/30	2025/1/29	dsDNA
OZ319627.1	GenBank		ERR15499413	SAMEA120033762	PRJEB53055	Monkeypox virus	Orthopoxvirus monkeypox	Orthopoxvirus	Poxviridae	F.4.1	IIb	Monkeypox_PT0861_2025		Monkeypox virus isolate Monkeypox_PT0861_2025 genome assembly, complete genome: monopartite	195592	complete	Portugal	Portugal		Homo sapiens		Isidro,J., Borges,V., Pinto,M., Sobral,D., Santos,J.D., Nunes,A., Mixao,V., Ferreira,R., Santos,D., Duarte,S., Vieira,L., Borrego,M.J., Nuncio,S., de Carvalho,I.L., Pelerito,A., Cordeiro,R., Gomes,J.P., Duque,M.P., Martins,J.V., Vasconcelos,P., Nuncio,M.S., Roemer,C., Neher,R.A., O'Driscoll,M., Rocha,R., Lopo,S., Neves,R., Palminha,P., Coelho,L., Martins,F., Machado,J., Verissimo,V.C., Grau,B., P…	Instituto Nacional de Saude Dr. Ricardo Jorge, Lisboa	Portugal	3	2025/7/3	2025/9/19	dsDNA
PX739439.1	GenBank					Monkeypox virus	Orthopoxvirus monkeypox	Orthopoxvirus	Poxviridae	F.4.1	IIb	Monkeypox virus/Human/USA/CA-LACPHL-MA00832/2025		Monkeypox virus isolate Monkeypox virus/Human/USA/CA-LACPHL-MA00832/2025, complete genome	197174	complete	USA: California	USA	CA	Homo sapiens		Fox,E.B., Garrigues,J.M., Green,N.M.	Los Angeles County Department of Public Health, Los Angeles County Public Health Laboratories	USA		2025/11/4	2025/12/27	dsDNA
OZ370098.1	GenBank		ERR15704262	SAMEA120372727	PRJEB53055	Monkeypox virus	Orthopoxvirus monkeypox	Orthopoxvirus	Poxviridae	F.4.1	IIb	Monkeypox_PT0875_2025		Monkeypox virus isolate Monkeypox_PT0875_2025 genome assembly, complete genome: monopartite	195649	complete	Portugal	Portugal		Homo sapiens		Isidro,J., Borges,V., Pinto,M., Sobral,D., Santos,J.D., Nunes,A., Mixao,V., Ferreira,R., Santos,D., Duarte,S., Vieira,L., Borrego,M.J., Nuncio,S., de Carvalho,I.L., Pelerito,A., Cordeiro,R., Gomes,J.P., Duque,M.P., Martins,J.V., Vasconcelos,P., Nuncio,M.S., Roemer,C., Neher,R.A., O'Driscoll,M., Rocha,R., Lopo,S., Neves,R., Palminha,P., Coelho,L., Martins,F., Machado,J., Verissimo,V.C., Grau,B., P…	Instituto Nacional de Saude Dr. Ricardo Jorge, Lisboa	Portugal	3	2025/9/1	2025/11/21	dsDNA
OZ256742.1	GenBank		ERR14939459	SAMEA118253468	PRJEB53055	Monkeypox virus	Orthopoxvirus monkeypox	Orthopoxvirus	Poxviridae	F.4.1	IIb			Monkeypox virus genome assembly, complete genome: monopartite	197223	complete	Portugal	Portugal		Homo sapiens		Isidro,J., Borges,V., Pinto,M., Sobral,D., Santos,J.D., Nunes,A., Mixao,V., Ferreira,R., Santos,D., Duarte,S., Vieira,L., Borrego,M.J., Nuncio,S., de Carvalho,I.L., Pelerito,A., Cordeiro,R., Gomes,J.P., Duque,M.P., Martins,J.V., Vasconcelos,P., Nuncio,M.S., Roemer,C., Neher,R.A., O'Driscoll,M., Rocha,R., Lopo,S., Neves,R., Palminha,P., Coelho,L., Martins,F., Machado,J., Verissimo,V.C., Grau,B., P…	Instituto Nacional de Saude Dr. Ricardo Jorge, Lisboa	Portugal	3	2025/4/15	2025/5/7	dsDNA
PV031939.1	GenBank					Monkeypox virus	Orthopoxvirus monkeypox	Orthopoxvirus	Poxviridae	F.4.1	IIb	WA-UW-296669		Monkeypox virus isolate WA-UW-296669, complete genome	197145	complete	USA: Washington	USA	WA	Homo sapiens		Roychoudhury,P., Xie,X., Sereewit,J., Ellis,S., Greninger,A.	University of Washington, Laboratory Medicine and Pathology	USA		2024/11/19	2025/1/29	dsDNA
OZ319636.1	GenBank		ERR15499414	SAMEA120033763	PRJEB53055	Monkeypox virus	Orthopoxvirus monkeypox	Orthopoxvirus	Poxviridae	F.4.1	IIb	Monkeypox_PT0864_2025		Monkeypox virus isolate Monkeypox_PT0864_2025 genome assembly, complete genome: monopartite	195594	complete	Portugal	Portugal		Homo sapiens		Isidro,J., Borges,V., Pinto,M., Sobral,D., Santos,J.D., Nunes,A., Mixao,V., Ferreira,R., Santos,D., Duarte,S., Vieira,L., Borrego,M.J., Nuncio,S., de Carvalho,I.L., Pelerito,A., Cordeiro,R., Gomes,J.P., Duque,M.P., Martins,J.V., Vasconcelos,P., Nuncio,M.S., Roemer,C., Neher,R.A., O'Driscoll,M., Rocha,R., Lopo,S., Neves,R., Palminha,P., Coelho,L., Martins,F., Machado,J., Verissimo,V.C., Grau,B., P…	Instituto Nacional de Saude Dr. Ricardo Jorge, Lisboa	Portugal	3	2025/7/14	2025/9/19	dsDNA
PX067024.1	GenBank					Monkeypox virus	Orthopoxvirus monkeypox	Orthopoxvirus	Poxviridae	F.4.1	IIb	Monkeypox virus/Human/USA/CA-LACPHL-MA00739/2025		Monkeypox virus isolate Monkeypox virus/Human/USA/CA-LACPHL-MA00739/2025, complete genome	197172	complete	USA: California	USA	CA	Homo sapiens		Fox,E.B., Garrigues,J.M., Green,N.M.	Los Angeles County Department of Public Health, Los Angeles County Public Health Laboratories	USA		2025/5/13	2025/8/4	dsDNA
OZ278182.1	GenBank		ERR15140825	SAMEA118582469	PRJEB53055	Monkeypox virus	Orthopoxvirus monkeypox	Orthopoxvirus	Poxviridae	F.4.1	IIb	Monkeypox_PT0855_2025		Monkeypox virus isolate Monkeypox_PT0855_2025 genome assembly, complete genome: monopartite	196413	complete	Portugal	Portugal		Homo sapiens		Isidro,J., Borges,V., Pinto,M., Sobral,D., Santos,J.D., Nunes,A., Mixao,V., Ferreira,R., Santos,D., Duarte,S., Vieira,L., Borrego,M.J., Nuncio,S., de Carvalho,I.L., Pelerito,A., Cordeiro,R., Gomes,J.P., Duque,M.P., Martins,J.V., Vasconcelos,P., Nuncio,M.S., Roemer,C., Neher,R.A., O'Driscoll,M., Rocha,R., Lopo,S., Neves,R., Palminha,P., Coelho,L., Martins,F., Machado,J., Verissimo,V.C., Grau,B., P…	Instituto Nacional de Saude Dr. Ricardo Jorge, Lisboa	Portugal	3	2025/5/28	2025/6/30	dsDNA
PV697337.1	GenBank					Monkeypox virus	Orthopoxvirus monkeypox	Orthopoxvirus	Poxviridae	F.4.1	IIb	WA-UW-52066		Monkeypox virus isolate WA-UW-52066, complete genome	197184	complete	USA: Washington	USA	WA	Homo sapiens		Roychoudhury,P., Xie,X., Ellis,S., Greninger,A.	University of Washington, Laboratory Medicine and Pathology	USA		2025/4/22	2025/5/28	dsDNA
PX739447.1	GenBank					Monkeypox virus	Orthopoxvirus monkeypox	Orthopoxvirus	Poxviridae	F.4.1	IIb	Monkeypox virus/Human/USA/CA-LACPHL-MA00820/2025		Monkeypox virus isolate Monkeypox virus/Human/USA/CA-LACPHL-MA00820/2025, complete genome	197167	complete	USA: California	USA	CA	Homo sapiens		Fox,E.B., Garrigues,J.M., Green,N.M.	Los Angeles County Department of Public Health, Los Angeles County Public Health Laboratories	USA		2025/11/24	2025/12/27	dsDNA
OZ319637.1	GenBank			SAMEA120226998	PRJEB89353	Monkeypox virus	Orthopoxvirus monkeypox	Orthopoxvirus	Poxviridae	F.4.1	IIb	GIRL00048375		Monkeypox virus isolate GIRL00048375 genome assembly, complete genome: monopartite	190717	complete	Ireland	Ireland		Homo sapiens		Carr,M., Fahey,L., Keogan,B., Rice,A., Hare,D., De Gascun,C.F.	National Viral Reference Laboratory, University College Dublin, Ireland, Dublin, Co. Dublin	Ireland		2025/6/26	2025/9/19	dsDNA
OZ257116.1	GenBank			SAMEA118256180	PRJEB89353	Monkeypox virus	Orthopoxvirus monkeypox	Orthopoxvirus	Poxviridae	F.4.1	IIb			Monkeypox virus genome assembly, complete genome: monopartite	197171	complete	Ireland	Ireland		Homo sapiens		Carr,M., Fahey,L., Dean,J., Hare,D., De Gascun,C.F.	National Viral Reference Laboratory, University College Dublin, Ireland, Dublin, Co. Dublin	Ireland		2025/2/4	2025/5/8	dsDNA
OZ257113.1	GenBank			SAMEA118256181	PRJEB89353	Monkeypox virus	Orthopoxvirus monkeypox	Orthopoxvirus	Poxviridae	F.4.1	IIb			Monkeypox virus genome assembly, complete genome: monopartite	197174	complete	Ireland	Ireland		Homo sapiens		Carr,M., Fahey,L., Dean,J., Hare,D., De Gascun,C.F.	National Viral Reference Laboratory, University College Dublin, Ireland, Dublin, Co. Dublin	Ireland		2024/9/11	2025/5/8	dsDNA
PV031940.1	GenBank					Monkeypox virus	Orthopoxvirus monkeypox	Orthopoxvirus	Poxviridae	F.4.1	IIb	WA-UW-327137		Monkeypox virus isolate WA-UW-327137, complete genome	197154	complete	USA: Washington	USA	WA	Homo sapiens		Roychoudhury,P., Xie,X., Sereewit,J., Ellis,S., Greninger,A.	University of Washington, Laboratory Medicine and Pathology	USA		2024/11/21	2025/1/29	dsDNA
OZ223838.1	GenBank		ERR14370731	SAMEA117693145	PRJEB72255	Monkeypox virus	Orthopoxvirus monkeypox	Orthopoxvirus	Poxviridae	F.4.1	IIb	RNA		Monkeypox virus isolate RNA genome assembly, complete genome: monopartite	192387	complete	Slovakia	Slovakia		Homo sapiens		Sladecek,T.	Science Park of Comenius University of Bratislava, Ilkovicova 8, 841 04 Bratislava	Slovakia		2024/10/1	2025/2/14	dsDNA
OZ304617.1	GenBank			SAMEA118905418	PRJEB89353	Monkeypox virus	Orthopoxvirus monkeypox	Orthopoxvirus	Poxviridae	F.4.1	IIb	hMPXV/Ireland/NVRL-GIRL00044316/2025		Monkeypox virus isolate hMPXV/Ireland/NVRL-GIRL00044316/2025 genome assembly, complete genome: monopartite	190702	complete	Ireland	Ireland		Homo sapiens		Fahey,L., Carr,M., Rice,A., Keogan,B., Hare,D., De Gascun,C.F.	National Viral Reference Laboratory, University College Dublin, Ireland, Dublin, Co. Dublin	Ireland		2025/6/9	2025/8/11	dsDNA
OR766783.1	GenBank		SRR26661247	SAMN38084178	PRJNA862948	Monkeypox virus	Orthopoxvirus monkeypox	Orthopoxvirus	Poxviridae	F.6	IIb	MpxV/human/USA/WA-UW-102329/2023		Monkeypox virus isolate MpxV/human/USA/WA-UW-102329/2023, complete genome	197185	complete	USA: Washington	USA	WA	Homo sapiens		Sereewit,J., Nunley,E.B., Xie,H., Roychoudhury,P., Greninger,A.L.	University of Washington Dept. Laboratory Medicine and Pathology, Virology Division	USA		Oct-23	2023/11/13	dsDNA
PV031938.1	GenBank					Monkeypox virus	Orthopoxvirus monkeypox	Orthopoxvirus	Poxviridae	F.6	IIb	WA-UW-040077		Monkeypox virus isolate WA-UW-040077, complete genome	197153	complete	USA: Washington	USA	WA	Homo sapiens		Roychoudhury,P., Xie,X., Sereewit,J., Ellis,S., Greninger,A.	University of Washington, Laboratory Medicine and Pathology	USA		2025/1/2	2025/1/29	dsDNA
PQ152022.1	GenBank					Monkeypox virus	Orthopoxvirus monkeypox	Orthopoxvirus	Poxviridae	F.6	IIb	WA-UW-246476		Monkeypox virus isolate WA-UW-246476, complete genome	197182	complete	USA: Washington	USA	WA	Homo sapiens		Roychoudhury,P., Xie,X., Sereewit,J., Ellis,S., Greninger,A.	University of Washington, Laboratory Medicine and Pathology	USA		2024/7/16	2024/8/14	dsDNA
OR665162.1	GenBank		SRR26344739	SAMN37756265	PRJNA862948	Monkeypox virus	Orthopoxvirus monkeypox	Orthopoxvirus	Poxviridae	F.6	IIb	MpxV/human/USA/WA-UW-097833/2023		Monkeypox virus isolate MpxV/human/USA/WA-UW-097833/2023, complete genome	197179	complete	USA: Washington	USA	WA	Homo sapiens		Sereewit,J., Xie,H., Roychoudhury,P., Greninger,A.L.	UW Virology, Laboratory Medicine	USA		Sep-23	2023/10/18	dsDNA
OR665165.1	GenBank		SRR26344736	SAMN37756268	PRJNA862948	Monkeypox virus	Orthopoxvirus monkeypox	Orthopoxvirus	Poxviridae	F.6	IIb	MpxV/human/USA/WA-UW-097301/2023		Monkeypox virus isolate MpxV/human/USA/WA-UW-097301/2023, complete genome	197193	complete	USA: Washington	USA	WA	Homo sapiens		Sereewit,J., Xie,H., Roychoudhury,P., Greninger,A.L.	UW Virology, Laboratory Medicine	USA		Sep-23	2023/10/18	dsDNA
OR950770.1	GenBank		SRR27126041	SAMN38700067	PRJNA862948	Monkeypox virus	Orthopoxvirus monkeypox	Orthopoxvirus	Poxviridae	F.6	IIb	MpxV/human/USA/WA-UW-098697/2023		Monkeypox virus isolate MpxV/human/USA/WA-UW-098697/2023, complete genome	197182	complete	USA: WA	USA	WA	Homo sapiens		Sereewit,J., Nunley,E.B., Xie,H., Roychoudhury,P., Greninger,A.L.	University of Washington Dept. Laboratory Medicine and Pathology, Virology Division			Sep-23	2023/12/19	dsDNA
PQ552723.1	GenBank					Monkeypox virus	Orthopoxvirus monkeypox	Orthopoxvirus	Poxviridae	F.6	IIb	WA-UW-440651		Monkeypox virus isolate WA-UW-440651, complete genome	197185	complete	USA: Washington	USA	WA	Homo sapiens		Roychoudhury,P., Xie,X., Sereewit,J., Ellis,S., Greninger,A.	University of Washington, Laboratory Medicine and Pathology	USA		2023/11/29	2024/11/1	dsDNA
OR766779.1	GenBank		SRR26661252	SAMN38084174	PRJNA862948	Monkeypox virus	Orthopoxvirus monkeypox	Orthopoxvirus	Poxviridae	F.6	IIb	MpxV/human/USA/WA-UW-101973/2023		Monkeypox virus isolate MpxV/human/USA/WA-UW-101973/2023, complete genome	197194	complete	USA: Washington	USA	WA	Homo sapiens		Sereewit,J., Nunley,E.B., Xie,H., Roychoudhury,P., Greninger,A.L.	University of Washington Dept. Laboratory Medicine and Pathology, Virology Division	USA		Oct-23	2023/11/13	dsDNA
OR665163.1	GenBank		SRR26344738	SAMN37756266	PRJNA862948	Monkeypox virus	Orthopoxvirus monkeypox	Orthopoxvirus	Poxviridae	F.6	IIb	MpxV/human/USA/WA-UW-097798/2023		Monkeypox virus isolate MpxV/human/USA/WA-UW-097798/2023, complete genome	197194	complete	USA: Washington	USA	WA	Homo sapiens		Sereewit,J., Xie,H., Roychoudhury,P., Greninger,A.L.	UW Virology, Laboratory Medicine	USA		Sep-23	2023/10/18	dsDNA
OR876395.1	GenBank		SRR26962060	SAMN38454152	PRJNA862948	Monkeypox virus	Orthopoxvirus monkeypox	Orthopoxvirus	Poxviridae	F.6	IIb	MpxV/human/USA/WA-UW-114740/2023		Monkeypox virus isolate MpxV/human/USA/WA-UW-114740/2023, complete genome	197179	complete	USA: Washington	USA	WA	Homo sapiens		Sereewit,J., Nunley,E.B., Xie,H., Roychoudhury,P., Greninger,A.L.	University of Washington Dept. Laboratory Medicine and Pathology, Virology Division	USA		Nov-23	2023/12/10	dsDNA
PQ552722.1	GenBank					Monkeypox virus	Orthopoxvirus monkeypox	Orthopoxvirus	Poxviridae	F.6	IIb	WA-UW-279946		Monkeypox virus isolate WA-UW-279946, complete genome	197178	complete	USA: Washington	USA	WA	Homo sapiens		Roychoudhury,P., Xie,X., Sereewit,J., Ellis,S., Greninger,A.	University of Washington, Laboratory Medicine and Pathology	USA		2024/1/17	2024/11/1	dsDNA
PQ153155.1	GenBank				PRJNA1145014	Monkeypox virus	Orthopoxvirus monkeypox	Orthopoxvirus	Poxviridae	J.1	IIb	hMPXV/Australia/VIC-40804/2024		Monkeypox virus isolate hMPXV/Australia/VIC-40804/2024, complete genome	197205	complete	Australia: Victoria	Australia		Homo sapiens		Edenborough,K., Aziz,A., Sexton-Oates,N., Savic,I., Steinig,E., Quinn,B., Ivan,M., Arnott,A., Caly,L., Lim,C.K.	Melbourne Health, VIDRL	Australia		2024/5/30	2024/10/3	dsDNA
PP799939.2	GenBank					Monkeypox virus	Orthopoxvirus monkeypox	Orthopoxvirus	Poxviridae	J.1	IIb	MPXV/Human/USA/CA-LACPHL-MA00622/2024		Monkeypox virus isolate MPXV/Human/USA/CA-LACPHL-MA00622/2024, complete genome	196430	complete	USA	USA		Homo sapiens		Heibeck,N.	Los Angeles Department of Public Health, Los Angeles Department of Public Health Laboratory	USA		2024/4/18	2024/5/21	dsDNA
