# Supplementary material for: Structural Insights into the Impact of the M142I Mutation in Monkeypox Virus G9 Protein on Subcomplex Formation Revealed by AlphaFold 3 Modeling
Source: Molecules. 2026 Apr 28;31(9):1466. doi: 10.3390/molecules31091466 (PMC13165415; doi:10.3390/molecules31091466)
Supplement: Supplementary file 1 [file molecules-31-01466-s001.zip › Supplementary files/Data S5.csv]

Data S5. Summary of mutation spectrum in MPXV-IIb dataset (n=633).
EFC Protein	Length (bp)	Total number of mutations	Nucleotide mutation	Amino acid mutation	Mutation context	APOBEC3 mutation	Mutation type	The mutation rate of each mutation in each lineage (%)
								A	A.1	A.2	A.2.1	A.2.2	A.2.3	A.2.4	A.2.5	A.3	B.1	B.1.1	B.1.2	B.1.3	B.1.4	B.1.5	B.1.6	B.1.7	B.1.8	B.1.9	B.1.10	B.1.11	B.1.12	B.1.13	B.1.14	B.1.15	B.1.17	B.1.18	B.1.19	B.1.20	B.1.21	B.1.22	B.1.23	C.1	C.1.1	C.1.2	C.1.3	E.1	E.1.1	E.2	E.3	E.3.1	E.4
OPG053:F9	639	6	C34578T	G38E	TC£¾TT	YES	Partially shared mutation	0	0	100	100	100	100	100	100	0	0	0	0	0	0	0	0	0	0	0	0	0	0	0	0	0	0	0	0	0	0	0	0	0	0	0	0	0	0	0	0	0	0
			C34542T	R50Q	TC£¾TT	YES	Unique mutation	0	0	0	0	0	0	0	0	0	0	0	0	0	0	0	0	0	0	0	0	0	0	0	0	0	0	0	0	0	0	0	0	5	0	0	0	0	0	0	0	0	0
			G34459A	P78S	GA£¾AA	YES	Shared mutation	0	0	0	0	0	0	0	0	0	100	100	100	100	100	100	100	100	100	100	100	100	100	100	100	100	100	100	100	100	100	100	100	100	100	100	100	100	100	100	100	100	100
			C34446T	R82K	TC£¾TT	YES	Unique mutation	0	0	0	0	0	0	0	0	0	0	0	5	0	0	0	0	0	0	0	0	0	0	0	0	0	0	0	0	0	0	0	0	0	0	0	0	0	0	0	0	0	0
			C34432T	E87K	TC£¾TT	YES	Partially shared mutation	0	0	0	0	5.6	0	0	100	0	0	0	0	0	0	0	0	0	0	0	0	0	0	0	0	0	0	0	0	0	0	0	0	0	0	0	0	0	0	0	0	0	0
			G34308A	S128L	GA£¾AA	YES	Partially shared mutation	0	0	0	0	0	0	0	0	0	0	0	0	0	100	0	0	0	0	0	0	0	0	0	0	0	0	0	0	0	0	0	0	0	0	0	0	0	0	0	0	0	0
OPG076:O3	108	0	No mutations					0	0	0	0	0	0	0	0	0	0	0	0	0	0	0	0	0	0	0	0	0	0	0	0	0	0	0	0	0	0	0	0	0	0	0	0	0	0	0	0	0	0
OPG086:G3	336	2	C68765T	M33I		No	Unique mutation	0	0	0	0	0	0	0	0	10	0	0	0	0	0	0	0	0	0	0	0	0	0	0	0	0	0	0	0	0	0	0	0	0	0	0	0	0	0	0	0	0	0
			A68647G	Y73H		No	Unique mutation	0	0	0	0	0	0	0	0	0	0	0	0	0	0	0	0	0	0	0	0	0	0	0	0	0	0	0	0	0	0	0	0	5	0	0	0	0	0	0	0	0	0
OPG094:G9	1023	10	C74000T	S74L	TC£¾TT	YES	Unique mutation	0	0	0	0	0	0	50	0	0	0	0	0	0	0	0	0	0	0	0	0	0	0	0	0	0	0	0	0	0	0	0	0	0	0	0	0	0	0	0	0	0	0
			C74018T	S80L	TC£¾TT	YES	Partially shared mutation	0	0	0	0	0	0	0	0	0	0	0	0	0	0	0	0	0	0	0	0	0	0	0	0	0	0	0	0	0	0	0	0	0	0	0	0	0	0	0	0	100	0
			A74149T	T124S		No	Unique mutation	0	0	0	0	0	0	0	0	0	0	0	0	0	0	0	0	0	0	0	5.6	0	0	0	0	0	0	0	0	0	0	0	0	0	0	0	0	0	0	0	0	0	0
			G74167A	D130N	GA£¾AA	YES	Partially shared mutation	0	0	0	0	0	0	0	0	0	0	0	0	0	0	0	0	0	0	0	0	0	0	0	0	0	0	0	0	0	0	0	0	0	0	0	0	0	0	0	0	0	0
			G74205A	M142I	GA£¾AA	YES	Shared mutation	0	0	0	0	0	0	0	0	0	100	100	100	100	100	100	100	100	100	100	100	100	100	100	100	100	100	100	100	100	100	100	100	100	100	100	100	100	100	100	100	100	100
			G74360A	R194H		No	Partially shared mutation	0	0	0	0	0	0	0	0	0	0	100	0	0	0	0	0	0	0	0	0	0	0	0	0	0	0	0	0	0	0	0	0	0	0	0	0	0	0	0	0	0	0
			G74374A	E199K	GA£¾AA	YES	Partially shared mutation	0	0	0	0	0	0	0	0	0	0	0	0	0	0	0	0	0	0	0	0	10	0	0	0	0	0	0	0	0	0	0	0	0	0	0	0	0	0	0	0	0	0
			C74417T	S213L	TC£¾TT	YES	Partially shared mutation	0	0	0	0	0	0	0	0	0	0	0	0	0	0	0	0	0	0	0	0	0	0	0	0	0	0	0	33.3	0	0	0	0	0	0	0	0	0	0	0	0	0	0
			C74420T	A214V		No	Unique mutation	0	0	0	0	0	5	0	0	0	0	0	0	0	0	0	0	0	0	0	0	0	0	0	0	0	0	0	0	0	0	0	0	0	0	0	0	0	0	0	0	0	0
			G74422A	D215N	GA£¾AA	YES	Unique mutation	0	0	0	0	0	0	0	0	0	0	0	0	0	0	0	0	0	0	0	0	0	0	0	0	0	0	0	0	0	0	0	0	0	0	0	0	0	0	0	0	0	0
OPG095:L1	753	0	No mutations					0	0	0	0	0	0	0	0	0	0	0	0	0	0	0	0	0	0	0	0	0	0	0	0	0	0	0	0	0	0	0	0	0	0	0	0	0	0	0	0	0	0
OPG099:L5	357	3	C77726T	S21F	TC£¾TT	YES	Unique mutation	0	8.3	0	0	0	0	0	0	0	0	0	0	0	0	0	0	0	0	0	0	0	0	0	0	0	0	0	0	0	0	0	0	0	0	0	0	0	0	0	0	0	0
			G77807A	R48K	GA£¾AA	YES	Unique mutation	0	0	0	0	0	0	0	0	0	0	0	0	0	0	0	0	0	5	0	0	0	0	0	0	0	0	0	0	0	0	0	0	0	0	0	0	0	0	0	0	0	0
			G78034A	D124N	GA£¾AA	YES	Partially shared mutation	0	0	0	0	0	0	0	0	0	0	0	0	0	0	0	0	0	50	0	0	0	0	0	0	0	0	0	0	0	0	0	0	0	0	0	0	0	0	0	0	0	0
OPG104:J5	402	3	C80947T	D25N	TC£¾TT	YES	Partially shared mutation	0	0	0	0	0	0	0	0	0	0	0	0	0	0	0	0	0	0	0	0	0	0	0	0	0	0	0	0	0	0	0	0	0	0	0	0	0	0	0	0	0	0
			G80820A	S67F	GA£¾AA	YES	Partially shared mutation	0	0	0	0	0	0	0	0	0	0	0	0	0	0	0	0	0	0	0	0	0	0	0	0	0	0	0	0	0	0	0	0	0	0	0	0	0	0	0	0	0	0
			C80719T	V101I		No	Unique mutation	0	0	0	0	0	0	0	0	0	0	5	0	0	0	0	0	0	0	0	0	0	0	0	0	0	0	0	0	0	0	0	0	0	0	0	0	0	0	0	0	0	0
OPG107:H2	570	3	G85581A	V24I		No	Partially shared mutation	0	0	0	0	0	0	0	0	0	0	0	0	15	0	0	0	0	0	0	0	0	0	0	0	0	0	0	0	0	0	0	0	0	0	0	0	0	0	0	0	0	0
			G85665A	D25N	GA£¾AA	YES	Partially shared mutation	0	0	0	0	0	0	0	0	0	0	0	0	0	0	0	0	0	0	0	0	0	0	0	0	0	0	0	0	0	0	0	0	0	0	0	45	0	0	0	0	0	0
			G85774A	R88K	GA£¾AA	YES	Partially shared mutation	0	0	0	0	0	0	0	0	0	0	0	0	0	40	0	0	0	0	0	0	0	0	0	0	0	0	0	0	0	0	0	0	0	0	0	0	0	0	0	0	0	0
OPG143:A16	1134	7	G123308T	A3E		No	Unique mutation	0	0	0	0	0	5	0	0	0	0	0	0	0	0	0	0	0	0	0	0	0	0	0	0	0	0	0	0	0	0	0	0	0	0	0	0	0	0	0	0	0	0
			C123000T	E106K	TC£¾TT	YES	Partially shared mutation	0	0	0	0	0	0	0	0	80	0	0	0	0	0	0	0	0	0	0	0	0	0	0	0	0	0	0	0	0	0	0	0	0	0	0	0	0	0	0	0	0	0
			C122889T	V142M		No	Partially shared mutation	0	0	0	0	5.6	0	0	0	0	0	0	0	0	0	0	0	0	0	0	0	0	0	0	0	0	0	0	0	0	0	0	0	0	0	0	0	0	0	0	0	0	0
			C122712T	D202N	TC£¾TT	YES	Unique mutation	0	0	0	0	0	5	0	0	0	0	0	0	0	0	0	0	0	0	0	0	0	0	0	0	0	0	12.5	0	0	0	0	0	0	0	0	0	0	0	0	0	0	0
			G122627A	T230M		No	Partially shared mutation	0	0	0	0	0	0	0	0	80	0	0	0	0	0	0	0	0	0	0	0	0	0	0	0	0	0	0	0	0	0	0	0	0	0	0	0	0	0	0	0	0	0
			C122502T	D272N	TC£¾TT	YES	Unique mutation	0	0	0	0	0	0	0	0	0	0	0	0	5	0	0	0	0	0	0	0	0	0	0	0	0	0	0	0	0	0	0	0	0	0	0	0	0	0	0	0	0	0
			G122228A	S363L	GA£¾AA	YES	Unique mutation	0	0	0	0	0	0	0	0	0	0	0	0	0	0	0	0	0	0	0	0	0	0	0	0	0	0	0	0	0	0	0	0	0	0	0	0	0	0	0	0	0	0
OPG147:A21	348	1	C125753T	E79K	TC£¾TT	YES	Unique mutation	0	0	0	0	0	0	0	11.1	0	0	0	0	0	0	0	0	0	0	0	0	0	0	0	0	0	0	0	0	0	0	0	0	0	0	0	0	0	0	0	0	0	0
OPG155:A28	441	1	T138421A	Y24F		No	Partially shared mutation	0	0	0	0	0	0	0	0	0	0	0	0	0	0	0	0	0	0	0	0	0	0	0	0	0	0	0	0	0	0	0	0	0	0	0	0	0	0	0	0	66.7	0
[truncated: 9 more columns]
