# Supplementary material for: Structural Insights into the Impact of the M142I Mutation in Monkeypox Virus G9 Protein on Subcomplex Formation Revealed by AlphaFold 3 Modeling
Source: Molecules. 2026 Apr 28;31(9):1466. doi: 10.3390/molecules31091466 (PMC13165415; doi:10.3390/molecules31091466)
Supplement: Supplementary file 1 [file molecules-31-01466-s001.zip › Supplementary files/Data S6.fasta]

>Complete amino acid sequence of G9-IIb A
MGGGVSVELPKRDPPPGVPTDEMLLNVDKMHDVIAPAKLLEYVHIGPLTKDKEDKVKKRY
PEFRLVNTGPGGLSALLRQSYNGTAPNCCRTFNRTHYWKKDGKISDKYEEGAVLESCWPD
VHDTGKCDVDLFDWCQGDTFDMNICHQWIGSAFNRSDRTVEGRQSLINLYNKMQRLCSKD
ASVPICELFLHHLRAHNTEDSKEMIDYILRQQSADFKQKYMRCSYPTRDKLEESLKYAEP
RECWDPECSNANVNFLLTRNYNNLGLCNIVRCNTSVNNLQMDKTSSLRLSCGLSNSDRFS
TVPVNRAKVVQHNIKHSFDLKLHLISLLSLLVIWILIVAI*
>Extracellular domains of G9-IIb A
ELPKRDPPPGVPTDEMLLNVDKMHDVIAPAKLLEYVHIGPLTKDKEDKVKKRYPEFRLVN
TGPGGLSALLRQSYNGTAPNCCRTFNRTHYWKKDGKISDKYEEGAVLESCWPDVHDTGKC
DVDLFDWCQGDTFDMNICHQWIGSAFNRSDRTVEGRQSLINLYNKMQRLCSKDASVPICE
LFLHHLRAHNTEDSKEMIDYILRQQSADFKQKYMRCSYPTRDKLEESLKYAEPRECWDPE
CSNANVNFLLTRNYNNLGLCN
>Complete amino acid sequence of G9-IIb B
MGGGVSVELPKRDPPPGVPTDEMLLNVDKMHDVIAPAKLLEYVHIGPLTKDKEDKVKKRY
PEFRLVNTGPGGLSALLRQSYNGTAPNCCRTFNRTHYWKKDGKISDKYEEGAVLESCWPD
VHDTGKCDVDLFDWCQGDTFDINICHQWIGSAFNRSDRTVEGRQSLINLYNKMQRLCSKD
ASVPICELFLHHLRAHNTEDSKEMIDYILRQQSADFKQKYMRCSYPTRDKLEESLKYAEP
RECWDPECSNANVNFLLTRNYNNLGLCNIVRCNTSVNNLQMDKTSSLRLSCGLSNSDRFS
TVPVNRAKVVQHNIKHSFDLKLHLISLLSLLVIWILIVAI*
>Extracellular domains of G9-IIb B
ELPKRDPPPGVPTDEMLLNVDKMHDVIAPAKLLEYVHIGPLTKDKEDKVKKRYPEFRLVN
TGPGGLSALLRQSYNGTAPNCCRTFNRTHYWKKDGKISDKYEEGAVLESCWPDVHDTGKC
DVDLFDWCQGDTFDINICHQWIGSAFNRSDRTVEGRQSLINLYNKMQRLCSKDASVPICE
LFLHHLRAHNTEDSKEMIDYILRQQSADFKQKYMRCSYPTRDKLEESLKYAEPRECWDPE
CSNANVNFLLTRNYNNLGLCN
>Complete amino acid sequence of A16
MGAAVTLNRIKIETGIADIRDKYMVLDFNYPEYNRAVRFAEESYMYYYETSPGEIKPKFC
LIDGMSIDHCSSFIVPEFAKQYVLIHGEPCSSFKFRPGSLIYYQNEVTPEYIKDLKYATD
YIASGQRCHFIKKDYLLGDSDSVAKCCSKTNTKHCPKIFNNNYKTEHCDDFMTGFCRNDP
GNPNCLEWLRVKRKPAMSTYSDICSKHMDARYCSEFIRIIRPDYFTFGDTALYVFCNDHK
GNRNCWCANYPKSNSGDKYLGPRVCWLHECTDESRDRKWLYYNQDVQRTRCKYVGCTINV
NSLALKNSQAELTSNCTRTTSAVGDVHPGEPVVNDKIKLPTWLGASITLVVISVIFYFIS
IYSRPKIKTNDINVRRR*
>Extracellular domains of A16
TLNRIKIETGIADIRDKYMVLDFNYPEYNRAVRFAEESYMYYYETSPGEIKPKFCLIDGM
SIDHCSSFIVPEFAKQYVLIHGEPCSSFKFRPGSLIYYQNEVTPEYIKDLKYATDYIASG
QRCHFIKKDYLLGDSDSVAKCCSKTNTKHCPKIFNNNYKTEHCDDFMTGFCRNDPGNPNC
LEWLRVKRKPAMSTYSDICSKHMDARYCSEFIRIIRPDYFTFGDTALYVFCNDHKGNRNC
WCANYPKSNSGDKYLGPRVCWLHECTDESRDRKWLYYNQDVQRTRC
>Complete amino acid sequence of A56
MTQLPILLLLISLVYATPSPQTSKKIGDDATISCSRNNTNYYVVMSAWYKEPNSIILLAA
KSDVLYFDNYTKDKISYDSPYDDLVTTITIKSLTAGDAGTYICAFFMTSTTNDTDKVDYE
EYSIELIVNTDSESTIDIILSGSTPETISEKPEDIDNSNCSSVFEITTPEPITDNVDDHT
DTVTYTSDSINTVNASSGESTTDEIPEPITDKEEDHTVTDTVSYTTVSTSSGIVTTKSTT
DDADLYDTYNDNDTVPPTTVGGSTTSISNYKTKDFVEIFGITTLIILSAVAIFCITYYIC
NKHPRKYKTENKV*
>Extracellular domains of A56
TPSPQTSKKIGDDATISCSRNNTNYYVVMSAWYKEPNSIILLAAKSDVLYFDNYTKDKIS
YDSPYDDLVTTITIKSLTAGDAGTYICAFFMTSTTNDTDKVDYEEYSIELIVNT
>Complete amino acid sequence of K2
MIALLILSLACSVSAYRLQGFINAGILAYKNIQNGDEDDNDNIVFSPFGYSFSMFMSLLS
ASGNTRVELLNTMNLRKRDLGPAFTELISGLAKMKTSKYTYTDLTYQSFVDSTVCIKPSY
YQQYHRFGLYRLNFRRDAVNKINSIVERRSGMSNVVDSTMLDDNTLWAIINTIYFKGTWQ
YPFDITKTHNASFTNKYGTKTVPMMNVVTKLQGNTITIDDEEYDMVRLLYKDANISMYLA
IGDNMTHFTDSITPAKLEYWSSQLGNKMYNLKLPRFSIENKRDIKSIAEMMAPSMFNPDK
ASFKHMTRDPLYIYKMFQNVKIDVDEQGTVAEASTIMVATARSSPEELEFNTPFVFIIRH
DITGFILFMGKVEYT*
>Extracellular domains of K2
YRLQGFINAGILAYKNIQNGDEDDNDNIVFSPFGYSFSMFMSLLSASGNTRVELLNTMNL
RKRDLGPAFTELISGLAKMKTSKYTYTDLTYQSFVDSTVCIKPSYYQQYHRFGLYRLNFR
RDAVNKINSIVERRSGMSNVVDSTMLDDNTLWAIINTIYFKGTWQYPFDITKTHNASFTN
KYGTKTVPMMNVVTKLQGNTITIDDEEYDMVRLLYKDANISMYLAIGDNMTHFTDSITPA
KLEYWSSQLGNKMYNLKLPRFSIENKRDIKSIAEMMAPSMFNPDKASFKHMTRDPLYIYK
MFQNVKIDVDEQGTVAEASTIMVATARSSPEELEFNTPFVFIIRHDITGFILFMGKVEYT
