# Supplementary material for: Structural Insights into the Impact of the M142I Mutation in Monkeypox Virus G9 Protein on Subcomplex Formation Revealed by AlphaFold 3 Modeling
Source: Molecules. 2026 Apr 28;31(9):1466. doi: 10.3390/molecules31091466 (PMC13165415; doi:10.3390/molecules31091466)
Supplement: Supplementary file 1 [file molecules-31-01466-s001.zip › Supplementary files/Data S8.csv]

Data S8. AlphaFold3 model confidence metrics (pLDDT, PAE, and ipTM) for all predicted structures.
Protein/Complex	Model	Mean pLDDT	Mean PAE	ipTM	Ranking score
A16	model_0	85.8238	13.0448	0.58	0.58
A16	model_1	86.0333	12.9454	0.58	0.58
A16	model_2	85.7147	13.0773	0.58	0.58
A16	model_3	86.0314	13.0909	0.57	0.57
A16	model_4	85.7557	13.7302	0.56	0.56
A56	model_0	87.9501	4.7173	0.84	0.84
A56	model_1	87.5878	4.7745	0.84	0.84
A56	model_2	87.8365	4.7246	0.84	0.84
A56	model_3	87.16	4.8544	0.84	0.84
A56	model_4	86.6866	5.0068	0.83	0.83
G9-IIb A	model_0	89.3563	6.9401	0.8	0.83
G9-IIb A	model_1	89.2829	6.9725	0.8	0.83
G9-IIb A	model_2	89.2145	6.9794	0.8	0.83
G9-IIb A	model_3	89.1906	6.9859	0.8	0.83
G9-IIb A	model_4	89.1755	6.9952	0.8	0.83
G9-IIb B	model_0	89.3487	6.854	0.81	0.84
G9-IIb B	model_1	89.1972	6.895	0.81	0.84
G9-IIb B	model_2	89.1984	6.9241	0.81	0.84
G9-IIb B	model_3	89.0869	6.9329	0.81	0.83
G9-IIb B	model_4	89.0127	6.9781	0.81	0.83
K2	model_0	85.0327	5.5033	0.88	0.88
K2	model_1	84.8466	5.6458	0.88	0.88
K2	model_2	84.6013	5.6404	0.88	0.88
K2	model_3	84.462	5.654	0.88	0.88
K2	model_4	84.0015	5.7648	0.87	0.87
G9-IIb A/A16	model_0	86.804	8.455	0.83	0.85
G9-IIb A/A16	model_1	86.76	8.495	0.83	0.84
G9-IIb A/A16	model_2	86.765	8.527	0.83	0.84
G9-IIb A/A16	model_3	86.929	8.496	0.83	0.84
G9-IIb A/A16	model_4	86.79	8.548	0.83	0.84
G9-IIb B/A16	model_0	88.839	7.831	0.86	0.87
G9-IIb B/A16	model_1	88.925	7.824	0.86	0.87
G9-IIb B/A16	model_2	88.595	7.954	0.86	0.87
G9-IIb B/A16	model_3	88.703	7.937	0.86	0.87
G9-IIb B/A16	model_4	88.656	7.961	0.86	0.87
G9-IIb A/A16/A56/K2	model_0	83.34	12.111	0.72	0.73
G9-IIb A/A16/A56/K2	model_1	83.7	12.039	0.71	0.73
G9-IIb A/A16/A56/K2	model_2	83.26	12.536	0.69	0.71
G9-IIb A/A16/A56/K2	model_3	83.15	12.676	0.69	0.7
G9-IIb A/A16/A56/K2	model_4	83.16	12.635	0.69	0.7
G9-IIb B/A16/A56/K2	model_0	81.17	17.705	0.47	0.5
G9-IIb B/A16/A56/K2	model_1	81.11	17.921	0.47	0.5
G9-IIb B/A16/A56/K2	model_2	81.11	17.98	0.46	0.49
G9-IIb B/A16/A56/K2	model_3	81.17	18.04	0.46	0.49
G9-IIb B/A16/A56/K2	model_4	81.08	18.025	0.46	0.49
